# Supplementary material for: Crystal structure of bis­(4-acetyl­anilinium) tetra­chlorido­cobaltate(II)
Source: Acta Crystallogr E Crystallogr Commun. 2015 Nov 18;71(Pt 12):m221–2. doi: 10.1107/S2056989015021404 (PMC4719843; doi:10.1107/S2056989015021404)
Supplement: Supplementary file 1 [file e-71-0m221-sup1.cif]

##############################################################################
#                                                                            #
# This CIF contains the data in a paper accepted for publication in          #
# Acta Crystallographica Section E. It conforms to the requirements of       #
# Notes for Authors for Acta Crystallographica Section E, and has been       #
# peer reviewed under the auspices of the IUCr Commission on Journals.       #
#                                                                            #
# Full details of the Crystallographic Information File format               #
# are given in the paper "The Crystallographic Information File (CIF):       #
# a New Standard Archive File for Crystallography" by S. R. Hall, F. H.      #
# Allen and I. D. Brown [Acta Cryst. (1991), A47, 655-685].                  #
#                                                                            #
# The current version of the core CIF dictionary is obtainable from          #
# ftp://ftp.iucr.org/pub/cif_core.dic.                                       #
#                                                                            #
# Software is freely available for graphical display of the structure(s)     #
# in this CIF. For information consult the CIF software page                 #
# http://www.iucr.org/resources/cif/software.                                #
#                                                                            #
# This file may be used for bona fide research purposes within the           #
# scientific community so long as proper attribution is given to the journal # 
# article from which it was obtained.                                        #
#                                                                            #
##############################################################################
data_I
_database_code_depnum_ccdc_archive 'CCDC 967676'
_audit_creation_method     'SHELXL-2014/7'
_chemical_name_systematic
;
Bis(4-acetylanilinium) tetrachloridocobaltate(II)
;
_chemical_name_common     ?
_chemical_formula_moiety     '2(C8 H10 N O +), Co Cl4 2-'
_chemical_formula_sum     'C16 H20 Cl4 Co N2 O2'
_chemical_formula_iupac     '(C8 H10 N O)2 [Co Cl4]'
_chemical_formula_weight     473.07
_chemical_melting_point     ?
_shelx_space_group_comment
;
The symmetry employed for this shelxl refinement is uniquely defined
by the following loop, which should always be used as a source of
symmetry information in preference to the above space-group names.
They are only intended as comments.
;
_space_group_crystal_system     orthorhombic
_space_group_name_H-M_alt     'C m c e'
_space_group_name_Hall     '-C 2bc 2'
loop_
    _space_group_symop_operation_xyz
    'x, y, z'
    '-x, -y+1/2, z+1/2'
    'x, -y, -z'
    '-x, y+1/2, -z+1/2'
    'x+1/2, y+1/2, z'
    '-x+1/2, -y+1, z+1/2'
    'x+1/2, -y+1/2, -z'
    '-x+1/2, y+1, -z+1/2'
    '-x, -y, -z'
    'x, y-1/2, -z-1/2'
    '-x, y, z'
    'x, -y-1/2, z-1/2'
    '-x+1/2, -y+1/2, -z'
    'x+1/2, y, -z-1/2'
    '-x+1/2, y+1/2, z'
    'x+1/2, -y, z-1/2'
_cell_length_a     19.4605(6)
_cell_length_b     15.5108(6)
_cell_length_c     13.7374(5)
_cell_angle_alpha     90
_cell_angle_beta     90
_cell_angle_gamma     90
_cell_volume     4146.6(3)
_cell_formula_units_Z     8
_cell_measurement_reflns_used     14227
_cell_measurement_theta_min     2.0
_cell_measurement_theta_max     30.0
_cell_measurement_temperature     293(2)
_exptl_crystal_description     block
_exptl_crystal_colour     green
_exptl_crystal_size_max     0.3
_exptl_crystal_size_mid     0.2
_exptl_crystal_size_min     0.2
_exptl_crystal_density_diffrn     1.516
_exptl_crystal_density_meas     ?
_exptl_crystal_density_method     ?
_exptl_crystal_F_000     1928
_exptl_absorpt_coefficient_mu     1.355
_exptl_absorpt_correction_type     multi-scan
_exptl_absorpt_process_details
;
(<i>SADABS</i>; Bruker, 2004)
;
_shelx_estimated_absorpt_T_min     0.687
_shelx_estimated_absorpt_T_max     0.773
_exptl_absorpt_correction_T_min     0.687
_exptl_absorpt_correction_T_max     0.773
_diffrn_ambient_temperature     293(2)
_diffrn_radiation_type     MoK\a
_diffrn_radiation_wavelength     0.71073
_diffrn_measurement_device_type     'Bruker SMART APEX CCD'
_diffrn_measurement_method     '\w and \f scan'
_diffrn_detector_area_resol_mean     ?
_diffrn_reflns_number     24499
_diffrn_reflns_av_R_equivalents     0.0350
_diffrn_reflns_theta_min     2.240
_diffrn_reflns_theta_max     30.923
_diffrn_reflns_theta_full     25.242
_diffrn_measured_fraction_theta_max     0.990
_diffrn_measured_fraction_theta_full     0.999
_diffrn_reflns_limit_h_min     -27
_diffrn_reflns_limit_h_max     28
_diffrn_reflns_limit_k_min     -18
_diffrn_reflns_limit_k_max     22
_diffrn_reflns_limit_l_min     -19
_diffrn_reflns_limit_l_max     18
_refine_special_details     ?
_reflns_number_total     3329
_reflns_number_gt     2439
_reflns_threshold_expression     'I > 2\s(I)'
_refine_ls_structure_factor_coef     Fsqd
_refine_ls_matrix_type     full
_refine_ls_R_factor_all     0.0614
_refine_ls_R_factor_gt     0.0385
_refine_ls_wR_factor_gt     0.1088
_refine_ls_wR_factor_ref     0.1230
_refine_ls_goodness_of_fit_ref     1.050
_refine_ls_restrained_S_all     1.050
_refine_ls_number_reflns     3329
_refine_ls_number_parameters     131
_refine_ls_number_restraints     3
_refine_ls_hydrogen_treatment     mixed
_refine_ls_weighting_scheme     calc
_refine_ls_weighting_details
              'w=1/[\s^2^(Fo^2^)+(0.0558P)^2^+6.0921P] where P=(Fo^2^+2Fc^2^)/3'
_atom_sites_solution_hydrogens     mixed
_atom_sites_solution_primary     isomor
_atom_sites_solution_secondary     ?
_refine_ls_shift/su_max     0.000
_refine_ls_shift/su_mean     0.000
_refine_diff_density_max     1.346
_refine_diff_density_min     -0.661
_refine_ls_extinction_method     none
_refine_ls_extinction_coef     .
loop_
    _atom_type_symbol
    _atom_type_description
    _atom_type_scat_dispersion_real
    _atom_type_scat_dispersion_imag
    _atom_type_scat_source
    'C' 'C' 0.0033 0.0016
                         'International Tables Vol C Tables 4.2.6.8 and 6.1.1.4'
    'H' 'H' 0.0000 0.0000
                         'International Tables Vol C Tables 4.2.6.8 and 6.1.1.4'
    'Cl' 'Cl' 0.1484 0.1585
                         'International Tables Vol C Tables 4.2.6.8 and 6.1.1.4'
    'Co' 'Co' 0.3494 0.9721
                         'International Tables Vol C Tables 4.2.6.8 and 6.1.1.4'
    'N' 'N' 0.0061 0.0033
                         'International Tables Vol C Tables 4.2.6.8 and 6.1.1.4'
    'O' 'O' 0.0106 0.0060
                         'International Tables Vol C Tables 4.2.6.8 and 6.1.1.4'
_computing_data_collection
;
APEX2 (Bruker, 2004)
;
_computing_cell_refinement
;
SAINT (Bruker, 2004)
;
_computing_data_reduction
;
SAINT (Bruker, 2004)
;
_computing_structure_solution     'coordinates taken from an isotypic structure'
_computing_structure_refinement
;
SHELXL2014 (Sheldrick, 2015)
;
_computing_molecular_graphics
;
PLATON (Spek, 2009)
;
_computing_publication_material
;
publCIF (Westrip, 2010)
;
loop_
    _atom_site_type_symbol
    _atom_site_label
    _atom_site_fract_x
    _atom_site_fract_y
    _atom_site_fract_z
    _atom_site_U_iso_or_equiv
    _atom_site_adp_type
    _atom_site_calc_flag
    _atom_site_occupancy
    _atom_site_disorder_assembly
    _atom_site_disorder_group
    O O11 0.19113(10) 0.60656(11) 0.87507(15) 0.0548(5) Uani d 1 . .
    N N41 0.37078(11) 0.26577(13) 0.90637(18) 0.0421(5) Uani d 1 . .
    H H41A 0.3519(18) 0.2142(15) 0.891(3) 0.082(12) Uiso d 1 . .
    H H41B 0.4081(14) 0.276(2) 0.867(2) 0.068(10) Uiso d 1 . .
    H H41C 0.3860(16) 0.268(2) 0.9661(14) 0.065(10) Uiso d 1 . .
    C C1 0.22194(11) 0.46100(12) 0.87145(14) 0.0299(4) Uani d 1 . .
    C C2 0.20229(11) 0.37474(14) 0.86968(16) 0.0353(4) Uani d 1 . .
    H H2 0.1563 0.3603 0.8613 0.042 Uiso calc 1 . .
    C C3 0.25125(12) 0.30994(13) 0.88036(16) 0.0366(5) Uani d 1 . .
    H H3 0.2384 0.2522 0.8793 0.044 Uiso calc 1 . .
    C C4 0.31896(11) 0.33283(13) 0.89257(15) 0.0322(4) Uani d 1 . .
    C C5 0.33997(11) 0.41822(14) 0.89347(17) 0.0371(5) Uani d 1 . .
    H H5 0.3861 0.4324 0.9011 0.045 Uiso calc 1 . .
    C C6 0.29092(11) 0.48178(13) 0.88278(16) 0.0358(4) Uani d 1 . .
    H H6 0.3042 0.5394 0.8832 0.043 Uiso calc 1 . .
    C C11 0.17101(12) 0.53274(14) 0.86411(15) 0.0352(4) Uani d 1 . .
    C C12 0.09695(12) 0.51393(16) 0.8452(2) 0.0483(6) Uani d 1 . .
    H H12A 0.0727 0.5670 0.8343 0.072 Uiso calc 1 . .
    H H12B 0.0776 0.4848 0.9004 0.072 Uiso calc 1 . .
    H H12C 0.0929 0.4779 0.7886 0.072 Uiso calc 1 . .
    Co Co1 0.0000 0.25104(3) 0.86031(3) 0.03357(13) Uani d 1 . .
    Cl Cl1 0.0000 0.33842(5) 0.99225(6) 0.04207(19) Uani d 1 . .
    Cl Cl2 0.0000 0.33034(6) 0.71924(6) 0.0462(2) Uani d 1 . .
    Cl Cl3 0.09841(3) 0.17486(5) 0.86639(6) 0.0601(2) Uani d 1 . .
loop_
    _atom_site_aniso_label
    _atom_site_aniso_U_11
    _atom_site_aniso_U_22
    _atom_site_aniso_U_33
    _atom_site_aniso_U_12
    _atom_site_aniso_U_13
    _atom_site_aniso_U_23
    O11 0.0497(10) 0.0283(8) 0.0863(14) 0.0022(7) -0.0056(9) -0.0036(8)
    N41 0.0326(10) 0.0337(10) 0.0599(14) 0.0014(8) -0.0043(9) 0.0067(9)
    C1 0.0330(9) 0.0256(8) 0.0311(10) -0.0005(7) 0.0005(8) -0.0006(7)
    C2 0.0280(9) 0.0304(9) 0.0476(12) -0.0044(8) -0.0006(8) 0.0006(8)
    C3 0.0337(10) 0.0261(9) 0.0499(12) -0.0046(8) -0.0011(9) 0.0022(8)
    C4 0.0311(10) 0.0297(9) 0.0358(10) 0.0002(8) -0.0012(8) 0.0030(8)
    C5 0.0306(10) 0.0329(10) 0.0479(12) -0.0054(8) -0.0054(9) 0.0005(9)
    C6 0.0371(11) 0.0270(9) 0.0432(12) -0.0060(8) -0.0026(9) -0.0009(8)
    C11 0.0387(11) 0.0310(9) 0.0360(11) 0.0017(8) 0.0020(9) -0.0008(8)
    C12 0.0355(12) 0.0417(12) 0.0676(17) 0.0053(10) 0.0028(11) -0.0038(11)
    Co1 0.0253(2) 0.0355(2) 0.0399(2) 0.000 0.000 -0.00463(16)
    Cl1 0.0469(4) 0.0377(4) 0.0416(4) 0.000 0.000 -0.0080(3)
    Cl2 0.0456(4) 0.0525(5) 0.0405(4) 0.000 0.000 0.0007(3)
    Cl3 0.0399(3) 0.0581(4) 0.0824(5) 0.0193(3) -0.0109(3) -0.0218(3)
_geom_special_details
;
All e.s.d.'s (except the e.s.d. in the dihedral angle between two l.s. planes)
are estimated using the full covariance matrix. The cell e.s.d.'s are taken
into account individually in the estimation of e.s.d.'s in distances, angles
and torsion angles; correlations between e.s.d.'s in cell parameters are only
used when they are defined by crystal symmetry. An approximate (isotropic)
treatment of cell e.s.d.'s is used for estimating e.s.d.'s involving l.s.
planes.
;
loop_
    _geom_bond_atom_site_label_1
    _geom_bond_atom_site_label_2
    _geom_bond_site_symmetry_2
    _geom_bond_distance
    _geom_bond_publ_flag
    O11 C11 . 1.220(3) ?
    N41 C4 . 1.461(3) ?
    N41 H41A . 0.904(18) ?
    N41 H41B . 0.921(18) ?
    N41 H41C . 0.872(17) ?
    C1 C6 . 1.389(3) ?
    C1 C2 . 1.392(3) ?
    C1 C11 . 1.494(3) ?
    C2 C3 . 1.393(3) ?
    C2 H2 . 0.9300 ?
    C3 C4 . 1.375(3) ?
    C3 H3 . 0.9300 ?
    C4 C5 . 1.386(3) ?
    C5 C6 . 1.380(3) ?
    C5 H5 . 0.9300 ?
    C6 H6 . 0.9300 ?
    C11 C12 . 1.493(3) ?
    C12 H12A . 0.9600 ?
    C12 H12B . 0.9600 ?
    C12 H12C . 0.9600 ?
    Co1 Cl3 11 2.2519(6) ?
    Co1 Cl3 . 2.2519(6) ?
    Co1 Cl1 . 2.2631(9) ?
    Co1 Cl2 . 2.2954(9) ?
loop_
    _geom_angle_atom_site_label_1
    _geom_angle_atom_site_label_2
    _geom_angle_atom_site_label_3
    _geom_angle_site_symmetry_1
    _geom_angle_site_symmetry_3
    _geom_angle
    _geom_angle_publ_flag
    C4 N41 H41A . . 109(2) ?
    C4 N41 H41B . . 110(2) ?
    H41A N41 H41B . . 110(3) ?
    C4 N41 H41C . . 109(2) ?
    H41A N41 H41C . . 112(3) ?
    H41B N41 H41C . . 106(3) ?
    C6 C1 C2 . . 119.37(19) ?
    C6 C1 C11 . . 118.42(18) ?
    C2 C1 C11 . . 122.2(2) ?
    C1 C2 C3 . . 120.3(2) ?
    C1 C2 H2 . . 119.9 ?
    C3 C2 H2 . . 119.9 ?
    C4 C3 C2 . . 118.82(19) ?
    C4 C3 H3 . . 120.6 ?
    C2 C3 H3 . . 120.6 ?
    C3 C4 C5 . . 122.04(19) ?
    C3 C4 N41 . . 119.57(19) ?
    C5 C4 N41 . . 118.39(19) ?
    C6 C5 C4 . . 118.5(2) ?
    C6 C5 H5 . . 120.7 ?
    C4 C5 H5 . . 120.7 ?
    C5 C6 C1 . . 120.96(19) ?
    C5 C6 H6 . . 119.5 ?
    C1 C6 H6 . . 119.5 ?
    O11 C11 C12 . . 121.0(2) ?
    O11 C11 C1 . . 118.6(2) ?
    C12 C11 C1 . . 120.44(19) ?
    C11 C12 H12A . . 109.5 ?
    C11 C12 H12B . . 109.5 ?
    H12A C12 H12B . . 109.5 ?
    C11 C12 H12C . . 109.5 ?
    H12A C12 H12C . . 109.5 ?
    H12B C12 H12C . . 109.5 ?
    Cl3 Co1 Cl3 11 . 116.52(4) ?
    Cl3 Co1 Cl1 11 . 106.53(2) ?
    Cl3 Co1 Cl1 . . 106.53(2) ?
    Cl3 Co1 Cl2 11 . 108.21(3) ?
    Cl3 Co1 Cl2 . . 108.21(3) ?
    Cl1 Co1 Cl2 . . 110.81(4) ?
loop_
    _geom_torsion_atom_site_label_1
    _geom_torsion_atom_site_label_2
    _geom_torsion_atom_site_label_3
    _geom_torsion_atom_site_label_4
    _geom_torsion_site_symmetry_1
    _geom_torsion_site_symmetry_2
    _geom_torsion_site_symmetry_3
    _geom_torsion_site_symmetry_4
    _geom_torsion
    _geom_torsion_publ_flag
    C6 C1 C2 C3 . . . . 0.8(3) ?
    C11 C1 C2 C3 . . . . -177.6(2) ?
    C1 C2 C3 C4 . . . . 0.0(3) ?
    C2 C3 C4 C5 . . . . -0.7(3) ?
    C2 C3 C4 N41 . . . . 178.4(2) ?
    C3 C4 C5 C6 . . . . 0.7(3) ?
    N41 C4 C5 C6 . . . . -178.5(2) ?
    C4 C5 C6 C1 . . . . 0.1(3) ?
    C2 C1 C6 C5 . . . . -0.8(3) ?
    C11 C1 C6 C5 . . . . 177.7(2) ?
    C6 C1 C11 O11 . . . . -5.0(3) ?
    C2 C1 C11 O11 . . . . 173.4(2) ?
    C6 C1 C11 C12 . . . . 175.8(2) ?
    C2 C1 C11 C12 . . . . -5.8(3) ?
loop_
    _geom_hbond_atom_site_label_D
    _geom_hbond_atom_site_label_H
    _geom_hbond_atom_site_label_A
    _geom_hbond_site_symmetry_A
    _geom_hbond_distance_DH
    _geom_hbond_distance_HA
    _geom_hbond_distance_DA
    _geom_hbond_angle_DHA
    N41 H41A O11 15_545 0.905(18) 1.880(19) 2.781(3) 174(3)
    N41 H41B Cl2 14_557 0.920(18) 2.305(19) 3.211(2) 168(3)
    N41 H41C Cl3 13_557 0.875(17) 2.48(2) 3.309(3) 157(3)
_shelx_hkl_file
;
   1  -1   0   -4.19    0.02
   1  -1   0   -4.21    0.03
   1  -1   0   -4.22    0.03
  -2   2   0 2773.50   94.94
  -2   2   0 2743.44   92.73
   2  -2   0 2819.42   94.85
  -2   2   0 2841.86   94.80
  -3   3   0   -0.28    0.18
  -3   3   0   -0.16    0.18
  -3   3   0   -0.47    0.18
   3  -3   0   -0.69    0.07
   3  -3   0   -0.64    0.16
   3  -3   0   -0.35    0.16
   4  -4   0   21.94    0.90
  -4   4   0   19.21    0.92
  -4   4   0   20.39    0.95
   4  -4   0   20.39    0.92
  -4   4   0   19.71    0.94
  -5   5   0   -0.04    0.25
   5  -5   0   -0.28    0.24
  -5   5   0   -0.04    0.26
   5  -5   0   -0.13    0.21
   5  -5   0   -0.10    0.09
  -5   5   0   -0.60    0.21
  -6   6   0  468.11   15.50
  -6   6   0  467.72   15.82
  -6   6   0  461.52   15.83
   6  -6   0  449.26   15.44
  -7   7   0   -0.04    0.36
   7  -7   0   -0.05    0.32
  -7   7   0    0.21    0.40
  -7   7   0   -0.53    0.30
   7  -7   0   -0.07    0.28
   8  -8   0    0.32    0.31
   8  -8   0    0.52    0.38
  -8   8   0   -0.36    0.41
  -8   8   0    0.25    0.39
  -8   8   0    0.83    0.46
   9  -9   0    0.76    0.34
   9  -9   0    0.13    0.30
  -9   9   0    0.30    0.41
  -9   9   0    0.54    0.49
  -9   9   0   -0.07    0.47
 -10  10   0  134.96    5.24
 -10  10   0  141.31    5.29
  10 -10   0  131.74    4.83
 -10  10   0  133.54    5.11
 -11  11   0    0.91    0.64
  11 -11   0    1.00    0.48
 -11  11   0    0.91    0.79
 -12  12   0  292.14   10.68
 -13  13   0    2.10    0.85
 -14  14   0    0.06    0.79
 -15  15   0   -0.09    0.81
 -16  16   0    6.52    1.29
 -17  17   0    0.68    1.11
   0   0  -1    0.02    0.04
   0   0   1   -0.06    0.03
   0   0   1   -0.01    0.03
   0   0   1   -0.02    0.03
   0   0  -1    0.00    0.03
   0   0  -1    0.06    0.04
   0   0  -1    0.00    0.03
   0   0   1   -0.01    0.03
  -1   1  -1   16.03    0.61
  -1   1   1   14.96    0.63
  -1   1   1   15.60    0.63
  -1   1   1   15.49    0.64
  -1   1  -1   16.23    0.62
  -1   1  -1   16.17    0.62
  -2   2   1   30.38    1.13
   2  -2  -1   28.17    1.10
  -2   2  -1   28.01    1.08
  -2   2  -1   27.47    1.08
   2  -2  -1   29.09    1.11
  -2   2   1   29.43    1.12
  -2   2  -1   27.14    1.07
   2  -2  -1   30.40    1.12
  -2   2   1   28.82    1.11
   2  -2   1   27.76    1.06
  -3   3   1  396.16   13.59
   3  -3   1  400.81   13.55
   3  -3  -1  396.64   13.58
  -3   3   1  403.01   13.58
  -3   3   1  394.80   13.31
   3  -3  -1  396.16   13.29
  -3   3  -1  399.14   13.57
   3  -3  -1  421.20   13.58
  -3   3  -1  391.74   13.57
  -3   3  -1  395.16   13.29
  -4   4   1  493.96   16.89
  -4   4  -1  501.67   16.85
   4  -4   1  502.58   16.81
  -4   4  -1  476.68   16.84
   4  -4  -1  511.61   16.85
  -4   4   1  513.48   16.89
  -4   4   1  495.02   16.54
   4  -4  -1  495.27   16.86
   4  -4  -1  485.44   16.51
  -4   4  -1  491.78   16.51
   5  -5   1    5.58    0.43
   5  -5  -1    3.77    0.42
   5  -5   1    4.95    0.44
  -5   5   1    4.79    0.50
  -5   5   1    6.66    0.55
   5  -5  -1    5.96    0.53
   5  -5  -1    5.13    0.46
  -5   5  -1    5.66    0.48
  -5   5  -1    4.96    0.47
  -5   5   1    4.76    0.50
  -5   5  -1    4.64    0.45
  -6   6  -1    3.13    0.44
  -6   6   1    2.49    0.46
  -6   6   1    2.73    0.47
  -6   6   1    3.16    0.48
  -6   6  -1    2.91    0.44
   6  -6   1    3.55    0.38
   6  -6  -1    1.67    0.44
  -6   6  -1    2.96    0.44
  -7   7  -1  102.31    3.78
  -7   7   1   96.20    3.73
   7  -7  -1   98.04    3.69
  -7   7  -1   92.89    3.67
  -7   7   1  104.41    3.84
  -7   7   1   97.94    3.80
   7  -7   1  101.10    3.60
  -7   7  -1   99.93    3.77
   8  -8   1    1.68    0.33
  -8   8  -1    2.75    0.52
  -8   8  -1    2.24    0.49
  -8   8  -1    1.52    0.52
   8  -8  -1    1.73    0.36
  -8   8   1    2.26    0.56
  -8   8   1    2.03    0.52
   8  -8  -1    1.00    0.47
  -8   8   1    2.31    0.56
  -9   9  -1   12.59    1.08
  -9   9  -1   12.31    0.99
   9  -9  -1   13.38    0.86
  -9   9  -1   13.22    1.13
   9  -9  -1   14.53    1.04
   9  -9   1   12.43    0.75
  -9   9   1   11.81    1.03
  -9   9   1   12.72    1.06
  -9   9   1   13.90    1.17
 -10  10   1   27.59    1.73
 -10  10  -1   31.29    1.70
 -10  10  -1   29.96    1.76
  10 -10  -1   30.16    1.62
  10 -10   1   27.88    1.55
 -10  10  -1   29.84    1.75
  10 -10  -1   27.96    1.41
 -10  10   1   30.12    1.74
 -10  10   1   29.37    1.80
  10 -10   1   31.60    1.24
 -11  11  -1    7.40    0.97
  11 -11   1    8.39    0.87
 -11  11   1   10.29    1.12
 -11  11  -1    9.99    1.08
 -11  11   1    9.95    1.07
 -12  12   1    2.59    0.85
 -12  12  -1   -0.80    0.78
 -13  13  -1    1.42    0.81
 -13  13   1    1.48    0.88
 -14  14   1    6.90    1.18
 -14  14  -1    8.18    1.21
 -15  15  -1    1.12    0.90
 -15  15   1    0.48    0.89
 -16  16  -1    8.69    1.37
 -16  16   1    8.09    1.38
 -17  17  -1    2.49    1.23
 -17  17   1    2.45    1.18
   1  -1   2  492.53   16.42
  -1   1  -2  483.66   16.78
  -1   1   2  478.74   16.40
   1  -1  -2  534.18   16.78
  -1   1   2  527.46   16.80
   1  -1  -2  495.20   16.40
   1  -1   2  501.68   16.75
   1  -1   2  444.92   16.76
  -1   1  -2  519.20   16.79
  -1   1  -2  485.55   16.43
   1  -1  -2  486.12   16.77
  -1   1   2  480.52   16.74
  -2   2   2   33.44    1.33
  -2   2  -2   32.73    1.26
  -2   2   2   31.76    1.32
   2  -2   2   27.44    1.23
   2  -2  -2   31.34    1.30
  -2   2  -2   32.22    1.28
   2  -2  -2   33.80    1.33
  -2   2  -2   31.44    1.26
   2  -2   2   32.70    1.24
  -2   2   2   32.74    1.30
   2  -2  -2   32.91    1.32
  -3   3  -2   97.15    3.52
   3  -3  -2   96.44    3.56
  -3   3   2   97.52    3.58
  -3   3   2   94.47    3.57
   3  -3  -2   94.99    3.51
   3  -3   2   94.54    3.46
   3  -3  -2  104.43    3.58
  -3   3  -2   94.18    3.45
  -3   3   2   96.03    3.51
  -3   3  -2   94.22    3.50
   4  -4  -2   31.99    1.42
  -4   4   2   33.12    1.44
   4  -4  -2   36.85    1.45
  -4   4   2   34.02    1.47
   4  -4   2   34.25    1.30
  -4   4   2   32.86    1.45
  -4   4  -2   34.07    1.40
   4  -4  -2   31.41    1.41
  -4   4  -2   33.56    1.38
   4  -4   2   32.23    1.31
  -4   4  -2   33.85    1.38
  -5   5  -2 1509.23   50.14
  -5   5   2 1506.63   51.31
  -5   5  -2 1516.07   51.23
   5  -5   2 1516.11   51.17
   5  -5  -2 1520.57   50.16
  -5   5   2 1578.33   51.29
   5  -5   2 1551.67   51.28
  -5   5   2 1512.04   50.20
  -5   5  -2 1509.07   51.26
   5  -5  -2 1517.59   51.26
  -6   6   2   27.75    1.43
   6  -6  -2   29.09    1.41
   6  -6   2   29.33    1.22
  -6   6  -2   29.14    1.36
  -6   6  -2   30.71    1.39
  -6   6  -2   29.79    1.36
   6  -6  -2   28.84    1.38
  -6   6   2   28.24    1.43
  -6   6   2   26.04    1.42
   7  -7  -2  309.23   10.77
   7  -7  -2  307.06   10.62
   7  -7   2  312.63   10.62
  -7   7   2  315.21   10.92
  -7   7  -2  307.93   10.59
  -7   7   2  310.69   10.68
  -7   7   2  323.35   10.92
  -7   7  -2  302.51   10.80
  -7   7  -2  304.95   10.81
  -8   8   2    0.66    0.53
  -8   8  -2    1.36    0.46
  -8   8   2    1.41    0.58
  -8   8  -2    1.01    0.48
   8  -8  -2   -0.22    0.25
  -8   8  -2    1.37    0.44
   8  -8   2    0.66    0.31
  -8   8   2    1.22    0.51
   8  -8  -2    1.12    0.50
   8  -8   2    0.94    0.27
  -9   9   2   31.88    1.81
   9  -9   2   33.81    1.32
   9  -9   2   32.62    1.60
  -9   9  -2   31.19    1.70
  -9   9   2   34.19    1.86
  -9   9  -2   34.30    1.70
  -9   9   2   33.52    1.78
   9  -9  -2   31.65    1.69
  -9   9  -2   34.10    1.74
 -10  10  -2    1.86    0.69
 -10  10   2    3.42    0.73
  10 -10   2    2.52    0.59
  10 -10  -2    3.53    0.69
 -10  10   2    3.17    0.74
 -10  10  -2    2.72    0.66
  10 -10  -2    3.47    0.55
 -11  11  -2  154.03    5.96
  11 -11   2  154.80    5.63
 -11  11   2  154.06    6.04
 -11  11   2  153.70    5.91
 -12  12   2    0.65    0.76
 -12  12  -2    0.55    0.77
 -13  13  -2   37.64    2.26
 -13  13   2   36.44    2.27
 -14  14   2    0.12    0.86
 -14  14  -2    1.90    0.89
 -15  15  -2    0.49    0.89
 -15  15   2    1.13    0.93
 -16  16   2   -0.22    0.96
 -16  16  -2    0.13    0.95
 -17  17  -2   26.16    2.22
 -17  17   2   21.27    2.10
   0   0   3    0.03    0.19
   0   0  -3    0.16    0.19
   0   0  -3    0.06    0.18
   0   0   3    0.16    0.19
   0   0  -3    0.34    0.20
  -1   1  -3   16.28    0.78
   1  -1   3   15.85    0.74
   1  -1  -3   15.71    0.78
  -1   1   3   16.18    0.80
   1  -1  -3   16.11    0.79
  -1   1   3   16.57    0.80
  -1   1  -3   15.49    0.76
   1  -1   3   15.90    0.76
   1  -1  -3   12.85    0.75
  -2   2  -3  546.19   18.56
  -2   2   3  549.98   18.62
  -2   2   3  559.62   18.60
   2  -2  -3  560.39   18.61
  -2   2  -3  500.66   18.55
   2  -2  -3  582.34   18.62
   2  -2   3  535.38   18.17
  -2   2  -3  543.08   18.19
   2  -2   3  551.97   18.52
   2  -2   3  562.87   18.58
  -2   2   3  535.40   18.20
   2  -2  -3  547.87   18.20
  -3   3  -3  124.75    4.59
  -3   3   3  133.01    4.70
   3  -3  -3  129.22    4.67
   3  -3  -3  127.67    4.59
  -3   3   3  130.86    4.69
  -3   3  -3  126.14    4.52
  -3   3  -3  134.96    4.63
   3  -3  -3  144.18    4.72
   3  -3   3  128.59    4.52
  -3   3   3  125.23    4.58
   3  -3   3  130.20    4.54
  -4   4   3    3.96    0.48
   4  -4   3    3.56    0.33
  -4   4   3    4.81    0.51
   4  -4  -3    4.69    0.50
  -4   4  -3    4.56    0.42
   4  -4  -3    5.07    0.49
  -4   4  -3    5.21    0.44
  -4   4  -3    4.59    0.43
   4  -4   3    4.28    0.35
   4  -4  -3    4.15    0.46
  -4   4   3    5.20    0.53
   5  -5   3   79.63    2.86
  -5   5   3   79.69    3.07
  -5   5  -3   74.51    2.96
  -5   5  -3   76.69    2.95
  -5   5   3   78.73    3.07
  -5   5   3   79.08    3.02
   5  -5   3   76.52    2.81
   5  -5  -3   80.56    3.01
   5  -5  -3   81.10    3.03
  -5   5  -3   76.34    2.92
   6  -6  -3   29.17    1.44
   6  -6  -3   28.05    1.47
  -6   6  -3   28.73    1.39
  -6   6  -3   27.04    1.36
  -6   6   3   26.97    1.49
  -6   6   3   28.36    1.52
  -6   6  -3   26.49    1.38
  -6   6   3   29.52    1.52
   6  -6   3   30.21    1.23
  -7   7  -3   16.49    1.03
  -7   7   3   14.00    1.09
  -7   7   3   17.19    1.17
  -7   7  -3   17.05    1.04
  -7   7  -3   15.62    1.06
   7  -7   3   16.21    0.82
  -7   7   3   15.11    1.19
   7  -7  -3   16.54    1.13
   7  -7  -3   14.76    1.02
   8  -8   3   87.21    3.37
  -8   8  -3   88.09    3.53
   8  -8  -3   86.40    3.48
   8  -8  -3   92.55    3.54
   8  -8   3   92.21    3.20
  -8   8  -3   90.43    3.47
  -8   8   3   91.74    3.69
  -8   8  -3   89.15    3.52
  -8   8   3   87.15    3.57
  -8   8   3   90.59    3.65
   9  -9  -3  124.76    4.73
   9  -9   3  123.31    4.56
   9  -9  -3  116.92    4.64
  -9   9   3  133.07    4.95
  -9   9  -3  131.09    4.82
  -9   9  -3  123.19    4.77
  -9   9   3  125.00    4.80
  -9   9   3  125.24    4.91
  -9   9  -3  119.06    4.65
 -10  10  -3  106.14    4.33
 -10  10   3  109.51    4.37
 -10  10   3  108.80    4.49
  10 -10   3  108.94    4.10
 -10  10  -3  106.07    4.22
  10 -10  -3  112.74    4.30
 -11  11   3   18.33    1.54
 -11  11   3   19.50    1.58
 -11  11  -3   18.02    1.48
 -12  12   3    0.62    0.74
 -12  12  -3   -1.24    0.63
 -13  13   3    8.84    1.25
 -13  13  -3    9.37    1.17
 -14  14   3    0.05    0.85
 -14  14  -3   -0.15    0.73
 -15  15  -3    7.08    1.18
 -15  15   3    4.35    1.20
 -16  16  -3    4.71    1.23
  16 -16  -3    3.70    0.80
 -16  16   3    2.94    1.19
   0   0   4 9781.40  317.82
   0   0   4 8585.95  317.69
   0   0  -4 9245.03  311.03
   0   0  -4 9675.35  318.23
   0   0  -4 9995.72  317.81
  -1   1   4   65.83    2.47
  -1   1  -4   63.18    2.40
  -1   1   4   54.00    2.43
   1  -1   4   62.14    2.42
   1  -1  -4   66.20    2.45
  -1   1  -4   54.27    2.41
   1  -1  -4   66.98    2.43
   1  -1  -4   61.01    2.45
   1  -1   4   65.51    2.41
   1  -1  -4   68.54    2.50
  -1   1  -4   64.77    2.43
   1  -1   4   67.27    2.41
   2  -2  -4  502.87   15.89
   2  -2  -4  476.14   15.53
   2  -2  -4  466.83   15.86
  -2   2  -4  423.16   15.46
  -2   2   4  472.78   15.85
  -2   2   4  465.60   15.87
  -2   2  -4  460.07   15.80
  -2   2  -4  420.09   15.78
   2  -2   4  479.22   15.76
   2  -2   4  466.34   15.48
   2  -2   4  470.10   15.80
   3  -3   4   18.98    0.96
   3  -3   4   22.00    0.95
  -3   3   4   21.03    1.12
  -3   3   4   22.00    1.13
   3  -3   4   21.86    1.03
  -3   3  -4   20.94    1.02
   3  -3  -4   19.08    1.06
   3  -3  -4   21.51    1.13
  -3   3  -4   22.92    1.06
  -3   3   4   20.96    1.09
  -3   3  -4   20.95    1.03
   3  -3  -4   19.86    1.07
   4  -4  -4  622.71   20.38
   4  -4   4  597.46   20.60
  -4   4  -4  598.92   20.71
  -4   4  -4  605.82   20.29
   4  -4  -4  606.69   20.78
   4  -4   4  601.77   20.27
  -4   4   4  632.33   20.83
  -4   4   4  604.61   20.37
  -4   4  -4  602.08   20.72
  -4   4   4  627.33   20.85
   5  -5   4  111.76    3.85
  -5   5  -4  106.64    3.89
  -5   5  -4  105.87    3.96
  -5   5   4  103.01    3.99
   5  -5  -4  105.56    4.03
  -5   5   4  107.94    4.09
  -5   5   4  109.15    4.11
   5  -5  -4  104.37    3.99
  -5   5  -4  104.93    3.93
   6  -6   4 1773.37   57.42
   6  -6  -4 1704.13   57.52
  -6   6   4 1730.97   57.59
  -6   6   4 1664.46   57.59
  -6   6  -4 1735.26   57.49
  -6   6   4 1684.45   56.33
   6  -6  -4 1680.65   56.30
  -6   6  -4 1717.97   56.24
  -6   6  -4 1675.40   57.47
   7  -7  -4  163.40    6.00
  -7   7   4  158.90    6.11
  -7   7  -4  164.41    5.86
  -7   7   4  163.01    5.99
  -7   7  -4  159.24    5.95
   7  -7   4  170.04    5.71
  -7   7   4  167.49    6.14
  -7   7  -4  162.86    5.98
   7  -7  -4  164.15    5.96
  -8   8  -4   46.98    2.17
   8  -8  -4   50.34    2.19
  -8   8  -4   49.07    2.15
   8  -8   4   46.63    2.06
  -8   8   4   46.80    2.32
  -8   8   4   45.62    2.26
   8  -8   4   48.76    1.80
   8  -8  -4   50.22    2.27
  -8   8   4   50.93    2.36
  -8   8  -4   47.51    2.20
   9  -9  -4   16.72    1.14
  -9   9   4   13.24    1.24
  -9   9  -4   16.90    1.21
  -9   9   4   14.85    1.29
   9  -9   4   15.68    1.11
   9  -9  -4   15.72    1.29
  -9   9  -4   13.90    1.19
  -9   9  -4   15.47    1.14
 -10  10   4    7.81    1.06
 -10  10  -4    8.52    0.93
 -10  10   4    7.98    0.99
  10 -10  -4    8.71    0.96
 -10  10  -4    5.97    0.83
  10 -10  -4    8.42    0.82
  10 -10   4    7.39    0.80
 -11  11   4    2.39    0.87
 -11  11  -4    1.85    0.74
 -11  11   4    1.59    0.74
 -12  12  -4   28.85    1.82
 -12  12   4   26.67    1.98
 -13  13   4    0.11    0.84
 -13  13  -4    0.14    0.74
 -14  14   4    2.44    1.03
 -14  14  -4    2.78    0.91
 -15  15  -4    0.08    0.81
 -15  15   4   -0.60    0.87
 -16  16   4   30.39    2.44
 -16  16  -4   32.74    2.35
   0   0  -5    0.09    0.32
   0   0   5    0.11    0.29
   0   0   5    0.38    0.32
   0   0  -5    0.65    0.34
   0   0  -5   -0.01    0.29
   1  -1   5   58.41    2.30
  -1   1  -5   58.62    2.30
  -1   1   5   57.55    2.34
   1  -1  -5   63.69    2.40
   1  -1   5   57.48    2.29
   1  -1  -5   60.78    2.34
  -1   1   5   59.90    2.36
  -1   1  -5   55.66    2.30
   1  -1  -5   56.91    2.34
   1  -1   5   51.03    2.27
  -1   1  -5   58.79    2.34
  -2   2  -5  246.54    9.22
  -2   2   5  266.82    9.33
   2  -2   5  269.70    9.24
   2  -2  -5  272.54    9.15
  -2   2   5  268.11    9.31
  -2   2  -5  255.06    9.08
   2  -2  -5  290.38    9.36
   2  -2   5  264.11    9.19
   2  -2   5  261.20    9.06
   2  -2  -5  266.49    9.32
  -3   3  -5    2.59    0.43
  -3   3  -5    2.83    0.42
  -3   3   5    1.88    0.45
   3  -3  -5    2.58    0.46
  -3   3   5    2.53    0.48
   3  -3   5    2.89    0.43
   3  -3   5    2.71    0.39
  -3   3  -5    3.67    0.47
   3  -3  -5    2.24    0.44
  -4   4  -5    7.10    0.65
  -4   4   5    7.83    0.74
   4  -4  -5    8.23    0.72
  -4   4  -5    8.28    0.71
   4  -4  -5    8.10    0.73
   4  -4   5    9.18    0.72
  -4   4   5    8.20    0.74
  -4   4  -5    8.65    0.70
  -4   4   5    8.49    0.76
  -5   5  -5    3.59    0.56
   5  -5   5    4.96    0.59
  -5   5   5    4.96    0.68
   5  -5  -5    5.10    0.66
   5  -5  -5    5.00    0.65
  -5   5  -5    3.19    0.54
  -5   5   5    4.94    0.68
  -5   5   5    5.64    0.69
  -5   5  -5    4.12    0.58
   5  -5   5    4.25    0.48
   6  -6  -5    2.84    0.60
  -6   6   5    1.06    0.56
  -6   6  -5    2.46    0.53
  -6   6   5    2.00    0.60
  -6   6  -5    1.12    0.49
   6  -6   5    2.04    0.41
  -6   6   5    1.44    0.59
  -6   6  -5    1.36    0.49
   6  -6  -5    2.77    0.60
  -7   7   5   18.85    1.36
  -7   7  -5   16.04    1.18
  -7   7  -5   19.04    1.17
   7  -7  -5   18.25    1.24
   7  -7   5   19.01    0.91
  -7   7  -5   20.20    1.24
  -7   7   5   17.37    1.29
   7  -7  -5   18.09    1.30
   8  -8  -5   26.99    1.50
  -8   8   5   23.18    1.57
  -8   8   5   25.24    1.62
  -8   8  -5   26.47    1.49
   8  -8   5   26.60    1.38
   8  -8  -5   25.45    1.57
  -8   8  -5   24.53    1.42
  -8   8  -5   26.80    1.51
  -9   9   5    2.10    0.68
   9  -9   5    0.46    0.48
  -9   9  -5    1.33    0.56
   9  -9  -5    1.24    0.66
   9  -9  -5    1.69    0.57
  -9   9  -5    1.53    0.57
  -9   9  -5    1.08    0.62
  -9   9   5    2.88    0.78
 -10  10  -5  104.34    4.33
 -10  10   5  112.25    4.44
 -10  10   5  104.59    4.50
 -10  10  -5  109.94    4.24
  10 -10   5  105.04    4.04
 -11  11   5    0.83    0.75
 -11  11   5    0.89    0.82
 -11  11  -5    0.74    0.67
 -12  12   5    0.99    0.97
 -12  12  -5    3.24    0.82
 -13  13   5    2.82    1.03
 -13  13  -5    3.93    0.91
 -14  14  -5    0.08    0.79
 -14  14   5   -0.68    0.88
  15 -15  -5    1.56    0.73
 -15  15  -5    0.65    0.93
 -15  15   5   -0.17    0.92
 -16  16  -5   -0.52    0.99
 -16  16   5    0.60    1.16
   0   0  -6  116.54    4.20
   0   0   6  106.44    4.17
   0   0  -6  101.22    4.15
   0   0  -6  118.83    4.14
  -1   1  -6  555.28   19.34
   1  -1  -6  573.99   18.98
  -1   1  -6  608.33   19.39
  -1   1  -6  560.81   18.95
   1  -1  -6  563.05   19.38
  -1   1  -6  553.87   19.33
   1  -1   6  532.39   19.32
  -1   1   6  588.86   19.40
   1  -1  -6  553.00   19.37
   2  -2   6  111.32    4.50
  -2   2  -6  136.98    4.64
  -2   2   6  122.42    4.63
   2  -2  -6  118.81    4.61
   2  -2  -6  125.78    4.56
  -2   2  -6  125.61    4.57
   2  -2   6  128.28    4.50
  -2   2  -6  120.05    4.49
   2  -2  -6  120.37    4.54
   3  -3  -6   44.80    2.15
  -3   3  -6   51.29    2.18
   3  -3   6   48.06    2.06
  -3   3  -6   49.50    2.11
  -3   3   6   52.93    2.24
   3  -3  -6   50.76    2.20
   3  -3   6   52.92    2.12
  -3   3  -6   47.78    2.11
   4  -4   6   20.14    1.16
  -4   4  -6   18.36    1.12
  -4   4   6   22.68    1.29
   4  -4  -6   18.78    1.20
  -4   4  -6   19.76    1.18
   4  -4   6   18.42    1.04
  -4   4  -6   21.68    1.24
   4  -4  -6   22.90    1.29
  -5   5  -6  313.49   10.75
  -5   5  -6  309.01   10.71
  -5   5   6  297.77   10.84
   5  -5  -6  307.98   10.63
  -5   5  -6  306.48   10.52
  -5   5   6  300.96   10.62
   5  -5   6  307.63   10.47
   5  -5  -6  300.31   10.78
   6  -6   6   14.54    1.07
   6  -6   6   20.97    1.03
  -6   6   6   20.46    1.43
  -6   6  -6   21.86    1.23
  -6   6  -6   21.98    1.32
  -6   6   6   19.17    1.35
  -6   6  -6   18.87    1.19
   6  -6  -6   21.48    1.38
   6  -6  -6   19.07    1.24
  -7   7  -6   76.97    3.13
  -7   7  -6   76.90    3.15
  -7   7   6   72.78    3.28
  -7   7  -6   73.45    3.04
   7  -7  -6   76.93    3.17
   7  -7   6   76.30    2.81
  -7   7   6   71.29    3.20
   7  -7  -6   75.86    3.20
  -8   8  -6    3.67    0.68
  -8   8  -6    2.98    0.67
   8  -8   6    3.06    0.58
  -8   8  -6    4.87    0.68
   8  -8   6    3.92    0.35
   8  -8  -6    3.29    0.69
  -8   8   6    5.04    0.85
  -8   8   6    3.48    0.84
   8  -8  -6    4.11    0.76
   9  -9   6   16.64    1.16
  -9   9   6   14.97    1.36
  -9   9  -6   16.37    1.23
  -9   9   6   16.31    1.43
  -9   9  -6   17.40    1.29
   9  -9  -6   16.29    1.29
   9  -9  -6   16.56    1.44
 -10  10  -6   10.45    1.08
 -10  10   6    8.50    1.14
 -10  10   6    9.33    1.20
 -11  11   6   94.77    4.20
 -11  11  -6   91.23    4.01
 -11  11   6   99.44    4.31
 -12  12   6   15.29    1.64
 -12  12  -6   16.60    1.43
 -13  13  -6   40.22    2.33
 -13  13   6   38.87    2.55
 -14  14  -6    1.25    0.86
 -14  14   6    0.99    1.05
  14 -14  -6   -0.56    0.64
 -15  15  -6    1.93    1.01
 -15  15   6    1.24    1.13
 -16  16   6    0.44    1.19
 -16  16  -6    0.82    1.03
   0   0   7    0.37    0.43
   0   0  -7    0.13    0.45
   0   0  -7    0.06    0.45
   0   0  -7   -0.22    0.43
  -1   1  -7  108.29    3.92
  -1   1  -7  104.76    3.96
  -1   1  -7  109.49    4.00
  -1   1   7   86.25    3.90
   1  -1  -7  101.67    3.91
   1  -1  -7  103.65    3.99
   1  -1   7   90.24    3.87
  -1   1  -7  110.33    3.99
  -2   2   7   97.83    3.62
   2  -2  -7   95.62    3.57
  -2   2  -7   91.24    3.49
  -2   2  -7   90.73    3.53
   2  -2  -7   93.81    3.56
  -2   2  -7   81.16    3.50
   2  -2   7   76.33    3.42
   2  -2  -7   90.07    3.58
   3  -3  -7  268.26    9.85
  -3   3  -7  282.78    9.64
  -3   3  -7  285.63    9.82
   3  -3  -7  294.56    9.72
  -3   3  -7  276.58    9.84
   3  -3   7  290.97    9.62
  -3   3   7  272.08    9.90
   3  -3  -7  282.93    9.72
   3  -3   7  244.38    9.69
  -4   4  -7   16.25    1.12
  -4   4  -7   15.75    1.12
   4  -4   7   13.48    0.97
   4  -4   7   15.26    1.08
   4  -4  -7   17.60    1.22
  -4   4   7   16.63    1.21
  -4   4  -7   14.68    1.09
   4  -4  -7   15.92    1.15
   5  -5  -7   32.39    1.75
   5  -5   7   33.71    1.64
   5  -5  -7   35.28    1.82
  -5   5  -7   30.16    1.63
  -5   5  -7   34.53    1.73
  -5   5   7   30.49    1.78
  -5   5  -7   33.26    1.69
  -6   6  -7   11.15    0.92
   6  -6  -7   10.54    1.03
  -6   6  -7   11.96    1.01
   6  -6  -7   11.65    1.02
  -6   6  -7   11.24    0.96
  -6   6   7   13.47    1.15
   6  -6   7    9.95    0.78
   6  -6   7   10.02    0.87
  -6   6   7   11.78    1.11
  -7   7  -7   13.11    1.08
  -7   7  -7   12.68    1.07
   7  -7  -7   11.42    1.03
  -7   7   7   12.05    1.16
  -7   7  -7   13.50    1.15
  -7   7   7   11.61    1.14
   7  -7  -7   11.15    1.08
   7  -7   7   13.14    0.79
  -8   8  -7   21.67    1.42
   8  -8   7   22.46    0.97
   8  -8  -7   24.49    1.62
  -8   8   7   22.38    1.70
   8  -8   7   16.79    1.20
  -8   8  -7   22.90    1.45
   8  -8  -7   20.58    1.48
  -8   8   7   19.56    1.59
   9  -9   7    6.14    0.75
  -9   9  -7    5.70    0.88
   9  -9  -7    5.73    0.87
  -9   9   7    6.97    1.03
  -9   9  -7    6.41    0.83
  -9   9   7    5.86    1.04
 -10  10  -7   24.05    1.69
 -10  10   7   27.17    1.97
 -10  10   7   27.54    1.96
 -11  11  -7    1.22    0.83
 -11  11   7    1.12    0.89
 -11  11   7    2.07    0.94
 -12  12  -7    4.22    0.99
 -12  12   7    6.06    1.32
  13 -13  -7    0.21    0.73
 -13  13   7    1.43    1.04
 -13  13  -7    1.48    0.92
 -14  14   7   -0.75    1.01
  14 -14  -7   -0.71    0.65
 -14  14  -7    0.68    0.89
 -15  15   7    6.98    1.45
 -15  15  -7    9.30    1.43
 -16  16  -7    5.88    1.36
   0   0  -8 2908.78   95.78
   0   0   8 2771.83   95.72
   0   0  -8 2863.79   93.69
  -1   1  -8  590.30   19.69
  -1   1  -8  586.69   20.10
   1  -1   8  544.50   20.01
  -1   1   8  605.61   20.13
   1  -1  -8  580.33   19.71
   1  -1  -8  586.55   20.12
  -1   1  -8  582.96   20.10
   2  -2  -8  380.54   12.61
  -2   2  -8  355.33   12.76
   2  -2  -8  356.00   12.57
   2  -2  -8  361.02   12.82
  -2   2  -8  363.00   12.53
  -2   2  -8  397.44   12.85
  -2   2   8  369.64   12.85
   2  -2   8  327.39   12.67
  -2   2  -8  363.16   12.78
  -3   3  -8   51.41    2.40
  -3   3   8   55.73    2.55
   3  -3   8   43.85    2.28
  -3   3  -8   54.85    2.43
  -3   3  -8   53.57    2.49
   3  -3  -8   56.80    2.52
   3  -3  -8   55.80    2.51
   3  -3  -8   62.18    2.57
  -4   4   8   74.02    3.37
   4  -4  -8   76.86    3.34
  -4   4  -8   77.29    3.26
   4  -4  -8   81.77    3.39
   4  -4  -8   83.59    3.39
  -4   4  -8   76.42    3.27
   4  -4   8   82.73    3.20
   4  -4   8   81.92    3.24
  -4   4  -8   81.96    3.36
   5  -5  -8    0.20    0.50
   5  -5   8    0.11    0.22
   5  -5   8   -0.12    0.48
   5  -5  -8    1.20    0.55
   5  -5  -8    0.14    0.53
  -5   5   8    0.45    0.58
  -5   5  -8    0.59    0.50
  -5   5  -8   -0.11    0.49
  -5   5  -8   -0.07    0.47
   6  -6  -8  104.65    4.02
   6  -6   8   87.88    3.56
  -6   6  -8   89.61    3.81
   6  -6  -8   94.02    3.90
  -6   6   8   96.93    4.07
  -6   6  -8   96.74    3.80
  -6   6  -8   94.05    3.87
   6  -6   8   93.01    3.69
  -7   7  -8   20.54    1.52
  -7   7   8   23.44    1.58
   7  -7  -8   22.10    1.63
   7  -7   8   19.66    1.09
  -7   7  -8   21.76    1.45
   7  -7   8   16.88    1.21
   7  -7  -8   20.29    1.49
  -7   7  -8   22.69    1.42
  -7   7   8   20.99    1.60
   8  -8  -8    0.06    0.62
  -8   8  -8    0.19    0.58
  -8   8  -8    0.67    0.54
   8  -8   8    0.08    0.36
  -8   8   8    1.44    0.74
   8  -8  -8    0.80    0.65
  -8   8   8   -0.27    0.73
  -9   9  -8   34.14    1.95
   9  -9  -8   34.72    1.99
  -9   9   8   31.27    2.10
  -9   9   8   29.29    2.13
 -10  10  -8   49.02    2.58
 -10  10   8   47.89    2.75
 -10  10   8   48.13    2.74
 -11  11  -8   66.59    3.14
 -11  11   8   64.40    3.38
 -11  11   8   60.79    3.33
  11 -11  -8   60.06    3.07
  12 -12  -8   63.09    3.22
 -12  12   8   76.29    3.73
 -12  12  -8   63.10    3.25
 -13  13   8   14.49    1.76
  13 -13  -8   13.26    1.38
 -13  13  -8   13.52    1.44
 -14  14  -8    0.18    0.87
 -14  14   8   -0.80    1.00
 -15  15  -8   -0.41    1.00
 -15  15   8    0.13    1.19
   0   0  -9    1.57    0.61
  -1   1   9   22.03    1.46
   1  -1  -9   18.29    1.40
  -1   1  -9   21.02    1.40
   1  -1   9   20.45    1.36
  -1   1  -9   19.36    1.40
   1  -1  -9   18.49    1.42
   2  -2  -9    2.97    0.71
  -2   2  -9    2.10    0.66
  -2   2  -9    3.46    0.69
  -2   2  -9    3.14    0.66
  -2   2   9    3.87    0.74
   2  -2   9    3.17    0.61
   2  -2  -9    3.06    0.72
   3  -3   9    0.08    0.43
  -3   3  -9    0.09    0.50
   3  -3  -9    0.23    0.58
   3  -3  -9   -0.93    0.48
  -3   3  -9   -0.56    0.48
  -3   3  -9   -0.08    0.49
  -3   3   9   -0.03    0.55
   4  -4   9   29.80    1.50
  -4   4  -9   23.99    1.60
   4  -4  -9   25.57    1.66
  -4   4   9   27.28    1.72
  -4   4  -9   25.82    1.61
   4  -4  -9   26.11    1.67
  -4   4  -9   25.27    1.58
   5  -5   9   16.32    1.25
  -5   5  -9   18.08    1.41
   5  -5   9   13.09    0.97
  -5   5   9   14.70    1.31
  -5   5  -9   16.49    1.28
   5  -5  -9   15.01    1.30
   5  -5  -9   14.07    1.23
  -5   5  -9   14.64    1.20
   6  -6   9    6.76    0.84
  -6   6   9    4.76    1.02
  -6   6  -9    6.33    0.90
  -6   6  -9    5.83    0.85
   6  -6   9    5.69    0.65
   6  -6  -9    5.89    0.96
  -6   6  -9    5.09    0.82
   6  -6  -9    3.74    0.89
   7  -7  -9   24.38    1.74
   7  -7   9   29.47    1.65
  -7   7   9   27.99    1.92
   7  -7  -9   23.09    1.73
  -7   7  -9   28.12    1.74
  -7   7  -9   28.41    1.72
  -8   8  -9    4.14    0.79
  -8   8  -9    3.18    0.81
   8  -8  -9    3.38    0.88
  -8   8   9    1.35    0.95
   8  -8  -9    3.04    0.90
  -9   9   9    9.63    1.35
  -9   9  -9    8.27    1.09
   9  -9  -9    9.19    1.11
   9  -9  -9    4.51    1.01
  10 -10  -9   29.39    2.02
 -10  10   9   33.85    2.32
 -10  10  -9   30.45    2.02
 -10  10   9   30.78    2.29
 -11  11   9    1.29    1.09
 -11  11  -9    0.35    0.89
  11 -11  -9    0.27    0.78
 -12  12  -9    5.17    1.09
  12 -12  -9    3.75    0.99
 -12  12   9    6.55    1.35
 -13  13   9    0.67    1.03
  13 -13  -9    0.54    0.74
 -13  13  -9   -0.24    0.91
 -14  14   9    2.20    1.21
 -14  14  -9    0.17    0.96
 -15  15   9   -0.98    1.16
 -15  15  -9   -0.36    1.02
   0   0  10    0.62    0.63
   0   0 -10    0.82    0.65
   0   0 -10    0.03    0.60
   1  -1  10   57.89    2.58
   1  -1 -10   55.11    2.64
  -1   1 -10   52.90    2.57
  -1   1  10   47.95    2.54
   1  -1 -10   55.40    2.62
  -1   1 -10   54.03    2.61
   2  -2  10   36.88    1.92
   2  -2 -10   36.28    2.03
  -2   2 -10   36.81    1.99
  -2   2  10   35.52    2.07
  -2   2 -10   33.98    1.98
   2  -2 -10   34.03    2.01
  -3   3  10    4.59    0.88
  -3   3 -10    4.33    0.81
   3  -3 -10    3.09    0.80
   3  -3 -10    3.33    0.83
   3  -3  10    2.38    0.64
  -3   3 -10    3.77    0.77
  -3   3 -10    4.37    0.79
   4  -4  10   77.04    3.29
  -4   4  10   78.57    3.60
   4  -4 -10   79.95    3.57
  -4   4 -10   79.36    3.43
   4  -4 -10   77.14    3.52
  -4   4 -10   81.46    3.51
  -5   5 -10   79.41    3.42
   5  -5  10   78.01    3.20
  -5   5  10   81.16    3.64
   5  -5 -10   76.61    3.54
   5  -5 -10   76.66    3.52
  -5   5 -10   73.94    3.41
  -6   6 -10  149.54    5.54
   6  -6 -10  138.43    5.67
  -6   6 -10  140.92    5.58
  -6   6  10  135.51    5.78
   6  -6 -10  138.42    5.63
  -7   7 -10   76.63    3.42
  -7   7 -10   78.99    3.38
   7  -7 -10   70.31    3.45
   7  -7 -10   71.29    3.46
  -7   7  10   73.89    3.60
   8  -8 -10   14.39    1.43
  -8   8 -10   17.11    1.46
  -8   8  10   17.30    1.67
   8  -8 -10   16.53    1.52
   9  -9 -10   25.43    1.90
  -9   9 -10   25.82    1.88
  -9   9  10   28.95    2.14
 -10  10 -10   -0.89    0.81
  10 -10 -10    0.04    0.72
 -10  10  10    0.69    0.96
 -11  11  10   18.03    1.87
  11 -11 -10   15.00    1.55
 -11  11 -10   16.55    1.59
 -12  12 -10    0.09    0.91
 -12  12  10    1.61    1.08
  12 -12 -10   -0.10    0.75
 -13  13 -10    3.02    1.10
 -13  13  10    1.56    1.25
 -14  14 -10    1.29    1.08
 -14  14  10    0.73    1.32
   0   0 -11   -0.23    0.62
   0   0  11    0.42    0.61
   0   0 -11    0.85    0.71
  -1   1 -11    5.90    0.96
  -1   1  11    5.91    0.94
   1  -1  11    5.22    0.85
   1  -1 -11    5.88    1.02
  -1   1 -11    5.69    0.96
   1  -1 -11    4.91    0.91
   2  -2 -11    0.02    0.70
   2  -2  11   -0.04    0.58
   2  -2 -11   -1.00    0.66
  -2   2  11    0.67    0.72
  -2   2 -11    0.52    0.66
  -2   2 -11   -0.66    0.64
  -3   3 -11   36.09    2.16
   3  -3 -11   37.75    2.21
  -3   3 -11   38.61    2.15
  -3   3  11   41.79    2.31
   3  -3  11   37.31    2.01
   3  -3 -11   37.53    2.25
  -3   3 -11   34.43    2.14
   4  -4  11   25.11    1.59
   4  -4 -11   22.79    1.79
  -4   4 -11   24.19    1.83
   4  -4 -11   24.51    1.83
  -4   4 -11   25.95    1.78
  -4   4 -11   27.65    1.86
  -4   4  11   24.95    1.85
  -5   5  11    3.03    1.00
   5  -5 -11    3.15    0.94
  -5   5 -11    2.41    0.85
   5  -5 -11    4.02    1.02
  -5   5 -11    3.39    0.88
   6  -6 -11   10.59    1.34
  -6   6  11   13.69    1.50
  -6   6 -11   10.65    1.26
   6  -6 -11   12.46    1.41
  -6   6 -11   12.38    1.28
   7  -7 -11   17.22    1.57
  -7   7  11   16.94    1.66
  -7   7 -11   17.70    1.55
   7  -7 -11   15.70    1.57
   8  -8 -11    0.40    0.82
   8  -8 -11    0.95    0.94
  -8   8  11   -0.56    0.87
  -8   8 -11    0.12    0.80
  -9   9  11   52.76    3.02
   9  -9 -11   44.60    2.73
  -9   9 -11   51.30    2.80
 -10  10  11    3.24    1.14
 -10  10 -11    0.97    0.95
  10 -10 -11    0.60    0.83
 -11  11 -11    2.55    1.04
  11 -11 -11    2.78    1.02
 -11  11  11    2.67    1.30
 -12  12  11   -0.05    1.08
 -12  12 -11    0.84    0.97
 -13  13  11    2.41    1.35
 -13  13 -11    3.41    1.16
 -14  14  11    0.68    1.34
 -14  14 -11    0.91    1.10
   0   0  12  202.01    8.12
   0   0 -12  219.30    8.12
   0   0 -12  226.14    8.30
   1  -1 -12   31.15    2.12
  -1   1  12   35.29    2.17
   1  -1 -12   33.89    2.12
  -1   1 -12   34.30    2.12
  -1   1 -12   34.19    2.12
   1  -1  12   29.67    1.93
   2  -2 -12   42.58    2.49
  -2   2 -12   49.59    2.51
   2  -2 -12   43.64    2.53
  -2   2 -12   43.52    2.48
  -2   2  12   50.03    2.60
   2  -2  12   36.74    2.21
  -3   3  12   40.75    2.49
   3  -3 -12   41.06    2.48
  -3   3 -12   40.78    2.43
  -3   3 -12   44.27    2.44
   3  -3 -12   44.45    2.55
   3  -3  12   44.63    2.28
   4  -4 -12   44.40    2.57
  -4   4  12   40.95    2.51
   4  -4 -12   42.99    2.51
  -4   4 -12   41.56    2.46
  -4   4 -12   45.16    2.47
  -4   4 -12   44.46    2.52
   5  -5 -12   74.27    3.64
  -5   5 -12   74.88    3.52
   5  -5 -12   72.69    3.62
  -5   5 -12   77.43    3.64
  -5   5  12   73.16    3.70
  -5   5 -12   76.02    3.62
  -6   6 -12   29.11    2.13
  -6   6  12   31.00    2.23
   6  -6 -12   29.75    2.16
   6  -6 -12   30.17    2.17
   7  -7 -12   87.70    4.21
  -7   7 -12   94.53    4.22
   7  -7 -12   91.89    4.26
  -7   7  12   93.46    4.38
  -8   8  12    2.53    1.10
   8  -8 -12    2.83    1.10
  -8   8 -12    1.39    0.92
   8  -8 -12    2.79    0.98
  -9   9  12   24.59    2.14
  -9   9 -12   18.82    1.80
   9  -9 -12   22.39    1.93
 -10  10 -12    3.13    1.08
 -10  10  12    4.03    1.28
  10 -10 -12    2.57    1.04
 -11  11  12    5.18    1.52
 -11  11 -12    6.14    1.26
  11 -11 -12    4.02    1.18
 -12  12  12    4.72    1.47
 -12  12 -12    6.25    1.37
 -13  13  12    0.23    1.23
 -13  13 -12    0.91    1.14
   0   0  13    2.24    0.86
   0   0 -13    2.55    0.97
  -1   1 -13    5.75    1.11
  -1   1  13    5.28    1.05
   1  -1  13    3.53    0.92
   1  -1 -13    7.00    1.21
   1  -1 -13    6.94    1.17
  -1   1 -13    6.87    1.20
   2  -2  13    1.89    0.79
  -2   2 -13    0.91    0.89
   2  -2 -13    0.47    0.87
  -2   2 -13    0.25    0.84
  -2   2  13   -0.09    0.82
   2  -2 -13    0.44    0.83
   3  -3 -13    2.22    0.98
   3  -3 -13    1.92    0.97
  -3   3 -13    1.54    0.88
  -3   3 -13    1.54    0.94
  -3   3  13    0.15    0.86
  -4   4 -13    5.32    1.10
  -4   4  13    5.12    1.15
   4  -4 -13    6.17    1.20
   4  -4 -13    6.89    1.20
  -4   4 -13    6.33    1.18
   5  -5 -13    4.72    1.13
   5  -5 -13    5.35    1.19
  -5   5 -13    3.72    1.09
  -5   5 -13    4.23    1.07
  -5   5  13    4.61    1.17
  -6   6  13    0.24    0.95
  -6   6 -13    0.98    0.97
   6  -6 -13   -0.63    0.85
   6  -6 -13    2.53    0.97
  -6   6 -13    1.26    0.98
  -7   7  13    2.49    1.03
   7  -7 -13    1.77    0.97
   7  -7 -13    1.94    1.07
  -7   7 -13    1.32    0.98
  -8   8 -13    1.24    0.95
   8  -8 -13   -0.38    0.86
  -8   8  13    2.80    1.18
  -9   9  13    2.06    1.23
   9  -9 -13    1.10    1.02
  -9   9 -13   -0.16    0.92
 -10  10 -13    5.90    1.28
 -10  10  13    3.70    1.36
  10 -10 -13    4.71    1.29
 -11  11 -13    1.97    1.19
 -11  11  13    0.54    1.31
 -12  12  13    1.00    1.40
 -12  12 -13   -0.39    1.09
 -13  13  13    1.01    1.39
   0   0 -14   92.59    4.25
   0   0 -14   90.83    4.27
   0   0  14   80.04    4.05
   1  -1 -14   11.19    1.50
  -1   1  14    9.43    1.47
  -1   1 -14   10.99    1.46
   1  -1 -14    6.93    1.36
  -1   1 -14    8.89    1.43
  -2   2 -14   64.40    3.40
   2  -2 -14   64.60    3.43
   2  -2 -14   59.65    3.40
  -2   2  14   65.05    3.40
  -2   2 -14   66.00    3.36
  -3   3 -14    0.43    0.99
   3  -3 -14    1.37    1.05
  -3   3  14    1.21    0.99
   3  -3 -14   -0.31    0.95
  -3   3 -14   -0.71    0.82
   4  -4 -14    3.70    1.16
   4  -4 -14    3.12    1.12
  -4   4 -14    4.06    1.17
  -4   4  14    4.08    1.16
  -5   5  14    4.51    1.27
   5  -5 -14    4.63    1.21
   5  -5 -14    6.81    1.34
  -5   5 -14    5.23    1.24
  -6   6 -14    0.49    0.95
  -6   6 -14   -0.03    0.91
   6  -6 -14    0.58    1.01
  -6   6  14    0.36    0.96
   6  -6 -14   -0.38    0.93
   7  -7 -14    7.34    1.36
  -7   7 -14    7.24    1.34
  -7   7 -14    8.20    1.46
  -7   7  14    9.55    1.56
   7  -7 -14    7.17    1.46
  -8   8  14   -0.20    1.04
   8  -8 -14   -1.24    0.93
  -8   8 -14    0.56    1.04
  -9   9 -14    4.12    1.26
  -9   9  14    1.53    1.29
   9  -9 -14    1.70    1.14
 -10  10 -14    5.75    1.37
 -10  10  14    6.12    1.55
 -11  11 -14    2.99    1.23
 -11  11  14    1.23    1.42
 -12  12  14    9.59    1.88
   0   0 -15    0.50    1.05
   0   0 -15    2.59    1.14
  -1   1 -15    4.89    1.27
   1  -1 -15    1.80    1.13
  -1   1  15    2.88    1.22
   1  -1 -15    3.30    1.25
  -1   1 -15    3.96    1.29
  -2   2 -15   34.42    2.53
  -2   2  15   35.00    2.54
   2  -2 -15   34.01    2.55
  -2   2 -15   32.85    2.43
   2  -2 -15   36.02    2.56
   3  -3 -15    7.88    1.41
  -3   3 -15    7.38    1.45
   3  -3 -15    7.47    1.45
  -3   3  15    6.09    1.33
   4  -4 -15    8.37    1.48
  -4   4 -15    6.43    1.35
  -4   4  15    7.96    1.44
   4  -4 -15    6.32    1.38
   5  -5 -15    4.68    1.36
  -5   5  15    4.41    1.29
  -5   5 -15    4.60    1.33
   5  -5 -15    3.21    1.21
   6  -6 -15    1.34    1.09
  -6   6  15    2.13    1.15
   6  -6 -15    0.75    1.08
  -6   6 -15    1.48    1.17
  -7   7  15   -0.21    1.14
  -7   7 -15   -0.27    1.06
  -7   7 -15    0.63    1.18
   7  -7 -15    0.64    1.12
   8  -8 -15    8.05    1.53
  -8   8  15    5.93    1.54
  -8   8 -15    8.85    1.59
  -8   8 -15    7.26    1.46
  -9   9  15    0.50    1.28
  -9   9 -15   -0.25    1.12
 -10  10 -15    6.53    1.57
 -10  10  15    5.65    1.69
 -11  11  15   -0.21    1.43
   0   0 -16    9.66    1.60
   0   0 -16   10.01    1.63
   1  -1 -16   41.59    2.86
   1  -1 -16   41.86    2.89
  -1   1 -16   38.89    2.79
  -1   1 -16   36.17    2.70
   2  -2 -16    3.64    1.29
   2  -2 -16    2.98    1.40
  -2   2 -16    3.19    1.29
   3  -3 -16   15.94    1.84
  -3   3 -16   13.65    1.76
   3  -3 -16   13.04    1.75
   4  -4 -16    2.47    1.25
  -4   4  16    4.00    1.30
   4  -4 -16    3.06    1.28
  -4   4 -16    3.73    1.33
   5  -5 -16    2.27    1.33
  -5   5 -16    1.42    1.27
  -5   5  16    0.83    1.13
   5  -5 -16    1.54    1.23
   6  -6 -16    1.73    1.27
   6  -6 -16    1.15    1.22
  -6   6  16    1.83    1.30
  -6   6 -16    3.40    1.44
  -7   7  16    8.24    1.66
  -7   7 -16    9.07    1.75
   7  -7 -16    8.81    1.70
  -8   8 -16    0.86    1.39
  -8   8 -16   -0.80    1.29
  -8   8  16    0.57    1.36
  -9   9 -16   15.84    2.06
  -9   9 -16   16.34    2.06
  -9   9  16   16.18    2.15
 -10  10  16    1.81    1.55
   0   0 -17    0.00    1.19
   0   0 -17   -1.00    1.12
  -1   1 -17   -2.39    1.12
   1  -1 -17    1.49    1.21
   1  -1 -17   -0.58    1.14
  -2   2 -17   -0.51    1.23
   2  -2 -17    0.75    1.26
   2  -2 -17    0.55    1.21
  -3   3 -17   -0.21    1.22
   3  -3 -17    0.86    1.22
   3  -3 -17    1.03    1.19
   4  -4 -17    0.43    1.20
   4  -4 -17    0.67    1.33
  -4   4 -17   -0.96    1.17
  -5   5 -17    0.02    1.38
   5  -5 -17    0.17    1.30
   5  -5 -17    1.24    1.30
  -6   6 -17    0.49    1.36
  -7   7 -17    2.41    1.48
  -8   8 -17    1.62    1.58
  -8   8  17    2.11    1.50
  -9   9  17    3.13    1.54
   0   0 -18   -0.66    1.34
  -1   1 -18    3.70    1.56
   1  -1 -18    5.00    1.62
   2  -2 -18    5.10    1.58
   2  -2 -18    4.13    1.58
  -2   2 -18    3.67    1.52
   3  -3 -18    0.10    1.26
  -3   3 -18   -0.18    1.35
   3  -3 -18    1.80    1.47
   4  -4 -18    5.80    1.81
  -4   4 -18    4.68    1.66
   4  -4 -18    5.14    1.72
  -5   5 -18    2.18    1.55
  -6   6 -18   10.59    1.99
   0   0 -19   -0.31    1.38
  -1   1 -19    1.87    1.51
   1  -1 -19   -2.02    1.35
   2  -2 -19    2.69    1.55
  -2   2 -19   -1.27    1.43
  -3   3 -19    2.15    1.66
   3  -3 -19   -0.69    1.40
  -4   4 -19    4.16    1.81
 -18  16   0   -0.40    1.04
 -17  15   0   -0.04    0.96
 -16  14   0   27.06    2.10
 -15  13   0    0.31    0.80
 -14  12   0   37.19    2.30
 -13  11   0    1.48    0.80
 -12  10   0  135.58    5.47
 -12  10   0  136.24    5.35
  12 -10   0  141.85    5.26
 -11   9   0   -0.71    0.45
  11  -9   0    0.11    0.52
 -11   9   0   -0.01    0.60
 -11   9   0    0.58    0.64
  11  -9   0    0.62    0.43
 -10   8   0   83.28    3.45
 -10   8   0   83.84    3.44
  10  -8   0   81.09    3.29
 -10   8   0   81.46    3.36
   9  -7   0   -0.47    0.37
  -9   7   0   -0.35    0.35
  -9   7   0    0.56    0.48
   9  -7   0    0.05    0.33
  -9   7   0    0.55    0.46
  -8   6   0    1.12    0.40
   8  -6   0    0.95    0.40
  -8   6   0    1.33    0.42
   8  -6   0    0.91    0.34
  -8   6   0    1.66    0.47
  -7   5   0    0.04    0.35
   7  -5   0   -0.29    0.30
  -7   5   0   -0.34    0.31
  -7   5   0   -0.35    0.33
   7  -5   0   -0.09    0.33
   6  -4   0    8.90    0.62
   6  -4   0    7.55    0.64
  -6   4   0    6.95    0.64
  -6   4   0    8.27    0.69
  -6   4   0    9.11    0.66
   6  -4   0    8.39    0.63
   5  -3   0   -0.39    0.26
   5  -3   0   -0.79    0.23
  -5   3   0   -0.51    0.24
   5  -3   0   -0.57    0.22
  -5   3   0   -0.08    0.27
  -5   3   0   -0.36    0.25
   4  -2   0  404.62   13.74
  -4   2   0  404.30   13.77
   4  -2   0  399.78   13.47
  -4   2   0  424.91   13.78
   4  -2   0  410.61   13.77
  -4   2   0  377.33   13.46
   3  -1   0   -0.31    0.12
   3  -1   0   -0.26    0.14
   3  -1   0   -0.02    0.15
  -3   1   0   -0.03    0.14
  -3   1   0   -0.14    0.14
  -3   1   0    0.11    0.15
  -1  -1   0   -4.13    0.03
  -1  -1   0   -4.13    0.01
  -1  -1   0   -4.16    0.03
   0   2   0 1086.47   41.13
   1  -3   0    0.05    0.09
  -1   3   0   -0.03    0.07
  -1   3   0    0.13    0.08
  -1   3   0   -0.06    0.09
  -2   4   0  170.23    5.91
   2  -4   0  171.19    5.78
  -2   4   0  169.08    5.79
  -2   4   0  175.07    5.91
   3  -5   0   -0.20    0.19
  -3   5   0   -0.57    0.19
  -3   5   0   -0.02    0.21
  -3   5   0   -0.45    0.20
  -4   6   0    2.30    0.35
   4  -6   0    1.68    0.31
  -4   6   0    1.96    0.33
   4  -6   0    2.35    0.22
  -4   6   0    1.61    0.33
  -5   7   0    0.09    0.29
   5  -7   0   -0.17    0.26
   5  -7   0   -0.23    0.16
  -5   7   0   -0.01    0.33
  -5   7   0    0.40    0.30
  -6   8   0  295.37   10.18
   6  -8   0  301.80   10.11
  -6   8   0  293.73   10.40
  -6   8   0  304.34   10.40
  -7   9   0    0.11    0.39
  -7   9   0    0.91    0.50
  -7   9   0    0.24    0.41
   7  -9   0    0.34    0.38
  -8  10   0  248.04    8.52
   8 -10   0  233.98    8.16
  -8  10   0  234.50    8.49
  -8  10   0  229.73    8.28
  -9  11   0    0.52    0.51
  -9  11   0    0.44    0.65
   9 -11   0    1.12    0.47
  10 -12   0  277.50    9.50
 -10  12   0  272.55    9.95
 -11  13   0    3.38    0.91
 -12  14   0   58.04    2.90
 -13  15   0    0.01    0.77
 -14  16   0   -0.02    0.88
 -15  17   0    0.40    0.97
 -18  16   1    2.91    1.22
 -18  16  -1    2.77    1.24
 -17  15   1   10.78    1.51
 -17  15  -1    9.42    1.46
 -16  14   1    8.67    1.33
 -16  14  -1    7.24    1.27
 -15  13   1    0.42    0.81
 -15  13  -1    0.34    0.79
 -14  12  -1   18.11    1.58
 -14  12   1   19.81    1.69
 -13  11   1    2.33    0.90
 -13  11  -1    1.32    0.82
 -12  10  -1   73.99    3.20
  12 -10   1   67.19    3.08
 -12  10  -1   70.98    3.27
 -12  10   1   76.21    3.36
 -12  10   1   70.54    3.21
 -11   9  -1   79.62    3.30
 -11   9  -1   80.76    3.43
 -11   9   1   78.05    3.34
  11  -9   1   78.98    3.08
 -11   9  -1   74.71    3.36
 -11   9   1   79.54    3.47
  11  -9  -1   79.52    3.28
 -11   9   1   77.66    3.39
  11  -9   1   77.45    3.20
 -10   8  -1   17.58    1.23
 -10   8   1   16.31    1.24
 -10   8   1   16.28    1.19
 -10   8  -1   15.57    1.14
 -10   8  -1   18.06    1.27
 -10   8   1   13.46    1.18
  10  -8  -1   15.52    1.02
  10  -8   1   15.94    0.97
  10  -8   1   16.03    1.17
  10  -8  -1   14.22    1.17
   9  -7   1   12.70    0.99
  -9   7  -1   13.92    1.03
  -9   7  -1   13.74    1.05
   9  -7  -1   13.75    1.03
  -9   7   1   13.67    1.03
  -9   7  -1   15.22    1.02
  -9   7   1   11.18    0.98
  -9   7   1   15.35    1.16
   9  -7  -1   12.90    0.93
   8  -6   1   12.78    0.89
   8  -6  -1    9.48    0.76
  -8   6  -1   10.87    0.82
  -8   6  -1   10.51    0.84
   8  -6  -1   11.00    0.87
  -8   6   1   10.48    0.87
  -8   6   1   10.59    0.87
  -8   6  -1   12.08    0.90
  -8   6   1   10.16    0.89
   8  -6   1   11.74    0.77
   7  -5   1  147.24    5.13
  -7   5  -1  150.08    5.28
   7  -5  -1  144.85    5.17
  -7   5  -1  138.78    5.14
  -7   5  -1  140.72    5.23
   7  -5   1  146.61    5.19
  -7   5   1  151.88    5.32
  -7   5   1  141.84    5.28
   7  -5  -1  142.31    5.22
  -7   5   1  142.67    5.18
  -6   4   1  483.08   16.41
   6  -4  -1  484.76   16.72
  -6   4  -1  476.21   16.71
   6  -4   1  478.02   16.35
  -6   4   1  512.75   16.78
  -6   4  -1  503.32   16.74
  -6   4  -1  487.05   16.39
   6  -4   1  493.79   16.70
  -6   4   1  492.78   16.77
   6  -4  -1  495.23   16.39
   6  -4   1  485.61   16.65
  -5   3   1 1165.94   38.67
  -5   3   1 1224.07   39.52
   5  -3   1 1178.03   39.50
  -5   3  -1 1205.28   39.50
   5  -3   1 1155.80   38.63
   5  -3   1 1163.40   39.44
   5  -3  -1 1152.03   38.64
   5  -3  -1 1186.94   39.47
  -5   3   1 1191.50   39.54
  -5   3  -1 1150.68   39.50
  -5   3  -1 1107.14   38.64
   5  -3  -1 1192.98   39.52
  -4   2  -1  833.35   27.05
  -4   2   1  827.97   27.65
   4  -2  -1  799.72   27.02
   4  -2   1  811.69   27.03
   4  -2  -1  815.22   27.60
   4  -2   1  831.19   27.64
   4  -2  -1  826.55   27.64
   4  -2   1  805.95   27.58
  -4   2  -1  798.69   27.62
  -4   2   1  797.70   27.04
  -4   2   1  835.55   27.63
  -4   2  -1  840.35   27.63
  -3   1   1   13.73    0.58
  -3   1  -1   10.19    0.52
   3  -1   1   10.54    0.54
   3  -1  -1    9.99    0.54
  -3   1   1   11.23    0.56
  -3   1   1   10.78    0.55
   3  -1  -1   10.64    0.55
  -3   1  -1   10.91    0.54
  -3   1  -1   10.87    0.54
   3  -1   1   10.03    0.53
   3  -1   1    9.67    0.51
   3  -1  -1   10.49    0.54
  -2   0   1   -0.01    0.08
   2   0   1    0.07    0.09
  -2   0   1    0.16    0.09
  -2   0  -1    0.08    0.10
   2   0  -1   -0.02    0.08
   2   0  -1    0.23    0.10
   2   0   1    0.06    0.10
  -2   0  -1   -0.06    0.08
   2   0   1    0.31    0.11
  -2   0   1   -0.07    0.08
  -2   0  -1    0.23    0.10
   2   0  -1   -0.03    0.08
   1   1   1   17.16    0.65
   1   1   1   15.86    0.63
   1   1   1   15.84    0.63
   1   1  -1   15.77    0.61
   1   1  -1   14.09    0.59
   0  -2  -1  137.39    4.50
   0   2   1  130.08    4.47
   0   2   1  123.40    4.38
   0  -2  -1  124.76    4.39
   0   2   1  131.42    4.50
   1  -3  -1  114.93    4.04
  -1   3  -1  116.23    4.07
  -1   3   1  116.23    4.04
  -1   3   1  120.23    4.14
   1  -3  -1  127.81    4.13
  -1   3   1  116.00    4.11
  -2   4   1    3.12    0.30
  -2   4  -1    3.80    0.27
  -2   4   1    3.22    0.31
  -2   4  -1    3.46    0.26
  -2   4  -1    3.13    0.26
   2  -4   1    3.14    0.25
   2  -4  -1    4.48    0.33
  -2   4   1    3.12    0.29
   3  -5  -1  207.57    7.03
   3  -5   1  205.22    6.88
  -3   5   1  198.72    7.08
  -3   5  -1  198.55    7.02
  -3   5  -1  201.10    6.90
  -3   5   1  203.26    6.95
  -3   5   1  204.76    7.08
   3  -5  -1  220.03    7.04
  -3   5  -1  201.33    7.03
   4  -6   1  160.13    5.62
  -4   6  -1  167.18    5.68
  -4   6   1  165.38    5.74
   4  -6  -1  174.31    5.76
  -4   6   1  166.37    5.84
   4  -6  -1  165.60    5.74
  -4   6   1  164.63    5.85
  -4   6  -1  162.62    5.77
  -4   6  -1  162.82    5.78
  -5   7  -1    1.35    0.36
  -5   7   1    0.82    0.37
  -5   7   1    0.90    0.38
   5  -7   1    0.73    0.29
   5  -7  -1    0.50    0.26
  -5   7   1    0.17    0.40
  -5   7  -1    0.95    0.31
  -5   7  -1    0.87    0.30
   5  -7  -1   -0.02    0.13
  -6   8  -1   83.65    3.19
  -6   8   1   86.12    3.26
  -6   8  -1   80.98    3.18
  -6   8  -1   81.25    3.13
   6  -8   1   82.77    3.05
  -6   8   1   86.16    3.26
  -6   8   1   82.26    3.20
   6  -8  -1   82.97    3.03
  -7   9   1  114.19    4.26
  -7   9  -1  114.31    4.20
  -7   9   1  105.35    4.14
  -7   9   1  111.56    4.24
   7  -9   1  110.44    3.98
   7  -9  -1  112.83    3.94
  -7   9  -1  108.17    4.09
  -7   9  -1  108.36    4.18
   8 -10  -1    1.01    0.26
  -8  10   1   -0.03    0.49
  -8  10   1   -0.30    0.52
   8 -10   1    1.27    0.42
  -8  10  -1    3.88    0.67
  -8  10  -1    3.34    0.62
  -8  10  -1    3.20    0.58
  -8  10   1    0.05    0.42
   8 -10  -1    0.80    0.42
   9 -11  -1    5.38    0.68
  -9  11  -1    4.47    0.79
  -9  11   1    4.35    0.83
  -9  11   1    5.09    0.76
   9 -11   1    4.73    0.62
  -9  11  -1    4.78    0.72
  10 -12   1   30.16    1.58
 -10  12  -1   31.67    1.84
 -10  12   1   29.04    1.83
 -11  13  -1    4.39    0.94
 -11  13   1    5.93    0.99
 -12  14   1   -0.20    0.75
 -12  14  -1   -0.54    0.75
 -13  15   1   14.00    1.43
 -13  15  -1   11.33    1.30
  13 -15  -1    9.93    0.89
 -14  16  -1    4.23    1.05
  14 -16  -1    3.01    0.56
 -14  16   1    3.58    1.05
 -15  17  -1    5.53    1.18
 -15  17   1    7.27    1.34
 -18  16  -2    2.19    1.14
 -18  16   2    2.72    1.24
 -17  15   2    0.54    1.05
 -17  15  -2    0.22    0.97
 -16  14  -2    0.37    0.89
 -16  14   2   -0.05    0.88
 -15  13  -2    1.43    0.87
 -15  13   2   -0.16    0.75
 -14  12  -2    0.32    0.77
 -14  12   2   -0.26    0.80
 -13  11  -2   38.92    2.28
 -13  11   2   41.93    2.37
 -12  10   2    0.77    0.74
 -12  10  -2    0.77    0.75
 -12  10  -2    0.04    0.61
 -12  10   2    0.64    0.67
 -11   9  -2   27.82    1.66
  11  -9  -2   30.38    1.60
 -11   9  -2   30.32    1.77
  11  -9   2   28.06    1.62
 -11   9  -2   28.52    1.79
 -11   9   2   29.07    1.78
 -11   9   2   29.76    1.80
  11  -9  -2   27.14    1.70
  11  -9   2   26.82    1.40
  10  -8  -2    0.42    0.43
 -10   8   2   -0.18    0.45
  10  -8   2    0.26    0.36
  10  -8   2    0.32    0.43
 -10   8  -2    0.00    0.51
 -10   8  -2   -0.65    0.37
 -10   8   2   -0.13    0.50
 -10   8   2    0.15    0.50
  10  -8  -2    0.04    0.47
 -10   8  -2    0.72    0.50
  -9   7   2    2.72    0.60
  -9   7   2    2.40    0.62
  -9   7   2    3.01    0.61
  -9   7  -2    3.63    0.60
  -9   7  -2    3.50    0.55
   9  -7  -2    2.60    0.54
  -9   7  -2    2.44    0.56
   9  -7  -2    2.59    0.59
   9  -7   2    3.92    0.56
  -8   6   2   -0.27    0.46
  -8   6  -2    0.41    0.34
  -8   6   2   -0.59    0.39
  -8   6  -2   -0.21    0.33
   8  -6  -2   -0.85    0.38
   8  -6  -2   -0.95    0.33
  -8   6  -2    0.20    0.39
   8  -6   2    0.02    0.35
  -8   6   2   -0.25    0.40
   8  -6   2    0.11    0.17
   7  -5   2  207.27    7.29
   7  -5  -2  206.96    7.26
  -7   5  -2  202.59    7.21
   7  -5  -2  204.25    7.36
  -7   5  -2  205.77    7.36
   7  -5   2  201.30    7.18
  -7   5   2  214.98    7.45
  -7   5   2  209.15    7.29
  -7   5  -2  209.55    7.36
  -7   5   2  214.54    7.44
  -6   4  -2   15.46    0.95
   6  -4  -2   18.53    0.99
  -6   4   2   17.48    1.01
  -6   4   2   17.18    1.00
   6  -4   2   18.03    0.94
  -6   4   2   16.46    0.99
   6  -4  -2   16.40    0.97
  -6   4  -2   16.35    0.93
  -6   4  -2   16.21    0.93
   6  -4   2   16.67    0.95
   5  -3  -2  624.83   21.65
  -5   3   2  661.13   21.67
   5  -3   2  658.83   21.63
   5  -3  -2  650.74   21.63
   5  -3  -2  641.32   21.20
  -5   3  -2  652.51   21.64
  -5   3  -2  616.38   21.61
  -5   3   2  624.12   21.21
  -5   3   2  645.50   21.68
  -5   3  -2  623.28   21.17
   5  -3   2  632.38   21.15
   5  -3   2  622.31   21.55
  -4   2   2  119.38    4.21
   4  -2  -2  115.70    4.12
   4  -2  -2  123.83    4.22
  -4   2   2  114.83    4.13
  -4   2  -2  120.30    4.20
   4  -2  -2  116.79    4.20
   4  -2   2  111.28    4.16
   4  -2   2  113.43    4.08
  -4   2   2  121.36    4.22
  -4   2  -2  116.96    4.17
  -4   2  -2  100.88    4.06
   4  -2   2  114.50    4.13
   3  -1  -2 1264.49   40.84
  -3   1   2 1298.33   41.74
  -3   1  -2 1118.99   40.82
   3  -1   2 1247.05   41.78
  -3   1  -2 1189.52   41.72
   3  -1  -2 1227.61   41.71
  -3   1  -2 1240.69   41.76
   3  -1   2 1235.62   41.70
  -3   1   2 1288.64   40.88
   3  -1   2 1219.53   40.83
   3  -1  -2 1267.50   41.77
  -3   1   2 1288.14   41.78
   2   0  -2   53.01    1.96
  -2   0  -2   57.41    1.99
   2   0   2   51.87    2.01
  -2   0  -2   56.80    2.04
  -2   0  -2   55.21    2.01
  -2   0   2   55.90    1.97
   2   0   2   51.93    1.99
   2   0   2   54.13    1.98
  -2   0   2   58.24    2.01
   2   0  -2   51.66    1.99
  -2   0   2   48.20    1.98
   2   0  -2   56.00    2.01
  -1  -1  -2  493.87   16.32
  -1  -1   2  496.68   16.31
   1   1   2  480.71   16.29
  -1  -1   2  492.24   16.31
  -1  -1  -2  405.17   16.25
  -1  -1   2  471.93   16.32
   1   1  -2  482.43   16.33
   1   1   2  506.09   16.34
  -1  -1  -2  490.48   16.31
  -1  -1  -2  483.71   15.98
   0  -2   2    5.26    0.29
   0   2  -2    5.21    0.32
   0  -2   2    5.90    0.29
   0  -2  -2    5.20    0.40
   0   2   2    5.53    0.42
   0   2   2    6.18    0.44
   0   2  -2    5.77    0.32
   0   2   2    5.52    0.40
   0  -2  -2    5.64    0.43
   0  -2  -2    5.46    0.40
  -1   3  -2  735.55   25.12
  -1   3   2  729.06   24.81
  -1   3   2  732.79   24.85
   1  -3  -2  713.95   24.27
   1  -3  -2  796.61   24.84
  -1   3  -2  727.51   25.17
  -1   3  -2  731.12   24.41
  -1   3   2  726.42   24.30
   1  -3  -2  737.14   24.83
   1  -3  -2  709.39   24.30
  -2   4   2   44.22    1.76
   2  -4   2   43.63    1.61
  -2   4  -2   43.59    1.64
   2  -4  -2   43.19    1.73
   2  -4  -2   44.80    1.73
  -2   4  -2   43.21    1.64
  -2   4   2   43.07    1.73
  -2   4   2   45.48    1.78
   2  -4  -2   47.01    1.75
  -2   4  -2   45.99    1.66
  -3   5  -2 1183.73   40.10
   3  -5  -2 1258.13   40.03
  -3   5   2 1156.60   40.06
   3  -5   2 1192.61   39.27
  -3   5   2 1215.21   40.04
   3  -5  -2 1161.25   39.16
  -3   5  -2 1175.72   40.04
  -3   5  -2 1189.79   39.18
  -3   5   2 1168.06   39.19
  -4   6   2  118.28    4.32
  -4   6  -2  121.51    4.30
  -4   6  -2  122.03    4.30
   4  -6   2  123.76    4.18
  -4   6  -2  120.37    4.22
   4  -6  -2  118.96    4.29
  -4   6   2  116.12    4.40
  -4   6   2  125.35    4.41
  -5   7  -2 1053.89   35.80
   5  -7  -2 1038.99   35.07
  -5   7  -2 1072.82   35.06
  -5   7  -2 1070.04   35.84
  -5   7   2 1078.88   35.14
  -5   7   2 1045.89   35.92
  -5   7   2 1076.08   35.90
   5  -7   2 1059.04   35.02
  -6   8   2    1.92    0.51
  -6   8  -2    2.38    0.50
  -6   8  -2    1.47    0.44
   6  -8  -2    1.87    0.49
  -6   8  -2    2.06    0.44
  -6   8   2    1.81    0.55
   6  -8  -2    2.96    0.43
  -6   8   2    2.36    0.55
   6  -8   2    2.35    0.42
  -7   9   2   81.62    3.29
   7  -9   2   82.07    3.06
  -7   9  -2   81.25    3.24
  -7   9  -2   84.87    3.19
  -7   9  -2   83.18    3.25
  -7   9   2   82.81    3.35
  -7   9   2   85.71    3.37
   7  -9  -2   81.80    3.09
  -8  10   2    1.03    0.50
  -8  10  -2    2.15    0.50
   8 -10  -2    1.60    0.36
  -8  10   2    2.24    0.62
  -8  10   2    1.20    0.57
   8 -10   2    1.26    0.42
  -8  10  -2    0.90    0.47
  -8  10  -2    1.30    0.54
   8 -10  -2    0.54    0.30
  -9  11  -2  100.45    3.97
   9 -11   2  102.31    3.78
  -9  11  -2  101.99    4.07
  -9  11   2  103.21    4.20
  -9  11   2  105.78    4.11
 -10  12   2    2.87    0.80
 -10  12  -2    1.11    0.74
  10 -12   2    1.60    0.52
 -11  13   2   38.82    2.21
 -11  13  -2   36.23    2.11
 -12  14  -2    4.56    0.96
 -12  14   2    4.83    1.02
 -13  15  -2   14.35    1.38
 -13  15   2   11.92    1.40
  13 -15  -2   11.26    0.99
 -14  16   2    2.03    1.01
  14 -16  -2    0.98    0.53
 -14  16  -2    1.36    0.90
 -15  17   2   27.33    2.15
 -15  17  -2   23.64    2.06
 -18  16   3    1.40    1.24
 -18  16  -3    0.74    1.04
 -17  15  -3    0.14    0.96
 -17  15   3    1.19    1.04
 -16  14  -3   -0.62    0.79
 -16  14   3   -0.57    0.87
 -15  13  -3    7.72    1.16
 -15  13   3    7.91    1.30
 -14  12   3    3.05    0.94
 -14  12  -3    3.49    0.91
 -13  11  -3    2.86    0.88
 -13  11   3    3.55    0.94
 -12  10   3   21.05    1.57
 -12  10  -3   16.11    1.38
 -12  10  -3   17.65    1.50
 -12  10   3   20.34    1.57
 -11   9   3  296.83   10.60
  11  -9  -3  286.09   10.33
 -11   9   3  279.16   10.33
  11  -9   3  292.19   10.09
 -11   9  -3  292.59   10.48
  11  -9  -3  303.36   10.30
 -11   9  -3  284.35   10.22
 -10   8  -3    0.56    0.47
  10  -8   3    0.44    0.34
 -10   8   3    0.20    0.54
 -10   8   3    0.46    0.59
 -10   8  -3    0.71    0.57
 -10   8  -3    1.24    0.55
  10  -8  -3    0.62    0.56
  10  -8  -3    1.24    0.51
  10  -8   3    0.26    0.49
   9  -7  -3   24.83    1.38
  -9   7  -3   23.82    1.33
  -9   7  -3   22.00    1.34
  -9   7  -3   26.17    1.42
   9  -7   3   22.48    1.17
   9  -7  -3   23.60    1.43
  -9   7   3   20.10    1.39
  -9   7   3   20.91    1.43
   9  -7   3   21.35    1.29
  -9   7   3   21.56    1.41
   8  -6   3    6.14    0.65
   8  -6  -3    6.39    0.72
  -8   6  -3    7.37    0.71
  -8   6  -3    7.34    0.71
  -8   6  -3    5.54    0.63
  -8   6   3    5.41    0.77
   8  -6  -3    4.76    0.72
  -8   6   3    3.75    0.71
  -8   6   3    5.31    0.77
  -7   5  -3   22.36    1.17
  -7   5   3   21.47    1.27
  -7   5   3   20.53    1.24
  -7   5  -3   22.51    1.19
   7  -5   3   21.26    1.17
   7  -5  -3   21.91    1.24
   7  -5   3   17.18    1.04
  -7   5   3   22.18    1.34
  -7   5  -3   22.77    1.20
   7  -5  -3   23.30    1.28
   6  -4   3    8.63    0.65
  -6   4  -3    8.02    0.71
  -6   4  -3    7.84    0.64
  -6   4  -3    8.02    0.69
   6  -4   3    8.19    0.71
   6  -4  -3    7.94    0.66
   6  -4  -3    9.48    0.76
  -6   4   3    9.16    0.76
  -6   4   3    8.88    0.73
  -6   4   3    7.26    0.69
  -5   3   3   77.55    2.99
   5  -3   3   78.09    2.92
   5  -3   3   80.35    2.97
  -5   3  -3   82.02    3.03
  -5   3  -3   78.39    2.94
   5  -3  -3   79.39    3.02
  -5   3  -3   76.29    2.96
   5  -3   3   80.99    2.95
   5  -3  -3   78.76    2.99
   5  -3  -3   75.88    3.02
  -5   3   3   82.48    3.06
  -5   3   3   81.22    3.06
   4  -2   3    5.20    0.46
  -4   2   3    6.38    0.55
  -4   2  -3    5.65    0.47
  -4   2   3    5.79    0.51
   4  -2  -3    6.26    0.55
  -4   2   3    6.37    0.54
   4  -2   3    5.63    0.46
   4  -2  -3    5.74    0.51
   4  -2   3    5.43    0.46
  -4   2  -3    6.63    0.51
   4  -2  -3    5.77    0.49
  -4   2  -3    5.58    0.48
   3  -1  -3  321.22   12.28
  -3   1   3  359.58   12.07
  -3   1   3  369.55   12.33
   3  -1   3  388.06   12.35
  -3   1  -3  358.74   12.07
  -3   1  -3  356.83   12.30
   3  -1   3  366.13   12.06
   3  -1  -3  360.41   12.33
   3  -1  -3  365.14   12.07
   3  -1   3  360.97   12.28
  -3   1   3  367.00   12.33
  -3   1  -3  346.94   12.31
   2   0  -3   -0.15    0.19
  -2   0   3    0.03    0.21
   2   0   3   -0.14    0.22
   2   0  -3   -0.35    0.19
  -2   0  -3   -0.03    0.21
   2   0  -3   -0.12    0.20
  -2   0   3   -0.15    0.20
   2   0   3   -0.05    0.21
   2   0   3   -0.29    0.19
  -2   0  -3   -0.06    0.20
  -2   0   3    0.07    0.20
  -2   0  -3   -0.19    0.19
  -1  -1  -3   14.91    0.78
  -1  -1  -3   15.90    0.78
   1   1   3   15.81    0.80
  -1  -1   3   15.41    0.74
  -1  -1  -3   15.49    0.80
  -1  -1   3   15.38    0.74
   1   1   3   15.25    0.79
   1   1  -3   14.65    0.74
   1   1  -3   15.55    0.75
  -1  -1  -3   16.87    0.83
   1   1   3   17.28    0.82
  -1  -1   3   16.21    0.74
   0  -2  -3   -0.21    0.19
   0   2  -3    0.16    0.20
   0  -2   3    0.11    0.08
   0  -2  -3    0.09    0.22
   0   2   3   -0.31    0.22
   0  -2   3    0.44    0.17
   0  -2  -3   -0.23    0.21
   0   2  -3    0.06    0.19
   0   2  -3   -0.12    0.16
   0   2   3    0.22    0.23
   0   2   3    0.11    0.21
  -1   3  -3 1789.88   58.88
   1  -3  -3 1753.78   57.52
  -1   3   3 1787.68   58.85
   1  -3   3 1723.14   59.19
   1  -3  -3 1729.68   58.80
   1  -3  -3 1711.92   57.55
  -1   3   3 1731.06   58.77
  -1   3  -3 1719.94   57.59
   1  -3   3 1744.06   59.35
   1  -3  -3 1883.41   58.82
  -1   3  -3 1675.43   59.03
  -2   4   3  243.17    8.64
  -2   4  -3  246.29    8.72
   2  -4  -3  283.77    8.86
   2  -4   3  253.56    8.54
   2  -4  -3  258.06    8.81
  -2   4  -3  251.87    8.56
  -2   4  -3  256.37    8.73
   2  -4  -3  248.38    8.63
  -2   4   3  254.98    8.86
  -2   4   3  251.07    8.83
  -3   5  -3    8.42    0.58
  -3   5   3    8.97    0.69
   3  -5  -3    9.93    0.71
   3  -5   3    9.86    0.56
   3  -5  -3    7.87    0.64
  -3   5  -3    9.42    0.59
  -3   5   3    8.30    0.67
  -3   5   3    7.77    0.68
  -3   5  -3    8.90    0.56
  -4   6   3   18.93    1.13
  -4   6  -3   18.14    0.96
  -4   6   3   18.99    1.11
  -4   6  -3   19.30    0.97
   4  -6   3   18.12    0.89
   4  -6  -3   18.55    1.01
   4  -6  -3   19.51    1.08
  -4   6  -3   18.23    0.94
  -4   6   3   17.58    1.06
  -5   7   3   77.23    3.02
  -5   7   3   72.72    2.93
  -5   7  -3   74.98    2.86
   5  -7  -3   73.50    2.86
  -5   7  -3   74.52    2.81
   5  -7   3   73.53    2.72
  -5   7   3   74.62    3.00
   5  -7  -3   75.31    2.91
  -5   7  -3   72.58    2.83
  -6   8   3   -0.17    0.44
   6  -8  -3    0.52    0.46
  -6   8  -3    0.45    0.43
  -6   8  -3    0.63    0.38
  -6   8   3    0.11    0.48
   6  -8   3    1.03    0.38
   6  -8  -3    0.03    0.18
  -6   8  -3    0.71    0.38
  -6   8   3    0.39    0.51
  -7   9  -3   15.78    1.05
  -7   9  -3   15.54    1.04
   7  -9  -3   15.88    1.10
  -7   9  -3   15.19    1.01
   7  -9   3   14.76    0.90
  -7   9   3   16.01    1.14
  -7   9   3   13.94    1.15
  -7   9   3   16.13    1.21
  -8  10  -3   54.84    2.35
  -8  10   3   50.19    2.52
   8 -10   3   55.01    2.20
   8 -10  -3   56.89    2.28
  -8  10   3   56.61    2.53
   8 -10  -3   57.70    2.44
  -8  10   3   58.76    2.62
  -8  10  -3   55.44    2.43
  -8  10  -3   53.20    2.41
  -9  11   3   43.31    2.20
  -9  11  -3   44.85    2.16
   9 -11   3   42.33    1.86
  -9  11   3   43.15    2.26
  -9  11  -3   45.84    2.09
   9 -11  -3   43.30    2.10
 -10  12   3   14.95    1.31
  10 -12   3   12.12    0.92
 -10  12  -3   13.13    1.17
 -11  13  -3    5.51    0.91
 -11  13   3    5.34    1.03
 -12  14  -3   13.42    1.33
 -12  14   3   14.19    1.45
  13 -15  -3    1.18    0.61
 -13  15   3   -0.15    0.82
 -13  15  -3    2.40    0.91
 -14  16   3   -0.13    0.90
 -14  16  -3    0.36    0.84
  14 -16  -3   -0.16    0.52
 -15  17  -3    9.93    1.40
  15 -17  -3    8.10    0.88
 -15  17   3   10.41    1.56
 -17  15  -4    0.64    1.05
 -17  15   4    2.68    1.20
 -16  14  -4    5.69    1.21
 -16  14   4    7.83    1.38
 -15  13  -4   -0.19    0.72
 -15  13   4   -1.12    0.81
 -14  12   4    3.94    1.07
 -14  12  -4    5.02    1.00
 -13  11   4   -0.65    0.72
 -13  11  -4    1.21    0.73
 -12  10  -4   11.92    1.19
 -12  10   4   11.57    1.27
 -12  10   4   14.04    1.33
 -11   9   4    1.14    0.73
  11  -9  -4   -0.36    0.60
  11  -9   4    0.13    0.33
 -11   9   4    1.94    0.74
 -11   9  -4   -0.23    0.66
 -11   9  -4   -0.21    0.55
  11  -9  -4    1.87    0.63
  10  -8   4  193.86    7.20
 -10   8  -4  203.97    7.33
  10  -8  -4  206.54    7.41
  10  -8  -4  204.20    7.44
 -10   8   4  202.80    7.45
 -10   8  -4  203.61    7.48
  10  -8   4  204.00    7.17
 -10   8   4  204.06    7.63
 -10   8  -4  205.60    7.51
  -9   7   4   44.44    2.24
  -9   7  -4   47.37    2.16
  -9   7  -4   44.12    2.06
   9  -7  -4   45.00    2.12
   9  -7   4   41.77    2.01
   9  -7   4   45.30    1.92
   9  -7  -4   45.24    2.16
  -9   7  -4   44.12    2.10
  -9   7   4   44.71    2.21
   8  -6  -4  480.68   16.31
  -8   6  -4  487.72   16.61
  -8   6  -4  474.36   16.24
  -8   6   4  476.10   16.34
  -8   6   4  489.75   16.73
   8  -6  -4  475.93   16.61
  -8   6  -4  477.51   16.58
   8  -6   4  479.93   16.19
  -7   5   4  214.21    7.47
   7  -5  -4  205.02    7.38
   7  -5   4  206.09    7.17
  -7   5  -4  202.17    7.19
  -7   5   4  199.85    7.27
  -7   5  -4  212.86    7.38
   7  -5  -4  205.76    7.28
  -7   5   4  195.88    7.41
  -7   5  -4  202.29    7.32
  -6   4  -4  246.04    8.64
   6  -4  -4  249.11    8.71
  -6   4   4  261.98    8.93
   6  -4  -4  252.10    8.87
  -6   4   4  262.27    8.93
   6  -4   4  254.17    8.64
  -6   4  -4  245.54    8.83
  -6   4   4  247.08    8.71
  -6   4  -4  239.01    8.79
   6  -4   4  253.24    8.77
  -5   3   4    0.12    0.33
  -5   3  -4    1.17    0.34
   5  -3  -4    0.18    0.31
  -5   3   4    0.37    0.35
   5  -3   4    0.18    0.30
  -5   3   4    0.01    0.30
  -5   3  -4   -0.05    0.25
   5  -3   4    0.55    0.29
  -5   3  -4    0.26    0.30
   5  -3  -4   -0.01    0.30
  -4   2   4    0.43    0.32
   4  -2  -4    0.25    0.29
  -4   2  -4    0.73    0.29
   4  -2  -4    0.26    0.29
  -4   2  -4    0.88    0.28
  -4   2   4   -0.07    0.31
   4  -2  -4    0.44    0.30
   4  -2   4    0.41    0.28
   4  -2   4    2.07    0.38
   4  -2   4    0.74    0.27
  -4   2  -4    0.18    0.26
  -4   2   4    0.35    0.31
   3  -1  -4  179.28    6.14
  -3   1   4  166.84    6.00
   3  -1   4  170.98    6.07
   3  -1  -4  169.25    6.12
  -3   1   4  180.35    6.14
   3  -1  -4  172.50    6.01
  -3   1  -4  170.88    6.01
  -3   1  -4  177.19    6.15
  -3   1  -4  175.34    6.11
   3  -1   4  150.37    6.09
  -3   1   4  188.03    6.18
   3  -1   4  175.18    6.01
  -2   0  -4 1445.71   56.24
   2   0   4 1664.36   56.25
   2   0   4 1717.66   56.34
   2   0  -4 1646.98   56.30
   2   0  -4 1754.00   56.29
  -2   0   4 1698.92   56.26
  -2   0  -4 1697.23   56.31
   2   0  -4 1726.63   55.07
   2   0   4 1676.84   55.08
  -2   0   4 1714.83   56.31
  -1  -1  -4   63.85    2.56
   1   1   4   65.02    2.53
   1   1  -4   64.99    2.53
   1   1   4   63.21    2.56
  -1  -1  -4   65.95    2.53
  -1  -1  -4   69.77    2.61
  -1  -1   4   64.84    2.51
   1   1  -4   72.10    2.56
  -1  -1   4   66.43    2.51
   1   1   4   66.62    2.56
   0  -2  -4   27.68    1.31
   0  -2   4   31.26    1.24
   0  -2   4   29.38    1.21
   0   2   4   30.85    1.35
   0   2   4   27.62    1.34
   0  -2  -4   26.21    1.29
   0   2  -4   30.01    1.26
   0   2   4   28.98    1.34
   0   2  -4   29.75    1.27
   0  -2  -4   31.18    1.37
  -1   3   4  139.43    4.93
  -1   3   4  134.14    4.90
  -1   3  -4  135.07    4.72
   1  -3   4  134.15    4.71
   1  -3  -4  131.59    4.88
  -1   3  -4  129.61    4.78
   1  -3  -4  129.62    4.80
   1  -3  -4  137.21    4.80
  -1   3  -4  140.71    4.81
   1  -3  -4  146.24    4.94
   2  -4   4  682.35   23.13
   2  -4  -4  664.27   22.80
  -2   4   4  686.26   23.28
   2  -4  -4  679.06   22.77
  -2   4  -4  674.40   23.18
  -2   4  -4  676.14   22.71
  -2   4   4  711.73   23.34
   2  -4  -4  685.51   23.27
   2  -4   4  724.53   23.21
  -2   4  -4  669.03   23.18
   3  -5  -4  136.38    5.02
  -3   5   4  139.46    5.09
  -3   5  -4  138.97    4.92
  -3   5  -4  139.08    4.94
  -3   5   4  138.18    4.99
  -3   5  -4  138.80    4.86
   3  -5  -4  138.37    4.97
   3  -5   4  140.53    4.81
  -3   5   4  139.35    5.09
  -4   6   4  917.94   30.54
  -4   6  -4  901.29   30.39
  -4   6   4  934.60   31.20
  -4   6  -4  902.66   31.05
  -4   6  -4  923.48   31.06
   4  -6   4  925.58   30.36
   4  -6  -4  924.59   31.14
   4  -6  -4  917.57   30.51
  -4   6   4  926.42   31.23
  -5   7  -4   82.43    3.08
  -5   7  -4   82.00    3.15
   5  -7  -4   81.84    3.19
  -5   7  -4   79.58    3.11
   5  -7   4   80.95    2.98
  -5   7   4   84.11    3.31
  -5   7   4   80.73    3.29
  -5   7   4   80.86    3.23
   5  -7  -4   82.18    3.21
  -6   8   4  562.61   18.76
  -6   8  -4  537.01   18.55
   6  -8   4  542.52   18.07
  -6   8   4  530.59   18.75
   6  -8  -4  536.22   18.29
  -6   8   4  542.54   18.35
   6  -8  -4  544.12   18.59
  -6   8  -4  552.87   18.58
  -6   8  -4  536.33   18.17
  -7   9   4   14.66    1.26
   7  -9  -4   15.00    1.13
  -7   9   4   15.43    1.16
  -7   9  -4   14.63    1.03
  -7   9   4   14.94    1.16
  -7   9  -4   13.69    0.98
  -7   9  -4   15.14    1.03
   7  -9  -4   13.41    0.94
   7  -9   4   15.59    0.90
  -8  10   4   16.79    1.38
  -8  10  -4   13.43    1.10
   8 -10   4   15.83    0.93
  -8  10  -4   15.90    1.14
  -8  10  -4   14.59    1.05
   8 -10  -4   14.48    1.19
  -8  10   4   13.59    1.14
  -8  10   4   13.30    1.21
  -9  11  -4   -0.18    0.55
   9 -11   4   -0.12    0.39
  -9  11   4    0.24    0.60
  -9  11   4    0.64    0.70
  10 -12   4   13.43    0.88
 -10  12   4   13.99    1.33
 -10  12  -4   11.91    1.11
 -11  13  -4   -0.12    0.67
 -11  13   4   -1.34    0.74
 -12  14   4   16.60    1.61
 -12  14  -4   18.05    1.50
  12 -14  -4   14.06    1.24
  13 -15  -4    0.31    0.57
 -13  15   4    0.49    0.88
 -13  15  -4    0.95    0.83
 -14  16  -4   11.03    1.31
 -14  16   4    8.47    1.37
  14 -16  -4    8.02    0.95
 -15  17  -4    3.71    1.14
 -15  17   4    3.36    1.23
 -17  15   5   -0.06    1.15
 -17  15  -5   -0.52    0.94
 -16  14   5   -0.72    0.98
 -16  14  -5   -0.64    0.84
 -15  13  -5    2.36    0.90
 -15  13   5    0.79    1.00
 -14  12   5   15.65    1.65
 -14  12  -5   15.16    1.45
 -13  11   5   -0.20    0.79
 -13  11  -5    0.01    0.70
 -12  10   5    0.00    0.75
 -12  10   5    0.71    0.74
 -12  10  -5   -0.15    0.66
 -11   9   5   95.80    4.10
 -11   9   5   96.12    4.19
  11  -9  -5   98.39    3.99
 -11   9  -5   94.00    4.03
  11  -9  -5   96.70    4.08
 -11   9  -5   97.56    3.95
 -10   8  -5   24.35    1.58
  10  -8   5   23.47    1.42
 -10   8   5   23.19    1.61
 -10   8   5   21.22    1.58
 -10   8  -5   21.28    1.49
 -10   8  -5   19.55    1.39
  10  -8  -5   24.62    1.62
  10  -8   5   22.90    1.19
  10  -8  -5   23.15    1.47
  -9   7  -5   11.52    0.96
   9  -7   5   10.09    0.81
  -9   7   5   12.78    1.12
  -9   7  -5   11.98    1.01
  -9   7   5   12.35    1.09
   9  -7  -5   12.26    1.07
  -9   7  -5    9.89    0.96
   9  -7   5   11.08    0.93
   9  -7  -5   10.92    0.96
  -8   6  -5    1.23    0.51
  -8   6   5    0.06    0.49
  -8   6   5    0.76    0.56
  -8   6  -5    0.63    0.46
  -8   6  -5    0.83    0.47
   8  -6  -5    0.05    0.47
   8  -6   5    0.63    0.48
   8  -6  -5    0.62    0.47
   8  -6   5    0.03    0.21
   7  -5   5   71.13    2.96
  -7   5   5   77.61    3.24
  -7   5  -5   76.51    3.09
  -7   5   5   69.31    3.11
   7  -5  -5   80.54    3.19
  -7   5  -5   76.56    3.05
  -7   5  -5   81.59    3.18
   7  -5  -5   76.09    3.15
   7  -5   5   76.95    3.03
  -6   4  -5   38.38    1.74
  -6   4   5   34.62    1.78
  -6   4  -5   38.67    1.80
  -6   4  -5   35.77    1.70
   6  -4   5   36.77    1.69
  -6   4   5   34.01    1.76
   6  -4   5   36.93    1.72
   6  -4  -5   37.81    1.81
   6  -4  -5   36.50    1.79
  -5   3  -5   49.05    2.11
   5  -3   5   51.13    2.09
  -5   3   5   47.87    2.16
   5  -3  -5   48.56    2.16
  -5   3  -5   49.13    2.11
   5  -3  -5   49.96    2.17
  -5   3  -5   48.70    2.14
   5  -3   5   51.58    2.10
  -5   3   5   52.66    2.23
  -5   3   5   50.42    2.19
  -4   2   5   71.04    2.77
   4  -2   5   61.18    2.70
  -4   2  -5   69.45    2.75
  -4   2  -5   67.98    2.73
  -4   2  -5   76.85    2.85
   4  -2  -5   67.66    2.78
  -4   2   5   74.42    2.86
   4  -2  -5   73.88    2.84
   4  -2   5   73.00    2.75
  -4   2   5   69.32    2.81
   4  -2  -5   70.08    2.77
   3  -1   5    7.00    0.61
   3  -1  -5    7.27    0.62
  -3   1  -5    7.94    0.64
  -3   1  -5    8.49    0.73
   3  -1  -5    6.70    0.62
  -3   1   5    6.24    0.59
  -3   1   5    6.99    0.62
  -3   1  -5    5.52    0.57
   3  -1   5    6.83    0.60
   3  -1  -5    6.63    0.60
   2   0  -5    0.36    0.31
  -2   0   5    0.05    0.29
   2   0   5    0.87    0.33
  -2   0   5   -0.12    0.31
   2   0  -5    0.24    0.30
  -2   0  -5    0.35    0.31
  -2   0  -5    0.81    0.35
   2   0  -5   -0.03    0.32
   2   0   5    0.35    0.31
   2   0   5    0.14    0.31
  -2   0  -5    1.00    0.36
  -1  -1   5   55.86    2.27
   1   1   5   60.66    2.35
  -1  -1  -5   54.44    2.35
  -1  -1  -5   55.14    2.32
   1   1  -5   60.25    2.33
  -1  -1   5   60.96    2.30
   1   1   5   60.80    2.38
   1   1  -5   59.28    2.29
   1   1   5   58.71    2.34
   1   1  -5   53.60    2.29
  -1  -1  -5   58.13    2.33
   0  -2  -5  265.10    9.13
   0  -2   5  271.31    9.21
   0  -2  -5  289.52    9.36
   0  -2  -5  266.70    9.31
   0  -2   5  272.80    9.18
   0   2  -5  259.14    9.23
   0   2   5  252.40    9.27
   0   2  -5  264.34    9.06
   0   2   5  262.67    9.32
   0   2  -5  270.63    9.24
   0   2   5  259.81    9.28
   0   2  -5  255.91    9.23
   1  -3  -5  109.12    3.87
  -1   3  -5  104.70    3.82
  -1   3   5  105.86    3.96
   1  -3  -5  101.53    3.85
   1  -3   5  103.59    3.72
  -1   3  -5  100.50    3.76
   1  -3  -5  101.41    3.90
  -1   3   5  108.26    3.93
  -1   3  -5  101.56    3.81
  -2   4  -5  142.47    5.06
   2  -4   5  141.31    5.00
   2  -4  -5  144.31    5.16
  -2   4  -5  137.96    5.13
   2  -4   5  152.26    5.04
  -2   4   5  144.80    5.27
  -2   4   5  149.62    5.32
  -2   4  -5  137.49    5.11
   2  -4  -5  140.05    5.16
   2  -4  -5  143.77    5.24
   3  -5  -5   76.16    3.16
  -3   5   5   85.32    3.25
   3  -5   5   83.57    2.91
  -3   5  -5   78.71    3.04
  -3   5  -5   82.94    3.12
  -3   5  -5   79.51    3.06
   3  -5  -5   82.88    3.17
  -3   5   5   82.67    3.25
   3  -5  -5   80.46    3.17
   4  -6   5  149.29    5.18
  -4   6   5  144.98    5.52
   4  -6  -5  149.76    5.41
  -4   6  -5  141.19    5.32
   4  -6  -5  153.88    5.46
  -4   6   5  145.48    5.41
  -4   6   5  154.63    5.54
  -4   6  -5  149.47    5.26
  -4   6  -5  144.49    5.36
   5  -7  -5    9.25    0.78
  -5   7   5    8.84    0.87
   5  -7   5    8.08    0.64
  -5   7  -5    6.70    0.67
  -5   7  -5    7.58    0.71
  -5   7   5    8.64    0.87
  -5   7  -5    7.43    0.69
  -5   7   5    7.31    0.82
   5  -7  -5    9.21    0.83
  -6   8  -5    0.95    0.46
   6  -8  -5    1.26    0.51
  -6   8   5    0.59    0.52
   6  -8  -5    0.77    0.44
  -6   8   5    1.13    0.54
  -6   8  -5    1.22    0.44
  -6   8  -5    0.98    0.47
  -6   8   5    0.22    0.54
   6  -8   5    0.97    0.39
  -7   9  -5    8.39    0.77
  -7   9  -5    9.12    0.81
   7  -9   5    9.37    0.72
  -7   9   5    9.17    1.00
   7  -9  -5    7.26    0.88
  -7   9   5    7.89    0.94
   7  -9  -5    7.55    0.79
  -7   9   5    7.73    0.97
  -7   9  -5    9.10    0.82
  -8  10  -5   13.60    1.08
   8 -10  -5   14.41    1.09
  -8  10   5   14.65    1.27
   8 -10  -5   14.92    1.21
  -8  10   5   15.16    1.32
   8 -10   5   17.53    0.96
  -8  10  -5   16.74    1.18
  -9  11  -5    0.32    0.57
  -9  11   5    0.44    0.62
  -9  11   5   -0.17    0.64
   9 -11   5    0.21    0.36
 -10  12   5   33.62    2.11
 -10  12  -5   29.90    1.82
 -11  13  -5    5.06    0.92
 -11  13   5    4.69    1.11
  11 -13  -5    4.98    0.86
 -12  14  -5    5.98    1.02
 -12  14   5    5.81    1.23
  12 -14  -5    3.76    0.83
 -13  15   5    2.01    1.03
  13 -15  -5    0.79    0.63
 -13  15  -5    1.81    0.86
 -14  16   5   -0.98    0.88
 -14  16  -5    1.80    0.91
  14 -16  -5    0.37    0.57
 -15  17  -5    0.10    0.99
 -15  17   5    1.35    1.10
 -17  15   6    2.10    1.30
 -17  15  -6    2.85    1.15
 -16  14  -6    0.81    0.94
 -16  14   6    1.01    1.11
 -15  13   6    0.33    1.05
 -15  13  -6   -0.03    0.82
 -14  12   6   13.84    1.57
 -14  12  -6   13.24    1.39
 -13  11   6   27.94    2.14
 -13  11  -6   31.45    2.00
 -12  10   6   31.87    2.17
 -12  10  -6   34.01    2.05
 -12  10   6   34.96    2.23
 -11   9   6    3.61    0.92
 -11   9  -6    3.04    0.75
 -11   9   6    3.40    0.86
 -11   9  -6    4.37    0.86
  11  -9  -6    3.34    0.75
  10  -8   6    5.84    0.81
 -10   8   6    6.38    1.02
  10  -8  -6    8.16    0.92
 -10   8  -6    9.64    1.02
 -10   8   6    6.81    1.01
  10  -8  -6   10.72    1.09
 -10   8  -6    8.64    0.94
   9  -7  -6    8.97    0.96
   9  -7  -6    9.02    0.99
  -9   7  -6    8.85    0.96
   9  -7   6    7.58    0.85
   9  -7   6   12.21    0.85
  -9   7   6    9.80    1.05
  -9   7   6    9.31    1.08
  -9   7  -6   11.66    0.99
  -9   7  -6   10.68    0.95
  -8   6  -6    5.44    0.72
  -8   6  -6    5.47    0.75
   8  -6  -6    5.83    0.78
  -8   6   6    5.97    0.83
   8  -6   6    5.73    0.72
  -8   6   6    5.59    0.83
  -8   6  -6    6.49    0.77
   8  -6  -6    6.48    0.78
   7  -5   6   61.17    2.44
  -7   5  -6   56.72    2.53
   7  -5  -6   58.71    2.61
   7  -5  -6   57.06    2.61
  -7   5  -6   57.61    2.59
  -7   5  -6   56.86    2.51
  -7   5   6   58.85    2.63
   7  -5   6   57.12    2.48
  -7   5   6   60.91    2.70
  -6   4  -6   19.75    1.23
  -6   4   6   18.87    1.30
   6  -4  -6   20.24    1.25
   6  -4   6   18.41    1.15
   6  -4  -6   19.62    1.29
  -6   4  -6   19.21    1.21
  -6   4   6   20.11    1.30
  -6   4  -6   19.28    1.27
   6  -4   6   18.14    1.21
  -5   3   6  217.38    7.92
  -5   3  -6  246.53    8.12
   5  -3   6  226.51    7.87
  -5   3   6  224.10    8.11
   5  -3  -6  236.15    7.97
  -5   3  -6  223.51    8.01
   5  -3   6  199.81    7.94
  -5   3  -6  227.41    7.90
   5  -3  -6  223.18    8.08
   4  -2  -6  185.96    7.04
  -4   2  -6  188.03    6.89
   4  -2   6  201.53    7.01
  -4   2  -6  197.47    7.06
   4  -2  -6  194.67    6.93
  -4   2   6  200.87    7.10
  -4   2  -6  194.99    7.00
   4  -2   6  198.64    6.90
  -3   1  -6  614.26   19.58
  -3   1  -6  561.62   19.49
   3  -1  -6  566.13   19.11
   3  -1   6  580.33   19.51
   3  -1  -6  554.59   19.51
   3  -1   6  575.43   19.10
  -3   1  -6  542.32   19.09
  -3   1   6  560.65   19.51
   2   0   6  339.04   13.91
   2   0   6  435.24   13.73
  -2   0  -6  418.54   13.99
   2   0  -6  402.13   13.97
   2   0  -6  435.90   13.72
  -2   0  -6  345.25   13.94
   2   0  -6  437.30   14.02
  -2   0   6  419.62   13.97
  -2   0  -6  411.89   13.99
  -2   0  -6  397.13   13.70
   1   1   6  595.65   19.50
  -1  -1  -6  550.74   19.87
   1   1  -6  560.11   19.43
   1   1  -6  563.01   19.85
   1   1  -6  603.96   19.88
  -1  -1  -6  564.84   19.48
  -1  -1   6  587.68   19.84
  -1  -1  -6  622.41   19.95
   0   2   6    9.74    0.83
   0   2  -6    7.75    0.66
   0  -2  -6    7.65    0.71
   0  -2   6    6.63    0.60
   0   2  -6    6.76    0.65
   0   2  -6    8.23    0.66
   0  -2  -6    7.28    0.70
   0   2  -6    7.10    0.64
   1  -3  -6  333.96   11.57
  -1   3   6  346.63   11.80
  -1   3  -6  358.80   11.73
   1  -3  -6  333.23   11.78
   1  -3  -6  352.01   11.58
  -1   3   6  297.19   11.77
  -1   3  -6  322.12   11.68
   1  -3   6  355.76   11.65
  -1   3  -6  338.16   11.47
  -2   4  -6   30.56    1.49
  -2   4  -6   32.13    1.51
   2  -4  -6   33.83    1.63
  -2   4   6   32.59    1.65
   2  -4  -6   33.25    1.61
   2  -4  -6   30.94    1.58
  -2   4  -6   31.04    1.52
  -2   4   6   35.46    1.66
   3  -5  -6  216.02    7.81
  -3   5  -6  228.74    7.75
   3  -5   6  222.07    7.53
  -3   5  -6  211.26    7.56
   3  -5  -6  205.30    7.66
  -3   5  -6  213.92    7.69
   3  -5  -6  227.44    7.71
  -3   5   6  220.21    7.86
  -3   5   6  211.86    7.85
  -4   6  -6  153.30    5.54
  -4   6  -6  157.70    5.47
   4  -6  -6  148.70    5.59
   4  -6  -6  158.25    5.62
   4  -6  -6  152.69    5.66
   4  -6   6  134.54    5.33
  -4   6  -6  151.08    5.57
   4  -6   6  159.54    5.29
  -4   6   6  154.42    5.76
  -5   7   6  245.83    8.65
   5  -7  -6  253.34    8.65
  -5   7  -6  236.45    8.62
  -5   7   6  240.84    8.84
  -5   7  -6  245.84    8.46
   5  -7   6  247.30    8.35
   5  -7  -6  232.78    8.59
   5  -7  -6  238.88    8.70
  -5   7  -6  247.10    8.61
   6  -8  -6   50.74    2.49
   6  -8  -6   58.67    2.58
  -6   8  -6   58.55    2.47
  -6   8  -6   56.41    2.42
  -6   8   6   54.70    2.63
   6  -8  -6   54.91    2.48
  -6   8   6   56.38    2.61
  -6   8  -6   56.50    2.38
   6  -8   6   55.20    2.24
  -7   9  -6   22.61    1.41
  -7   9   6   20.15    1.51
  -7   9   6   22.54    1.55
   7  -9  -6   18.25    1.37
   7  -9   6   21.00    1.11
  -7   9  -6   22.27    1.34
   7  -9  -6   18.42    1.37
  -7   9  -6   21.57    1.31
   7  -9  -6   19.57    1.50
   8 -10   6   28.07    1.33
   8 -10  -6   24.74    1.63
   8 -10  -6   28.67    1.77
  -8  10  -6   26.75    1.57
  -8  10  -6   27.61    1.54
   8 -10  -6   26.78    1.55
  -8  10   6   26.32    1.78
  -8  10   6   26.84    1.82
   9 -11  -6   66.22    3.04
  -9  11   6   69.01    3.32
  -9  11  -6   66.90    3.01
   9 -11   6   70.32    2.63
  -9  11   6   68.59    3.24
 -10  12   6   36.09    2.31
 -10  12  -6   31.39    1.93
  10 -12  -6   35.77    2.01
  11 -13  -6   43.95    2.32
 -11  13  -6   42.66    2.36
 -11  13   6   44.54    2.66
 -12  14   6    8.14    1.31
 -12  14  -6    7.76    1.11
  12 -14  -6    8.29    1.05
 -13  15  -6   13.21    1.39
 -13  15   6   12.59    1.56
  13 -15  -6   10.85    1.17
 -14  16   6   -0.39    0.98
 -14  16  -6    1.20    0.85
 -15  17  -6   10.31    1.46
 -17  15   7   23.31    2.22
 -17  15  -7   19.52    2.05
 -16  14   7   -0.01    1.02
 -16  14  -7   -0.54    0.91
 -15  13  -7    1.84    1.03
 -15  13   7    1.92    1.13
 -14  12   7    1.35    1.09
 -14  12  -7    0.63    0.93
 -13  11  -7    6.03    1.11
 -13  11   7    7.24    1.28
 -12  10   7   25.85    2.05
 -12  10   7   24.98    1.99
 -12  10  -7   26.29    1.86
 -11   9   7    0.76    0.80
  11  -9  -7    0.68    0.63
 -11   9   7    0.50    0.73
 -11   9  -7    0.11    0.67
 -10   8  -7    6.74    0.92
 -10   8   7    8.66    1.12
 -10   8   7    7.93    1.13
  10  -8  -7    9.11    1.03
 -10   8  -7    6.31    0.95
  10  -8  -7    8.63    1.09
  10  -8   7    7.46    0.87
   9  -7   7   16.27    1.04
   9  -7  -7   14.73    1.30
  -9   7  -7   18.97    1.34
  -9   7  -7   17.75    1.42
   9  -7  -7   15.92    1.32
  -9   7   7   15.85    1.36
  -9   7  -7   14.03    1.25
   9  -7   7   14.23    1.18
  -9   7   7   17.08    1.45
   8  -6  -7    5.63    0.85
  -8   6  -7    5.94    0.78
   8  -6   7    4.57    0.70
  -8   6  -7    4.22    0.75
   8  -6  -7    5.49    0.79
  -8   6   7    5.26    0.86
  -8   6  -7    6.84    0.78
  -8   6   7    4.37    0.86
   7  -5  -7  120.27    4.76
  -7   5  -7  121.71    4.64
  -7   5  -7  126.37    4.79
  -7   5  -7  121.35    4.69
  -7   5   7  113.71    4.80
   7  -5  -7  126.33    4.78
  -7   5   7  125.15    4.77
   7  -5   7  111.56    4.53
   7  -5   7  126.68    4.62
   6  -4  -7    7.89    0.86
  -6   4   7    8.19    0.93
   6  -4  -7    8.35    0.87
  -6   4   7    7.84    0.88
  -6   4  -7   10.28    0.90
  -6   4  -7    7.31    0.81
   6  -4   7    8.29    0.83
  -6   4  -7    8.38    0.83
   6  -4   7    7.69    0.77
   5  -3   7  668.81   23.28
  -5   3  -7  693.76   23.39
   5  -3   7  695.99   22.85
   5  -3  -7  660.89   23.38
  -5   3  -7  667.67   22.86
   5  -3  -7  689.04   22.92
  -5   3   7  707.82   23.47
  -5   3  -7  664.90   23.32
   4  -2   7    5.38    0.68
   4  -2  -7    4.44    0.66
  -4   2  -7    4.92    0.67
  -4   2  -7    4.85    0.64
  -4   2   7    3.72    0.67
   4  -2   7    4.07    0.62
   4  -2  -7    3.98    0.63
  -4   2  -7    3.97    0.61
  -3   1  -7    3.68    0.59
  -3   1  -7    3.82    0.59
   3  -1   7    4.65    0.62
   3  -1  -7    6.00    0.70
  -3   1   7    4.33    0.65
   3  -1   7    3.60    0.62
  -3   1  -7    4.62    0.67
   3  -1  -7    2.95    0.61
   2   0  -7   -0.08    0.44
   2   0   7   -0.03    0.42
   2   0  -7   -0.91    0.41
  -2   0  -7    0.63    0.44
  -2   0  -7    0.04    0.42
  -2   0   7   -0.55    0.40
   2   0  -7   -0.26    0.42
  -2   0  -7    0.79    0.45
   2   0  -7    0.74    0.44
   2   0   7   -0.21    0.41
  -2   0  -7    0.35    0.44
  -1  -1  -7  100.87    4.04
   1   1  -7  105.07    4.03
   1   1   7   99.64    4.05
  -1  -1   7  110.36    4.01
  -1  -1  -7  100.39    3.99
   1   1  -7  103.02    4.04
   1   1  -7  108.62    3.98
   0  -2  -7   30.07    1.58
   0  -2  -7   28.96    1.58
   0   2   7   30.31    1.61
   0   2  -7   29.69    1.51
   0   2  -7   25.53    1.48
   0  -2   7   32.65    1.50
   0   2  -7   30.86    1.53
   1  -3   7   15.47    0.99
  -1   3  -7   20.55    1.16
  -1   3   7   21.17    1.26
  -1   3  -7   18.34    1.11
   1  -3  -7   17.19    1.18
   1  -3  -7   17.46    1.20
   1  -3  -7   16.58    1.14
  -1   3  -7   15.97    1.09
  -2   4   7   24.61    1.47
   2  -4  -7   27.13    1.49
   2  -4  -7   24.69    1.43
  -2   4  -7   23.76    1.35
   2  -4  -7   26.06    1.47
  -2   4  -7   26.12    1.39
  -2   4  -7   27.97    1.44
  -3   5   7   99.81    4.06
   3  -5  -7   97.02    3.96
  -3   5  -7  100.50    3.91
  -3   5  -7  102.84    3.87
   3  -5   7   94.86    3.70
  -3   5  -7  110.21    3.98
   3  -5  -7  104.47    3.99
   3  -5  -7  101.92    4.02
  -4   6  -7    7.36    0.74
   4  -6  -7    7.67    0.85
   4  -6   7    7.89    0.60
  -4   6   7    7.52    0.90
  -4   6  -7    7.31    0.75
  -4   6  -7    7.69    0.75
   4  -6  -7    8.08    0.87
   4  -6  -7    8.65    0.82
   5  -7  -7   30.52    1.66
  -5   7  -7   30.56    1.65
   5  -7   7   29.10    1.47
  -5   7   7   31.00    1.77
  -5   7  -7   26.32    1.52
   5  -7  -7   32.83    1.76
   5  -7  -7   27.40    1.64
  -5   7  -7   27.41    1.54
  -6   8   7    1.84    0.66
  -6   8  -7    1.45    0.60
   6  -8   7    2.39    0.53
   6  -8  -7    2.02    0.65
  -6   8  -7    2.35    0.54
  -6   8   7    2.68    0.78
   6  -8  -7    0.74    0.57
   6  -8  -7    1.68    0.64
  -6   8  -7    1.13    0.57
   7  -9   7   84.42    3.17
  -7   9   7   79.87    3.68
  -7   9  -7   81.69    3.41
   7  -9  -7   81.08    3.49
   7  -9  -7   77.12    3.48
  -7   9   7   85.90    3.62
   7  -9  -7   84.03    3.56
  -7   9  -7   81.87    3.34
  -8  10   7    3.05    0.90
  -8  10  -7    3.41    0.77
   8 -10   7    4.05    0.61
   8 -10  -7    3.23    0.78
  -8  10   7    3.83    0.88
  -9  11   7    6.25    1.17
  -9  11  -7    6.19    0.94
   9 -11  -7    7.49    1.00
  -9  11   7    7.89    1.17
 -10  12   7    0.27    0.96
  10 -12  -7    1.40    0.74
 -10  12  -7    0.72    0.82
 -11  13  -7    6.55    1.09
  11 -13  -7    5.83    0.99
 -11  13   7    6.49    1.24
 -12  14   7    5.28    1.24
  12 -14  -7    4.59    0.93
 -12  14  -7    4.68    1.04
 -13  15   7   11.47    1.56
 -13  15  -7   11.58    1.39
  13 -15  -7   10.24    1.19
 -14  16  -7   -0.59    0.90
 -14  16   7   -1.40    0.93
 -16  14  -8    6.24    1.35
 -16  14   8    3.04    1.39
 -15  13  -8   13.71    1.58
 -15  13   8   11.07    1.68
 -14  12   8    6.28    1.36
 -14  12  -8    5.81    1.20
 -13  11   8   32.47    2.36
 -13  11  -8   31.11    2.16
 -12  10  -8   39.40    2.39
 -12  10   8   40.75    2.62
 -12  10   8   42.93    2.69
 -11   9  -8   -0.09    0.70
 -11   9   8   -0.15    0.82
 -11   9   8   -0.70    0.79
 -10   8  -8   33.75    2.02
 -10   8  -8   35.64    2.02
 -10   8   8   37.39    2.23
 -10   8   8   31.99    2.15
  10  -8  -8   31.97    1.97
  -9   7  -8    0.99    0.59
   9  -7  -8    1.97    0.79
   9  -7   8    2.02    0.66
  -9   7   8    1.29    0.77
  -9   7  -8    2.22    0.73
  -9   7   8    1.45    0.81
   9  -7  -8    3.09    0.80
   8  -6  -8    0.76    0.62
  -8   6  -8    0.79    0.61
   8  -6   8    1.33    0.61
  -8   6   8    2.81    0.75
  -8   6   8    0.99    0.73
  -8   6  -8    0.55    0.61
  -8   6  -8    1.19    0.55
   8  -6  -8    1.07    0.66
  -7   5  -8   13.88    1.17
  -7   5  -8   12.11    1.09
   7  -5   8   12.45    1.05
  -7   5   8   11.75    1.12
  -7   5  -8   13.90    1.16
   7  -5   8   10.43    0.90
  -7   5   8   11.24    1.14
   7  -5  -8   14.45    1.23
   7  -5  -8   11.66    1.08
   6  -4  -8   14.26    1.18
   6  -4   8   13.21    1.15
  -6   4  -8   15.21    1.18
  -6   4  -8   13.92    1.19
  -6   4   8   12.92    1.16
  -6   4  -8   14.24    1.19
   6  -4  -8   13.02    1.14
   6  -4   8   11.99    0.98
  -5   3  -8    6.57    0.85
   5  -3   8    5.67    0.75
  -5   3  -8    6.53    0.83
  -5   3  -8    6.67    0.83
  -5   3   8    8.72    0.95
   5  -3  -8    6.97    0.85
   5  -3  -8    8.26    0.90
   5  -3   8    7.66    0.85
   4  -2  -8   60.29    2.63
   4  -2   8   58.92    2.53
   4  -2  -8   53.21    2.55
   4  -2   8   54.67    2.49
  -4   2  -8   58.95    2.63
  -4   2  -8   54.90    2.50
  -4   2   8   49.42    2.52
  -4   2  -8   57.50    2.54
  -3   1  -8   60.49    2.62
  -3   1  -8   52.47    2.64
   3  -1  -8   55.77    2.66
   3  -1   8   65.75    2.66
   3  -1   8   61.92    2.64
   3  -1  -8   62.01    2.69
   3  -1  -8   55.69    2.63
  -3   1   8   58.38    2.64
  -3   1  -8   57.84    2.62
  -2   0  -8    2.55    0.65
  -2   0   8    1.41    0.69
   2   0   8    2.76    0.64
  -2   0  -8    2.45    0.68
   2   0  -8    0.64    0.70
   2   0   8    4.18    0.72
   2   0  -8    0.28    0.72
   1   1  -8  571.11   20.55
  -1  -1  -8  585.39   20.60
   1   1  -8  624.84   20.61
  -1  -1   8  623.08   20.55
  -1  -1  -8  570.48   20.17
   1   1   8  626.39   20.65
   1   1  -8  578.48   20.13
   0   2  -8   87.30    3.53
   0   2  -8   78.31    3.46
   0   2   8   90.09    3.61
   0  -2   8   88.20    3.43
   0   2  -8   84.68    3.43
   0  -2  -8   84.01    3.49
   0  -2  -8   86.36    3.55
  -1   3  -8  116.20    4.50
   1  -3  -8  114.10    4.52
  -1   3  -8  116.25    4.44
  -1   3  -8  115.81    4.51
   1  -3  -8  119.90    4.59
  -1   3  -8  116.21    4.52
  -1   3   8  123.43    4.66
   1  -3   8  104.78    4.36
   1  -3  -8  127.29    4.59
  -2   4  -8   18.68    1.29
   2  -4  -8   20.74    1.36
  -2   4  -8   20.11    1.28
  -2   4   8   21.91    1.43
  -2   4  -8   18.08    1.26
   2  -4   8   22.83    1.18
   2  -4  -8   22.16    1.44
   2  -4  -8   18.58    1.30
   3  -5  -8    2.78    0.64
   3  -5   8    0.59    0.34
  -3   5  -8    1.90    0.55
  -3   5   8    1.94    0.63
  -3   5  -8    1.78    0.55
  -3   5  -8    2.33    0.55
   3  -5  -8    1.70    0.57
   3  -5  -8    2.61    0.61
  -4   6  -8   25.77    1.51
   4  -6  -8   27.62    1.58
  -4   6   8   30.36    1.73
   4  -6  -8   21.52    1.50
   4  -6   8   25.33    1.19
  -4   6  -8   25.29    1.46
   4  -6  -8   23.54    1.57
  -4   6  -8   21.27    1.41
  -5   7  -8    0.93    0.56
   5  -7   8    0.36    0.28
   5  -7  -8   -0.16    0.47
  -5   7  -8    0.53    0.49
  -5   7  -8    1.85    0.58
  -5   7   8    0.77    0.68
   5  -7  -8    1.33    0.56
   5  -7  -8    0.66    0.59
   6  -8  -8  101.75    4.20
  -6   8   8  103.46    4.39
   6  -8  -8  104.21    4.27
   6  -8  -8   98.08    4.19
  -6   8  -8  103.46    4.04
  -6   8  -8  102.81    4.12
   7  -9  -8   19.94    1.62
  -7   9   8   19.69    1.65
  -7   9  -8   21.89    1.48
  -7   9  -8   23.87    1.45
   7  -9  -8   18.27    1.49
   7  -9  -8   18.01    1.45
  -8  10   8   42.47    2.39
  -8  10  -8   38.39    2.12
   8 -10  -8   37.04    2.17
  -9  11  -8   27.05    1.84
   9 -11  -8   28.41    1.87
  -9  11   8   30.25    2.11
  -9  11   8   28.29    2.06
 -10  12   8   50.64    2.94
  10 -12  -8   53.06    2.71
 -10  12  -8   51.34    2.71
  11 -13  -8   28.09    1.92
 -11  13  -8   29.77    2.02
 -11  13   8   27.61    2.21
 -12  14  -8   11.17    1.38
 -12  14   8   15.12    1.69
  12 -14  -8   12.11    1.30
 -13  15  -8    0.91    0.91
 -13  15   8   -0.36    1.10
 -14  16  -8   -0.26    0.92
 -14  16   8   -0.30    1.12
 -16  14   9    1.26    1.29
 -16  14  -9    0.01    1.11
 -15  13  -9    1.65    1.12
 -15  13   9    0.51    1.14
  14 -12  -9    3.36    1.02
 -14  12   9    4.66    1.28
 -14  12  -9    5.49    1.19
 -13  11  -9    3.12    1.03
 -13  11   9    1.72    1.11
 -12  10  -9    0.87    0.89
 -12  10   9    0.46    0.99
 -12  10   9    0.74    0.96
 -11   9   9   17.37    1.73
 -11   9  -9   18.47    1.63
 -11   9   9   18.50    1.73
  10  -8  -9    0.22    0.76
 -10   8   9    0.91    0.81
 -10   8  -9    0.94    0.75
 -10   8   9    1.04    0.85
  -9   7   9    0.09    0.84
  -9   7   9    3.01    0.86
  -9   7  -9    1.43    0.74
   9  -7  -9   -0.15    0.71
  -9   7  -9    0.72    0.62
   8  -6  -9   -1.53    0.66
   8  -6   9    0.23    0.27
   8  -6   9    0.67    0.62
  -8   6   9   -1.44    0.71
  -8   6  -9    1.21    0.60
  -8   6  -9   -0.54    0.61
  -7   5   9    9.39    1.14
  -7   5  -9   11.96    1.11
   7  -5  -9    9.91    1.17
   7  -5   9   10.59    1.05
  -7   5  -9   10.05    1.05
   7  -5   9   13.53    1.03
   6  -4  -9   59.15    2.84
  -6   4  -9   60.76    2.79
   6  -4   9   61.77    2.72
   6  -4   9   56.31    2.60
  -6   4  -9   62.63    2.78
  -6   4   9   57.55    2.85
   5  -3   9    0.91    0.59
  -5   3  -9    0.88    0.57
  -5   3  -9    1.04    0.62
   5  -3  -9    0.78    0.63
   5  -3   9    1.19    0.54
  -5   3   9    2.30    0.72
   5  -3  -9    0.65    0.60
   4  -2   9  107.71    4.19
   4  -2  -9  101.69    4.19
  -4   2  -9  101.34    4.17
   4  -2  -9   97.29    4.22
   4  -2   9  112.41    4.20
  -4   2   9  105.78    4.27
  -4   2  -9  101.03    4.22
  -3   1  -9    6.05    0.88
  -3   1  -9    7.96    0.94
  -3   1  -9    8.03    0.92
   3  -1   9    7.27    0.86
   3  -1  -9    6.86    0.90
   3  -1  -9    6.96    0.89
  -3   1   9    7.68    0.87
   3  -1   9    7.15    0.90
  -2   0   9   -0.23    0.54
   2   0  -9   -0.75    0.54
  -2   0  -9    1.08    0.58
   2   0   9    0.31    0.55
  -2   0  -9    0.36    0.56
   2   0  -9   -0.46    0.54
   1   1   9   17.05    1.33
   1   1  -9   16.65    1.32
  -1  -1  -9   19.63    1.40
  -1  -1  -9   19.86    1.39
  -1  -1   9   20.48    1.35
   1   1  -9   19.42    1.40
   0  -2   9   23.85    1.45
   0  -2  -9   25.83    1.61
   0   2  -9   24.53    1.53
   0   2   9   25.05    1.60
   0  -2  -9   28.42    1.66
   0   2  -9   24.52    1.58
  -1   3   9    4.83    0.81
   1  -3   9    4.22    0.63
  -1   3  -9    4.48    0.72
   1  -3  -9    5.28    0.80
  -1   3  -9    4.78    0.73
  -1   3  -9    5.87    0.81
   1  -3  -9    5.54    0.81
  -1   3  -9    4.09    0.73
   2  -4  -9    1.33    0.60
  -2   4   9    1.02    0.62
   2  -4  -9    2.68    0.65
  -2   4  -9    1.63    0.56
   2  -4   9    1.24    0.47
  -2   4  -9    2.05    0.63
  -2   4  -9    3.64    0.67
   2  -4  -9    1.43    0.59
  -2   4  -9    1.88    0.63
  -3   5  -9    4.10    0.69
   3  -5  -9    3.23    0.70
  -3   5  -9    2.29    0.68
   3  -5  -9    3.89    0.73
  -3   5   9    4.67    0.84
  -3   5  -9    3.69    0.70
   3  -5  -9    3.00    0.73
  -4   6  -9   38.49    2.07
   4  -6  -9   37.45    2.09
   4  -6  -9   39.22    2.14
  -4   6  -9   40.45    2.01
   4  -6  -9   36.96    2.06
   4  -6   9   39.58    1.71
  -4   6   9   37.89    2.17
  -4   6  -9   37.13    2.00
   5  -7  -9    5.82    0.93
   5  -7  -9    7.43    0.96
   5  -7  -9    5.05    0.91
  -5   7   9    5.81    1.03
   5  -7   9    4.98    0.51
  -5   7  -9    6.26    0.88
  -5   7  -9    6.70    0.85
   6  -8  -9    4.10    0.84
   6  -8  -9    3.21    0.86
  -6   8  -9    5.16    0.86
  -6   8  -9    4.80    0.79
   6  -8  -9    5.96    0.97
  -6   8   9    6.06    1.08
  -7   9   9    0.53    0.89
  -7   9  -9    0.23    0.65
   7  -9  -9    0.99    0.73
   7  -9  -9    2.16    0.71
   8 -10  -9    0.43    0.70
  -8  10  -9    0.32    0.71
  -8  10   9   -0.31    0.89
  -9  11   9    1.05    0.94
   9 -11  -9    0.02    0.66
  -9  11  -9    0.20    0.73
 -10  12   9   19.12    1.81
 -10  12  -9   18.81    1.63
  10 -12  -9   20.23    1.66
 -11  13   9    0.36    1.14
 -11  13  -9    0.81    0.86
  11 -13  -9    1.86    0.78
 -12  14  -9   -0.51    0.82
 -12  14   9    1.48    1.12
 -13  15  -9    0.26    0.95
 -13  15   9    1.36    1.15
 -14  16  -9   -0.47    1.00
 -16  14  10   -0.14    1.24
 -15  13  10    2.22    1.34
 -15  13 -10    2.72    1.15
 -14  12  10    1.14    1.25
 -14  12 -10   -0.28    0.92
 -13  11  10    3.35    1.24
  13 -11 -10    3.23    1.04
 -13  11 -10    4.79    1.14
 -12  10  10    5.37    1.29
 -12  10 -10    5.03    1.15
  12 -10 -10    6.42    1.19
 -11   9 -10    2.84    1.03
  11  -9 -10    4.39    1.06
 -11   9  10    3.04    1.16
 -10   8  10   19.56    1.72
  10  -8 -10   15.31    1.56
 -10   8 -10   16.73    1.49
  -9   7 -10    1.21    0.79
  -9   7  10   -0.45    0.84
   9  -7 -10   -0.65    0.81
  -8   6 -10   44.29    2.44
  -8   6  10   44.33    2.59
   8  -6 -10   41.91    2.48
  -8   6 -10   45.83    2.42
  -7   5 -10   43.22    2.37
   7  -5 -10   43.38    2.46
  -7   5 -10   47.14    2.44
  -7   5  10   37.58    2.41
   7  -5 -10   44.98    2.48
   7  -5  10   47.48    2.21
   7  -5  10   44.40    2.34
  -6   4 -10  103.44    4.47
  -6   4 -10  105.48    4.43
   6  -4  10  118.84    4.46
   6  -4 -10  101.37    4.53
  -6   4  10  105.40    4.58
   6  -4 -10  104.68    4.49
   6  -4  10  117.31    4.40
  -5   3 -10   21.63    1.54
  -5   3 -10   21.10    1.53
   5  -3  10   20.09    1.53
   5  -3  10   20.72    1.42
   5  -3 -10   18.74    1.51
  -5   3  10   19.94    1.58
   5  -3 -10   21.44    1.61
  -4   2 -10   32.50    1.94
   4  -2  10   33.13    1.88
  -4   2  10   35.05    2.01
  -4   2 -10   33.52    1.92
  -4   2 -10   34.74    1.95
   4  -2 -10   31.23    1.95
   4  -2  10   33.78    1.99
   4  -2 -10   33.75    1.95
  -3   1 -10    9.47    1.04
  -3   1 -10   11.13    1.09
  -3   1  10   12.30    1.12
   3  -1 -10   11.01    1.12
  -3   1 -10    8.96    1.04
   3  -1  10   12.75    1.12
   3  -1 -10   11.52    1.14
   2   0  10   27.20    1.65
   2   0 -10   26.29    1.67
  -2   0 -10   27.42    1.71
   2   0 -10   25.67    1.69
  -2   0 -10   26.81    1.69
  -2   0  10   23.87    1.58
   1   1  10   46.10    2.55
  -1  -1 -10   53.20    2.62
   1   1 -10   54.42    2.60
  -1  -1 -10   55.19    2.63
  -1  -1  10   60.92    2.63
   1   1 -10   56.47    2.67
   0  -2 -10    2.59    0.73
   0   2 -10    2.77    0.73
   0  -2 -10    2.78    0.76
   0   2 -10    2.37    0.73
   0  -2  10    0.96    0.59
   0   2  10    3.29    0.79
   1  -3 -10   42.63    2.29
   1  -3 -10   44.02    2.29
  -1   3 -10   43.09    2.19
  -1   3  10   39.79    2.26
   1  -3  10   42.87    2.07
  -1   3 -10   44.65    2.28
   2  -4  10  110.34    4.18
   2  -4 -10  103.96    4.39
   2  -4 -10  102.47    4.43
  -2   4 -10  106.43    4.38
  -2   4 -10  109.35    4.31
  -2   4 -10  109.79    4.39
  -2   4 -10  108.98    4.39
  -2   4  10   98.92    4.42
  -3   5 -10   64.29    2.92
  -3   5 -10   68.96    3.09
   3  -5 -10   66.07    3.07
   3  -5 -10   61.79    3.02
  -3   5  10   62.03    3.10
  -3   5 -10   62.60    2.97
  -4   6 -10  300.72   10.74
   4  -6 -10  302.52   11.08
  -4   6 -10  305.98   10.98
  -4   6  10  301.87   11.16
   4  -6  10  307.17   10.62
   4  -6 -10  303.44   10.94
   5  -7 -10  123.74    5.17
  -5   7 -10  127.33    5.12
  -5   7  10  127.99    5.35
   5  -7 -10  123.93    5.18
  -5   7 -10  132.41    5.03
   6  -8 -10   83.96    3.81
  -6   8 -10   82.53    3.70
  -6   8  10   86.19    3.99
   6  -8 -10   85.64    3.80
  -7   9 -10   10.49    1.27
   7  -9 -10   13.32    1.30
  -7   9  10   11.97    1.45
   7  -9 -10   14.45    1.39
  -8  10 -10    1.07    0.87
   8 -10 -10    2.18    0.84
  -8  10  10    2.44    0.99
  -9  11  10    8.56    1.40
  -9  11 -10    8.43    1.24
   9 -11 -10    8.30    1.18
 -10  12 -10    3.49    1.04
 -10  12  10    3.06    1.12
  10 -12 -10    2.00    0.88
  11 -13 -10    4.59    1.02
 -11  13  10    4.90    1.34
 -11  13 -10    4.73    1.07
 -12  14  10    6.31    1.43
 -12  14 -10    2.38    1.08
 -13  15  10   -0.56    1.18
 -13  15 -10    1.54    1.10
 -15  13  11   -1.11    1.14
 -15  13 -11   -0.83    1.08
 -14  12  11   -0.87    1.19
 -14  12 -11   -0.86    0.92
 -13  11  11   -0.99    1.00
 -13  11 -11    0.06    0.90
 -12  10  11   20.84    1.97
  12 -10 -11   14.53    1.66
 -12  10 -11   21.14    1.85
 -11   9  11   31.69    2.46
  11  -9 -11   33.81    2.34
 -11   9 -11   33.70    2.34
 -10   8 -11   23.46    1.95
  10  -8 -11   22.28    1.93
  10  -8 -11   24.09    1.94
 -10   8  11   20.54    1.91
  -9   7  11    6.21    1.28
   9  -7 -11    6.54    1.22
   9  -7 -11    8.08    1.28
  -9   7 -11    7.40    1.17
   8  -6 -11   -0.19    0.83
  -8   6 -11    0.78    0.80
  -8   6  11   -0.83    0.84
   8  -6 -11    0.53    0.86
  -8   6 -11    0.01    0.82
   7  -5 -11   -0.76    0.77
   7  -5 -11    0.31    0.84
  -7   5  11   -1.18    0.78
  -7   5 -11    0.44    0.80
  -7   5 -11    0.75    0.76
  -6   4 -11    9.75    1.20
   6  -4 -11   11.58    1.32
   6  -4 -11   12.87    1.35
  -6   4 -11   11.42    1.26
   6  -4  11   13.71    1.18
  -6   4  11   11.32    1.31
  -5   3 -11    3.35    0.86
   5  -3 -11    2.35    0.86
  -5   3  11    2.69    0.89
   5  -3  11    2.56    0.74
   5  -3 -11    1.68    0.83
  -5   3 -11    3.24    0.85
   4  -2  11   27.40    1.68
   4  -2 -11   21.42    1.72
   4  -2 -11   23.52    1.75
  -4   2 -11   25.08    1.73
  -4   2 -11   25.43    1.76
  -4   2  11   21.79    1.71
  -4   2 -11   23.71    1.72
   3  -1 -11   89.64    3.83
  -3   1 -11   84.67    3.71
   3  -1  11   85.30    3.69
   3  -1 -11   89.58    3.76
  -3   1 -11   84.77    3.77
  -3   1  11   74.46    3.65
   2   0 -11    0.43    0.65
  -2   0 -11    0.46    0.61
   2   0 -11   -0.85    0.59
   2   0  11   -0.02    0.62
  -2   0 -11    0.19    0.65
  -2   0  11    0.76    0.61
   1   1 -11    4.90    0.90
  -1  -1 -11    5.26    0.98
  -1  -1 -11    6.16    0.96
  -1  -1  11    7.08    0.90
   1   1  11    6.97    1.01
   1   1 -11    6.00    0.98
   0  -2 -11   65.85    3.08
   0   2  11   63.56    3.08
   0  -2 -11   67.98    3.14
   0  -2  11   56.96    2.84
   0   2 -11   68.51    3.13
   0   2 -11   64.03    3.01
   1  -3 -11  126.54    5.22
  -1   3 -11  127.98    5.12
  -1   3 -11  128.25    5.22
   1  -3  11  131.05    5.06
   1  -3 -11  129.67    5.30
  -1   3  11  129.19    5.28
   2  -4 -11    3.50    0.92
   2  -4 -11    4.49    0.95
  -2   4 -11    2.80    0.85
  -2   4  11    1.86    0.88
   2  -4  11    3.19    0.67
  -2   4 -11    3.21    0.85
   3  -5 -11    3.63    0.96
  -3   5 -11    1.57    0.77
   3  -5 -11    3.67    0.96
  -3   5 -11    2.75    0.84
  -3   5 -11    2.74    0.83
  -3   5  11    3.78    0.99
   4  -6 -11    0.18    0.81
  -4   6 -11    0.93    0.72
  -4   6  11    1.24    0.88
   4  -6 -11    0.50    0.77
  -4   6 -11   -0.37    0.78
   5  -7 -11    2.62    0.99
  -5   7 -11    2.94    0.90
  -5   7  11    3.68    1.07
   5  -7 -11    2.88    0.96
  -6   8 -11   16.13    1.49
   6  -8 -11   17.63    1.62
   6  -8 -11   17.47    1.61
  -6   8  11   21.80    1.87
  -7   9 -11   17.59    1.56
  -7   9  11   19.38    1.77
   7  -9 -11   19.17    1.67
   8 -10 -11    3.67    1.02
  -8  10  11    1.74    1.04
  -8  10 -11    3.67    1.04
  -9  11  11   29.01    2.27
  -9  11 -11   26.08    1.98
   9 -11 -11   24.20    1.96
 -10  12 -11   -0.04    0.86
 -10  12  11   -0.21    1.00
  10 -12 -11    1.10    0.87
 -11  13  11    2.16    1.32
 -11  13 -11    0.88    1.03
 -12  14  11    0.66    1.30
 -12  14 -11    1.08    1.06
 -13  15 -11    0.18    1.04
 -15  13  12    1.18    1.47
 -14  12 -12   -0.81    1.06
 -14  12  12    0.40    1.32
 -13  11  12   -0.37    1.17
 -13  11 -12    0.56    1.09
  12 -10 -12    0.57    0.99
 -12  10  12    2.21    1.20
 -12  10 -12    1.95    1.13
  11  -9 -12   -0.11    0.88
 -11   9 -12   -0.83    0.90
 -11   9  12    0.65    1.10
 -10   8  12    8.96    1.47
  10  -8 -12    8.45    1.33
 -10   8 -12    7.46    1.27
   9  -7 -12   19.75    1.75
  -9   7  12   19.64    1.85
  -9   7 -12   18.19    1.72
   9  -7 -12   19.50    1.79
   8  -6 -12    2.63    1.05
  -8   6  12    2.80    1.10
   8  -6 -12    3.47    1.05
  -8   6 -12    2.49    1.01
  -7   5 -12   86.32    3.97
   7  -5 -12   85.31    4.03
  -7   5  12   88.94    4.15
   7  -5 -12   84.20    4.09
  -7   5 -12   88.45    4.07
  -6   4  12   13.53    1.47
  -6   4 -12   13.16    1.41
   6  -4 -12   14.05    1.50
   6  -4 -12   13.65    1.45
  -6   4 -12   12.33    1.39
   5  -3 -12   10.17    1.28
  -5   3 -12   10.35    1.32
   5  -3  12    8.84    1.07
   5  -3 -12   11.17    1.34
  -5   3 -12   11.48    1.37
  -5   3 -12   13.11    1.35
  -5   3  12   11.40    1.32
   4  -2 -12    1.97    0.92
  -4   2  12    2.16    0.87
  -4   2 -12    3.31    0.87
   4  -2  12    2.83    0.78
   4  -2 -12    1.60    0.87
  -4   2 -12    3.05    0.92
   3  -1  12    6.85    0.98
  -3   1 -12    6.75    1.06
   3  -1 -12    5.41    1.08
   3  -1 -12    4.67    1.03
  -3   1 -12    7.00    1.07
  -3   1  12    4.97    1.01
  -2   0 -12   19.89    1.67
  -2   0 -12   21.30    1.66
   2   0 -12   18.02    1.57
  -2   0  12   17.92    1.56
   2   0 -12   18.52    1.66
   2   0  12   23.64    1.70
   1   1  12   34.84    2.10
   1   1 -12   31.61    2.10
  -1  -1  12   28.45    1.89
  -1  -1 -12   31.64    2.09
  -1  -1 -12   35.80    2.19
   1   1 -12   32.57    2.09
   0  -2 -12    2.29    0.85
   0   2 -12    2.36    0.86
   0  -2  12    2.42    0.74
   0   2 -12    0.93    0.85
   0   2  12    1.59    0.81
   0  -2 -12    1.19    0.84
   1  -3 -12   52.31    2.83
  -1   3  12   45.11    2.73
   1  -3  12   56.20    2.60
  -1   3 -12   51.74    2.80
  -1   3 -12   55.13    2.78
   1  -3 -12   50.66    2.75
  -2   4 -12    3.98    0.97
  -2   4  12    4.89    1.09
   2  -4 -12    3.48    1.00
  -2   4 -12    4.62    1.07
   2  -4 -12    6.83    1.14
   3  -5 -12  115.37    4.94
  -3   5  12  113.87    4.99
  -3   5 -12  114.64    4.77
   3  -5 -12  115.87    4.97
  -3   5 -12  117.08    4.92
  -3   5 -12  112.30    4.89
   4  -6 -12   22.37    1.85
  -4   6 -12   19.91    1.77
   4  -6 -12   24.25    1.90
  -4   6 -12   20.69    1.77
  -4   6  12   21.45    1.90
  -5   7 -12   70.91    3.38
   5  -7 -12   65.26    3.38
  -5   7  12   66.05    3.49
   5  -7 -12   65.85    3.39
  -6   8 -12   20.76    1.82
   6  -8 -12   26.14    2.04
  -6   8  12   25.30    2.10
   6  -8 -12   24.93    1.97
   7  -9 -12    6.56    1.19
  -7   9  12    6.61    1.29
  -7   9 -12    5.25    1.13
   8 -10 -12   -0.14    0.86
  -8  10  12   -0.05    0.98
  -8  10 -12    0.02    0.86
  -9  11 -12   -0.44    0.86
  -9  11  12    0.11    1.07
   9 -11 -12    0.73    0.93
 -10  12  12    1.81    1.27
 -10  12 -12    2.73    1.14
 -11  13  12    3.86    1.55
 -11  13 -12    3.39    1.21
 -12  14  12    2.42    1.49
 -12  14 -12    0.12    1.16
 -14  12  13   -0.52    1.38
 -13  11 -13    0.96    1.15
 -13  11  13    0.76    1.32
 -12  10 -13   -0.48    0.96
 -12  10  13    0.43    1.22
 -11   9 -13    2.48    1.13
 -11   9  13    1.45    1.33
  11  -9 -13    1.64    1.08
 -10   8 -13    1.39    1.04
 -10   8  13   -0.17    1.02
  10  -8 -13    0.11    0.90
  -9   7 -13    3.68    1.09
   9  -7 -13    3.12    1.13
  -9   7  13    1.61    1.10
   9  -7 -13    3.21    1.22
  -8   6  13    2.68    1.19
  -8   6 -13    1.48    1.02
   8  -6 -13    2.20    1.02
   8  -6 -13    2.21    1.09
  -7   5 -13    4.17    1.11
  -7   5  13    2.99    1.10
   7  -5 -13    6.08    1.22
   7  -5 -13    3.62    1.17
  -6   4 -13   20.20    1.84
   6  -4 -13   21.07    1.85
  -6   4 -13   26.37    2.05
  -6   4 -13   22.41    1.90
   6  -4 -13   22.54    1.92
  -6   4  13   19.69    1.80
  -5   3 -13   -0.41    0.91
  -5   3 -13   -1.13    0.80
  -5   3  13    0.56    0.89
   5  -3 -13    2.23    0.98
  -5   3 -13   -0.17    0.80
   5  -3 -13    0.09    0.84
  -4   2 -13   18.87    1.70
  -4   2  13   22.61    1.81
   4  -2 -13   20.06    1.78
  -4   2 -13   24.93    1.89
   4  -2 -13   18.58    1.73
   4  -2  13   19.53    1.62
  -3   1 -13    2.04    0.96
   3  -1 -13    0.90    0.91
   3  -1 -13    2.19    0.98
  -3   1  13    1.96    0.97
   3  -1  13    1.27    0.73
  -3   1 -13    0.81    0.82
  -2   0 -13    1.80    0.90
   2   0  13    0.10    0.78
  -2   0  13   -0.51    0.80
  -2   0 -13    0.89    0.85
   2   0 -13    0.76    0.93
   2   0 -13    1.20    0.90
   1   1 -13    6.24    1.16
  -1  -1  13    3.56    0.91
   1   1  13    5.96    1.07
  -1  -1 -13    4.32    1.10
   1   1 -13    6.58    1.12
  -1  -1 -13    7.90    1.24
   0   2  13    7.94    1.27
   0   2 -13    7.00    1.21
   0  -2 -13    5.88    1.16
   0   2 -13    7.72    1.21
   0  -2 -13   11.56    1.33
   0  -2  13    7.70    1.07
   1  -3 -13    1.05    0.86
  -1   3 -13    0.74    0.92
  -1   3  13    0.04    0.83
   1  -3 -13    0.76    0.84
  -1   3 -13    1.62    0.85
  -2   4  13   -0.33    0.81
  -2   4 -13   -0.72    0.74
  -2   4 -13   -1.57    0.81
   2  -4 -13    0.92    0.89
   2  -4 -13    1.34    0.89
   3  -5 -13    0.52    0.88
  -3   5  13    2.14    0.93
  -3   5 -13   -0.38    0.85
   3  -5 -13    0.80    0.94
  -4   6 -13   13.56    1.51
   4  -6 -13   16.43    1.64
  -4   6  13   13.25    1.57
  -4   6 -13   17.28    1.58
   4  -6 -13   18.03    1.71
  -5   7  13   -0.06    0.92
  -5   7 -13   -0.06    0.84
   5  -7 -13    1.11    0.92
   5  -7 -13    0.85    0.89
  -5   7 -13   -1.06    0.80
   6  -8 -13    1.53    0.98
  -6   8  13   -1.31    0.89
  -6   8 -13    0.38    0.83
  -7   9 -13   -0.49    0.90
  -7   9  13   -0.59    0.99
   7  -9 -13    0.08    0.88
  -8  10  13    3.09    1.30
  -8  10 -13    0.88    0.96
   8 -10 -13    1.93    1.03
  -9  11 -13   -0.98    0.92
  -9  11  13   -0.05    1.17
 -10  12  13   -0.07    1.31
 -10  12 -13   -0.48    0.97
 -11  13  13    3.29    1.59
 -11  13 -13    4.82    1.41
 -13  11  14   -1.60    1.28
 -13  11 -14    2.01    1.33
 -12  10  14   14.45    2.01
 -12  10 -14   13.31    1.81
 -11   9  14    0.49    1.35
 -11   9 -14    0.15    1.09
  10  -8 -14    0.08    1.00
 -10   8  14   -0.32    1.07
 -10   8 -14    0.28    1.08
  -9   7 -14   -0.50    0.97
   9  -7 -14    1.68    1.10
  -9   7  14    1.66    1.14
  -8   6  14    0.91    1.09
   8  -6 -14    1.40    1.05
   8  -6 -14    0.80    1.12
  -8   6 -14    1.25    1.06
  -7   5  14    9.35    1.51
  -7   5 -14    6.20    1.35
   7  -5 -14    6.13    1.32
  -7   5 -14    5.13    1.29
   7  -5 -14    5.96    1.31
   6  -4 -14   14.62    1.66
   6  -4 -14   11.66    1.60
  -6   4 -14   10.75    1.56
  -6   4  14   12.10    1.55
  -6   4 -14   10.77    1.58
   5  -3 -14    1.45    1.04
   5  -3 -14    0.71    1.02
  -5   3 -14    0.80    0.99
  -5   3  14    0.65    0.98
  -5   3 -14    0.17    0.85
  -4   2  14   45.37    2.83
  -4   2 -14   43.27    2.77
   4  -2 -14   47.22    2.89
  -4   2 -14   48.25    2.82
   4  -2 -14   48.07    2.84
   3  -1 -14   -0.67    0.94
  -3   1  14   -1.20    0.85
  -3   1 -14    0.99    0.98
  -3   1 -14   -0.13    0.96
   3  -1 -14   -0.83    1.01
   2   0 -14  132.64    5.92
  -2   0  14  138.92    5.84
  -2   0 -14  130.95    5.77
   2   0  14  145.30    5.88
   2   0 -14  142.17    5.88
  -2   0 -14  138.15    5.95
   1   1  14   11.50    1.50
  -1  -1 -14   11.77    1.48
   1   1 -14    9.84    1.43
  -1  -1 -14    8.99    1.44
   1   1 -14    8.60    1.43
   0   2  14   43.01    2.70
   0   2 -14   43.55    2.66
   0  -2 -14   45.76    2.76
   0  -2 -14   44.53    2.73
   0   2 -14   42.72    2.73
  -1   3 -14    5.71    1.13
  -1   3  14    2.91    1.08
   1  -3 -14    3.53    1.14
   1  -3 -14    4.48    1.22
  -1   3 -14    5.60    1.25
   2  -4 -14    4.84    1.19
  -2   4  14    4.76    1.16
  -2   4 -14    4.77    1.18
   2  -4 -14    6.47    1.25
  -3   5 -14    5.01    1.26
  -3   5  14    4.80    1.18
   3  -5 -14    3.55    1.09
   3  -5 -14    3.71    1.13
   4  -6 -14    3.82    1.15
   4  -6 -14    6.94    1.32
  -4   6  14    5.05    1.25
  -4   6 -14    6.39    1.25
  -5   7 -14    7.45    1.27
  -5   7  14    7.14    1.41
   5  -7 -14    6.06    1.30
  -5   7 -14    7.06    1.28
   5  -7 -14    8.70    1.36
   6  -8 -14   12.92    1.65
  -6   8 -14   13.67    1.63
  -6   8 -14   12.18    1.52
  -6   8  14   12.62    1.68
   7  -9 -14    0.48    1.00
  -7   9  14    0.06    1.08
  -7   9 -14    2.08    1.06
  -8  10  14   17.86    2.07
  -8  10 -14   17.66    1.87
  -9  11  14   -0.02    1.31
  -9  11 -14   -0.18    1.05
 -10  12 -14   22.01    2.13
 -10  12  14   20.20    2.35
 -11  13  14    0.24    1.50
 -12  10  15   -1.41    1.31
 -11   9 -15    0.62    1.31
 -11   9  15    0.84    1.36
 -10   8  15    0.42    1.34
 -10   8 -15   -0.30    1.18
  -9   7 -15    1.15    1.14
  -9   7 -15   -0.49    1.19
   9  -7 -15   -0.98    0.98
  -9   7  15   -0.09    1.20
  -8   6 -15   -0.08    1.07
   8  -6 -15   -0.46    1.05
  -8   6  15   -0.66    1.06
   8  -6 -15   -0.87    0.95
  -8   6 -15   -0.33    1.02
   7  -5 -15    1.94    1.20
  -7   5 -15    1.79    1.21
  -7   5  15    3.83    1.36
   7  -5 -15    1.19    1.10
  -7   5 -15    1.72    1.27
  -6   4 -15    8.85    1.50
  -6   4  15   13.31    1.67
   6  -4 -15   11.86    1.65
   6  -4 -15   12.20    1.65
  -5   3  15   17.93    1.84
  -5   3 -15   15.57    1.76
   5  -3 -15   14.89    1.80
   5  -3 -15   16.82    1.87
   4  -2 -15    7.90    1.51
  -4   2  15    8.55    1.40
  -4   2 -15    7.25    1.40
   4  -2 -15    9.94    1.51
  -4   2 -15    9.39    1.51
  -3   1 -15    3.88    1.28
  -3   1 -15    6.89    1.31
   3  -1 -15    4.48    1.33
   3  -1 -15    5.21    1.45
   2   0 -15    0.43    1.11
  -2   0 -15    1.11    1.04
  -2   0 -15    0.68    1.08
   2   0 -15    1.57    1.10
   1   1 -15    2.28    1.14
   1   1  15    2.73    1.12
   1   1 -15    4.31    1.26
  -1  -1 -15    3.56    1.22
  -1  -1 -15    3.77    1.31
   0   2 -15    4.15    1.27
   0  -2 -15    3.21    1.23
   0  -2 -15    1.46    1.19
   0   2  15    2.01    1.09
   0   2 -15    4.16    1.20
  -1   3  15    1.82    1.14
   1  -3 -15    1.16    1.05
   1  -3 -15    1.74    1.15
  -1   3 -15    0.74    1.10
  -2   4 -15   12.87    1.66
   2  -4 -15   13.45    1.72
   2  -4 -15   13.44    1.74
  -2   4  15   12.60    1.71
  -3   5  15    1.46    1.14
   3  -5 -15    0.55    1.02
  -3   5 -15    0.46    1.03
   3  -5 -15    3.20    1.14
   4  -6 -15    1.15    1.08
  -4   6  15    1.63    1.12
  -4   6 -15   -0.13    1.06
   4  -6 -15    0.60    1.05
   5  -7 -15    4.26    1.31
  -5   7 -15    7.10    1.41
  -5   7  15    6.88    1.54
  -6   8 -15    2.04    1.19
  -6   8 -15    0.45    1.14
   6  -8 -15    1.40    1.18
  -6   8  15    0.99    1.20
  -7   9  15    2.51    1.36
  -7   9 -15    4.41    1.41
  -7   9 -15    2.82    1.28
  -8  10  15    0.43    1.35
  -8  10 -15   -0.24    1.25
  -8  10 -15    0.90    1.19
  -9  11 -15    3.72    1.41
  -9  11  15    0.61    1.43
 -10  12  15    1.37    1.43
 -11   9  16    2.52    1.50
 -10   8  16    1.43    1.48
 -10   8 -16    2.39    1.55
 -10   8 -16    2.59    1.47
  -9   7 -16   -0.82    1.25
  -9   7 -16   -1.24    1.12
  -9   7  16   -1.56    1.23
  -8   6 -16   -0.30    1.22
   8  -6 -16    0.62    1.21
  -8   6 -16    1.08    1.19
  -8   6  16   -2.02    1.07
  -7   5  16    2.56    1.30
   7  -5 -16    2.60    1.33
  -7   5 -16    2.56    1.28
   7  -5 -16    0.91    1.30
   6  -4 -16    1.14    1.18
  -6   4 -16    0.48    1.13
   6  -4 -16   -0.12    1.15
  -5   3 -16    3.22    1.41
   5  -3 -16    2.48    1.23
   5  -3 -16    3.11    1.38
   4  -2 -16   -1.68    1.02
   4  -2 -16    0.09    1.13
  -4   2 -16   -1.15    1.10
   3  -1 -16   13.62    1.78
  -3   1 -16    8.40    1.55
  -3   1 -16    9.07    1.64
   3  -1 -16    9.74    1.68
   2   0 -16   11.01    1.66
   2   0 -16    6.74    1.49
  -2   0 -16    9.68    1.62
  -2   0 -16    8.12    1.53
   1   1 -16   41.37    2.81
  -1  -1 -16   32.71    2.69
  -1  -1 -16   41.01    2.78
   1   1 -16   39.63    2.79
   0   2 -16    2.35    1.26
   0  -2 -16    3.50    1.29
   0  -2 -16    1.05    1.22
  -1   3  16    6.97    1.53
   1  -3 -16   10.01    1.63
  -1   3 -16    7.95    1.52
   1  -3 -16   10.92    1.62
  -2   4  16    0.17    1.18
  -2   4 -16    0.02    1.22
   2  -4 -16   -1.37    0.97
   2  -4 -16    0.04    1.15
   3  -5 -16   10.97    1.67
  -3   5 -16    7.66    1.49
  -3   5  16    7.70    1.59
   3  -5 -16    7.83    1.50
  -4   6 -16   -0.23    1.22
   4  -6 -16    0.97    1.27
  -4   6  16    1.52    1.23
   4  -6 -16    0.25    1.09
   5  -7 -16    6.17    1.48
  -5   7 -16    6.18    1.55
  -5   7  16    6.53    1.60
  -6   8 -16    2.38    1.44
  -6   8  16    4.89    1.59
  -7   9 -16    4.64    1.52
  -7   9  16    2.32    1.42
  -8  10 -16   -0.19    1.32
  -8  10  16    1.98    1.47
  -8  10 -16   -1.44    1.20
  -9  11  16    1.14    1.48
  -9   7 -17    0.22    1.47
  -8   6 -17    1.14    1.53
   7  -5 -17    1.35    1.42
  -7   5 -17    5.33    1.60
   7  -5 -17    1.32    1.48
   6  -4 -17    0.97    1.39
   6  -4 -17    0.80    1.27
  -6   4 -17   -0.20    1.29
   5  -3 -17    1.00    1.34
   5  -3 -17    0.27    1.23
  -5   3 -17    2.54    1.37
   4  -2 -17    3.06    1.34
   4  -2 -17    2.66    1.37
  -4   2 -17    3.25    1.52
   3  -1 -17    2.27    1.28
   3  -1 -17    0.99    1.25
  -3   1 -17    0.69    1.27
   2   0 -17    0.69    1.24
  -2   0 -17   -0.16    1.29
  -2   0 -17    1.50    1.19
  -1  -1 -17    1.27    1.14
  -1  -1 -17   -1.81    1.09
   1   1 -17    0.57    1.22
   0  -2 -17    1.37    1.27
   0   2 -17    2.52    1.34
   0  -2 -17    1.58    1.28
  -1   3 -17    3.83    1.40
   1  -3 -17    2.82    1.46
   1  -3 -17    4.64    1.44
   2  -4 -17    0.91    1.19
  -2   4 -17    0.65    1.33
   2  -4 -17    1.69    1.25
   3  -5 -17    0.98    1.27
  -3   5 -17    0.36    1.38
   3  -5 -17    0.01    1.25
  -4   6  17   -0.89    1.22
  -4   6 -17    0.35    1.34
   4  -6 -17   -0.19    1.23
  -5   7  17    2.70    1.55
  -5   7 -17   -0.12    1.36
  -6   8 -17    0.06    1.35
  -6   8  17    0.52    1.36
  -7   9  17   -1.55    1.35
  -7   5 -18    1.40    1.67
   6  -4 -18   14.80    2.13
  -6   4 -18   16.51    2.18
  -5   3 -18   -0.62    1.49
   5  -3 -18    0.84    1.33
   5  -3 -18   -0.16    1.42
   4  -2 -18   -0.13    1.40
   4  -2 -18    1.60    1.39
  -4   2 -18    0.20    1.45
  -3   1 -18    0.81    1.36
   3  -1 -18    0.62    1.31
   2   0 -18    0.48    1.34
  -2   0 -18   -0.89    1.21
   1   1 -18    2.16    1.46
  -1  -1 -18    4.80    1.58
   0  -2 -18    0.58    1.31
   0  -2 -18    1.60    1.41
   0   2 -18    1.19    1.33
  -1   3 -18   -1.31    1.33
   1  -3 -18   -0.46    1.25
   1  -3 -18    0.79    1.45
   2  -4 -18    9.05    1.81
   2  -4 -18   11.63    1.98
  -2   4 -18    8.58    1.89
  -3   5 -18    1.97    1.67
  -4   6 -18   22.88    2.48
  -5   7 -18   -0.25    1.41
   5  -3 -19   -1.29    1.45
  -5   3 -19   -0.15    1.54
   4  -2 -19    2.13    1.63
  -4   2 -19    5.33    1.84
   3  -1 -19    6.75    1.74
  -3   1 -19    3.58    1.77
   2   0 -19    1.37    1.52
  -2   0 -19   -1.88    1.26
  -1  -1 -19   -1.38    1.44
   1   1 -19    3.12    1.64
   0   2 -19    7.55    1.87
   0  -2 -19    7.66    1.89
   1  -3 -19    1.87    1.60
  -1   3 -19   -0.45    1.39
  -2   4 -19    0.95    1.59
 -19  15   0    2.06    1.20
 -18  14   0   29.02    2.33
 -17  13   0    0.23    0.89
 -16  12   0   31.24    2.18
 -15  11   0    0.43    0.75
 -14  10   0  197.73    7.43
 -14  10   0  196.46    7.61
  13  -9   0    0.18    0.64
 -13   9   0   -0.53    0.72
 -13   9   0   -0.55    0.63
 -12   8   0   24.17    1.62
  12  -8   0   24.25    1.44
 -12   8   0   25.29    1.59
  12  -8   0   24.08    1.57
 -11   7   0   -0.25    0.42
 -11   7   0    0.32    0.50
 -11   7   0    0.12    0.47
  11  -7   0   -0.32    0.44
  11  -7   0    0.22    0.41
 -10   6   0  243.30    8.54
 -10   6   0  238.89    8.35
 -10   6   0  227.74    8.48
  10  -6   0  232.22    8.38
  10  -6   0  237.14    8.30
  -9   5   0   -0.64    0.33
   9  -5   0   -0.11    0.32
  -9   5   0   -0.28    0.34
   9  -5   0   -0.41    0.36
  -9   5   0   -0.30    0.37
   8  -4   0  633.03   22.09
  -8   4   0  633.20   22.12
  -8   4   0  639.37   21.67
   8  -4   0  648.38   21.65
  -8   4   0  688.96   22.17
  -7   3   0   -0.64    0.28
  -7   3   0    0.03    0.29
   7  -3   0   -0.16    0.29
  -7   3   0    0.10    0.31
   7  -3   0    0.01    0.30
   6  -2   0  324.65   10.94
   6  -2   0  312.26   10.89
   6  -2   0  312.42   10.70
  -6   2   0  330.40   10.96
  -6   2   0  310.25   10.71
  -6   2   0  313.21   10.93
   5  -1   0   -0.43    0.21
   5  -1   0   -0.16    0.22
  -5   1   0   -0.84    0.18
   5  -1   0   -0.44    0.20
  -5   1   0   -0.53    0.21
  -5   1   0   -0.47    0.22
   4   0   0  451.60   15.28
  -4   0   0  466.48   15.27
  -4   0   0  440.58   14.95
   4   0   0  439.92   15.24
  -4   0   0  444.92   15.26
   4   0   0  445.57   14.94
  -3  -1   0   -0.17    0.12
  -3  -1   0   -0.28    0.12
   3   1   0   -0.19    0.13
  -3  -1   0   -0.06    0.12
   3   1   0   -0.30    0.13
   3   1   0   -0.10    0.13
   2   2   0 2756.78   93.93
  -2  -2   0 2751.69   91.93
   2   2   0 2622.83   93.64
  -2  -2   0 2915.24   94.34
   2   2   0 2736.72   91.41
   1   3   0   -0.02    0.08
   0   4   0  176.57    6.28
   0   4   0  193.34    6.31
  -1   5   0   -0.48    0.14
  -1   5   0   -0.32    0.11
  -2   6   0   15.87    0.71
  -2   6   0   15.67    0.73
  -2   6   0   16.58    0.72
   2  -6   0   16.55    0.66
   3  -7   0   -0.03    0.17
  -3   7   0    0.14    0.22
  -3   7   0   -0.31    0.20
   3  -7   0    0.11    0.19
  -3   7   0   -0.04    0.22
  -4   8   0  119.08    4.27
  -4   8   0  116.78    4.20
   4  -8   0  119.03    4.10
  -4   8   0  119.27    4.28
  -5   9   0    0.81    0.41
  -5   9   0    0.57    0.36
  -5   9   0    0.65    0.44
   5  -9   0   -0.01    0.29
  -6  10   0  303.48   10.62
  -6  10   0  312.82   10.63
  -6  10   0  297.13   10.38
   6 -10   0  302.32   10.22
  -7  11   0    0.86    0.45
  -7  11   0    0.45    0.52
  -7  11   0    0.10    0.47
   7 -11   0    1.19    0.38
  -8  12   0  294.31   10.21
  -8  12   0  289.58   10.45
   8 -12   0  296.31    9.94
  -9  13   0   -0.49    0.65
 -10  14   0  167.77    6.44
 -11  15   0    1.09    0.79
 -12  16   0   -0.23    0.75
 -13  17   0   -1.24    0.73
 -14  18   0    1.49    1.00
 -19  15  -1    2.62    1.25
 -19  15   1    1.74    1.25
 -18  14  -1   10.35    1.54
 -18  14   1    9.67    1.52
 -17  13  -1    2.25    1.03
 -17  13   1    1.59    1.02
 -16  12  -1    0.99    0.82
 -16  12   1    2.95    0.97
 -15  11  -1   30.73    2.09
 -15  11   1   30.28    2.07
 -14  10  -1    1.27    0.80
 -14  10   1    0.31    0.72
 -14  10  -1   -0.49    0.70
 -14  10   1   -0.56    0.72
  13  -9  -1   43.38    2.16
  13  -9   1   44.54    2.30
 -13   9  -1   45.97    2.44
 -13   9   1   45.90    2.43
 -13   9   1   41.98    2.37
 -13   9  -1   46.36    2.36
 -12   8  -1   12.37    1.16
  12  -8  -1   11.00    1.08
 -12   8   1   12.16    1.19
  12  -8   1   13.42    1.05
 -12   8  -1   12.44    1.11
 -12   8   1   13.37    1.17
 -12   8  -1   13.95    1.22
  12  -8  -1   13.64    1.08
  12  -8   1   13.34    1.11
  11  -7   1   -0.31    0.39
 -11   7   1    0.88    0.50
 -11   7  -1    0.41    0.50
 -11   7   1    1.21    0.62
  11  -7  -1    0.15    0.50
 -11   7  -1    0.16    0.48
  11  -7  -1    0.57    0.46
 -11   7  -1    0.12    0.43
  11  -7   1   -0.15    0.46
 -11   7   1    0.50    0.51
 -10   6   1    5.84    0.77
  10  -6  -1    7.07    0.71
  10  -6   1    9.87    0.84
 -10   6  -1    9.85    0.86
 -10   6  -1    9.11    0.84
 -10   6  -1    9.51    0.84
 -10   6   1    7.97    0.83
  10  -6  -1    6.85    0.78
  10  -6   1    8.27    0.76
 -10   6   1    6.90    0.78
  -9   5  -1   55.40    2.35
   9  -5  -1   58.90    2.38
   9  -5   1   54.96    2.31
  -9   5   1   56.49    2.44
  -9   5   1   52.78    2.38
   9  -5   1   55.29    2.34
   9  -5  -1   55.69    2.37
  -9   5  -1   57.32    2.43
  -9   5   1   54.19    2.42
  -9   5  -1   54.51    2.39
  -8   4  -1    9.38    0.79
   8  -4   1    8.42    0.72
   8  -4  -1    9.30    0.78
  -8   4   1    8.96    0.76
  -8   4   1   10.55    0.80
   8  -4  -1    9.19    0.76
  -8   4  -1    9.41    0.81
  -8   4  -1    8.41    0.73
   8  -4   1    9.70    0.77
  -8   4   1    9.57    0.80
   7  -3  -1   99.01    3.72
  -7   3  -1   97.71    3.71
   7  -3  -1  100.83    3.68
   7  -3   1  100.08    3.71
  -7   3  -1  104.05    3.76
  -7   3  -1   97.77    3.66
  -7   3   1  100.33    3.69
  -7   3   1  104.12    3.77
  -7   3   1   96.48    3.72
   7  -3   1   95.52    3.64
  -6   2   1  410.46   13.86
  -6   2  -1  406.16   13.86
   6  -2  -1  413.89   13.57
   6  -2   1  409.12   13.56
  -6   2   1  398.73   13.85
   6  -2  -1  408.92   13.83
  -6   2  -1  402.85   13.57
   6  -2   1  391.55   13.79
  -6   2   1  397.56   13.57
  -6   2  -1  407.85   13.85
   6  -2   1  405.78   13.84
   6  -2  -1  397.40   13.85
  -5   1   1  213.70    7.45
  -5   1  -1  220.38    7.47
  -5   1   1  220.41    7.46
  -5   1   1  213.20    7.31
  -5   1  -1  211.41    7.44
   5  -1  -1  218.75    7.44
   5  -1  -1  214.71    7.30
   5  -1  -1  217.29    7.46
   5  -1   1  211.52    7.42
   5  -1   1  209.32    7.28
  -5   1  -1  212.87    7.30
   5  -1   1  208.64    7.44
   4   0   1    0.36    0.19
   4   0   1    0.16    0.19
  -4   0  -1   -0.12    0.16
   4   0   1    0.12    0.18
  -4   0   1    0.25    0.17
  -4   0  -1   -0.14    0.15
   4   0  -1   -0.19    0.16
  -4   0   1    0.08    0.17
   4   0  -1    0.02    0.17
   4   0  -1    0.12    0.17
  -4   0  -1    0.23    0.17
  -4   0   1    0.18    0.18
  -3  -1   1   10.10    0.50
  -3  -1  -1   10.18    0.53
  -3  -1   1   10.76    0.50
   3   1  -1    9.90    0.51
   3   1   1    9.82    0.52
  -3  -1  -1    8.67    0.51
   3   1  -1    9.67    0.49
   3   1   1   11.06    0.54
  -3  -1  -1    9.26    0.50
   3   1   1    9.67    0.52
  -3  -1   1   11.06    0.50
  -2  -2   1   26.88    1.02
   2   2  -1   28.35    1.03
   2   2  -1   27.96    1.04
   2   2   1   27.06    1.07
  -2  -2   1   24.32    1.01
  -2  -2  -1   29.50    1.08
  -2  -2   1   28.80    1.02
  -2  -2  -1   27.15    1.06
   2   2  -1   28.42    1.03
   2   2   1   27.32    1.08
   2   2   1   27.45    1.08
  -2  -2  -1   30.39    1.09
   1   3   1  114.11    3.99
  -1  -3  -1  126.56    4.08
  -1  -3  -1  111.82    3.99
   1   3   1  115.91    4.06
   1   3   1  117.10    4.08
   0  -4  -1   42.14    1.46
   0   4   1   39.51    1.49
   0   4   1   38.33    1.47
   0  -4  -1   40.63    1.45
   0   4   1   39.75    1.48
   0   4   1   41.08    1.49
   0  -4  -1   38.88    1.46
   1  -5  -1   44.62    1.71
  -1   5   1   47.61    1.75
  -1   5   1   48.79    1.75
  -1   5   1   46.83    1.77
   1  -5  -1   48.66    1.72
  -2   6   1   53.41    1.95
  -2   6  -1   52.39    1.85
  -2   6   1   52.16    1.96
   2  -6  -1   49.52    1.88
  -2   6   1   50.15    1.93
   2  -6  -1   52.56    1.89
  -2   6  -1   50.12    1.84
  -3   7  -1    2.00    0.28
   3  -7  -1    2.65    0.33
  -3   7  -1    2.33    0.27
  -3   7   1    2.24    0.35
  -3   7  -1    2.66    0.29
  -3   7   1    2.40    0.36
   3  -7  -1    2.30    0.31
  -3   7   1    2.10    0.35
  -4   8  -1  344.95   11.65
  -4   8   1  352.85   11.73
  -4   8   1  355.89   11.96
  -4   8  -1  339.35   11.88
   4  -8  -1  348.76   11.64
  -4   8   1  338.51   11.96
  -4   8  -1  351.85   11.88
  -5   9   1   32.33    1.52
  -5   9  -1   30.28    1.41
  -5   9  -1   29.85    1.40
  -5   9  -1   30.95    1.42
   5  -9   1   30.60    1.23
   5  -9  -1   31.54    1.38
  -5   9   1   30.55    1.49
  -5   9   1   30.79    1.52
  -6  10   1  176.90    6.55
   6 -10   1  182.81    6.16
  -6  10  -1  180.00    6.49
  -6  10   1  188.40    6.57
  -6  10   1  176.96    6.43
  -6  10  -1  182.18    6.49
  -6  10  -1  181.41    6.36
   6 -10  -1  179.99    6.28
  -7  11  -1   12.58    1.00
   7 -11   1   10.23    0.72
  -7  11  -1   11.43    0.92
  -7  11   1   10.10    0.90
   7 -11  -1   13.13    0.88
  -7  11   1   12.49    1.06
  -7  11  -1   11.30    0.91
  -7  11   1   11.22    0.99
  -8  12   1    0.24    0.61
  -8  12  -1    5.19    0.76
   8 -12  -1    0.49    0.40
  -8  12  -1    4.46    0.68
   8 -12  -1    0.14    0.41
  -8  12   1   -0.10    0.48
   9 -13  -1   19.15    1.08
  -9  13   1   21.30    1.53
  -9  13  -1   16.52    1.38
  10 -14  -1    0.85    0.42
 -10  14   1    1.59    0.76
 -10  14  -1    0.93    0.76
 -11  15   1   -0.49    0.70
 -11  15  -1   -0.23    0.69
 -12  16   1   -1.28    0.80
 -12  16  -1    1.08    0.80
 -13  17  -1    0.60    0.81
 -13  17   1    0.75    0.84
 -14  18   1    2.63    1.03
 -14  18  -1    4.46    1.08
 -19  15  -2   50.93    3.25
 -19  15   2   55.70    3.42
 -18  14  -2    4.23    1.16
 -18  14   2    3.30    1.21
 -17  13  -2    8.95    1.35
 -17  13   2    9.93    1.46
 -16  12   2    0.58    0.87
 -16  12  -2   -0.50    0.77
 -15  11   2    4.98    1.11
 -15  11  -2    6.29    1.14
 -14  10   2    0.73    0.72
 -14  10  -2   -0.47    0.72
 -14  10   2    1.17    0.81
 -13   9   2  186.39    7.20
 -13   9  -2  185.83    6.96
  13  -9  -2  187.19    6.92
 -13   9   2  186.03    7.04
 -13   9  -2  185.81    7.14
 -12   8  -2    4.07    0.75
  12  -8   2    2.35    0.67
 -12   8  -2    3.53    0.80
 -12   8  -2    3.59    0.80
  12  -8  -2    2.84    0.66
 -12   8   2    3.68    0.81
  12  -8   2    2.07    0.46
  12  -8  -2    3.14    0.76
 -12   8   2    4.16    0.84
  11  -7  -2  101.19    3.95
 -11   7   2   99.85    3.98
 -11   7   2   96.53    4.01
 -11   7  -2  106.51    4.07
 -11   7  -2   98.71    3.92
 -11   7  -2   95.33    3.96
  11  -7   2   95.51    3.83
  11  -7  -2   94.68    3.88
  11  -7   2   97.88    3.81
 -10   6  -2    3.92    0.61
 -10   6   2    3.66    0.68
 -10   6   2    3.29    0.67
  10  -6  -2    3.89    0.62
 -10   6  -2    4.52    0.68
 -10   6  -2    3.69    0.61
  10  -6  -2    4.97    0.71
  10  -6   2    4.45    0.59
  10  -6   2    3.75    0.62
 -10   6   2    5.04    0.72
   9  -5   2   98.00    3.64
   9  -5  -2   90.81    3.67
  -9   5   2   98.97    3.80
  -9   5  -2   92.08    3.70
   9  -5  -2   95.12    3.68
  -9   5  -2   98.08    3.74
   9  -5   2   89.75    3.61
  -9   5   2   96.63    3.76
  -9   5  -2   96.52    3.66
  -9   5   2   89.50    3.67
   8  -4  -2    1.65    0.47
  -8   4   2    1.92    0.47
   8  -4   2    2.34    0.47
  -8   4   2    2.51    0.50
   8  -4  -2    0.90    0.44
   8  -4   2    1.85    0.41
  -8   4  -2    1.90    0.44
  -8   4  -2    2.07    0.45
  -8   4  -2    3.06    0.49
  -8   4   2    2.38    0.50
  -7   3  -2  287.69   10.14
   7  -3   2  292.90   10.13
  -7   3  -2  301.11   10.38
  -7   3  -2  293.63   10.34
   7  -3  -2  296.34   10.37
   7  -3   2  304.92   10.35
   7  -3  -2  298.62   10.17
  -7   3   2  291.37   10.18
  -7   3   2  296.35   10.39
  -7   3   2  307.13   10.41
  -6   2  -2   32.89    1.51
   6  -2  -2   36.30    1.54
  -6   2  -2   33.77    1.51
   6  -2  -2   34.07    1.54
   6  -2   2   35.56    1.55
   6  -2  -2   35.58    1.54
  -6   2  -2   36.54    1.56
  -6   2   2   34.26    1.54
  -6   2   2   36.17    1.58
   6  -2   2   33.52    1.48
   6  -2   2   35.34    1.52
  -6   2   2   34.95    1.53
  -5   1  -2   11.24    0.71
   5  -1   2   12.16    0.69
  -5   1  -2   11.15    0.71
   5  -1  -2   13.48    0.75
  -5   1   2   11.19    0.71
  -5   1  -2   12.17    0.70
   5  -1   2   10.82    0.70
  -5   1   2   11.68    0.70
   5  -1   2   10.46    0.68
  -5   1   2   11.63    0.70
   5  -1  -2   12.15    0.74
   5  -1  -2   11.16    0.70
   4   0  -2    5.93    0.46
   4   0  -2    7.10    0.50
   4   0   2    6.67    0.51
  -4   0  -2    6.71    0.49
   4   0  -2    6.37    0.49
  -4   0   2    7.34    0.51
  -4   0  -2    5.59    0.50
  -4   0   2    6.87    0.49
   4   0   2    7.09    0.52
  -4   0  -2    7.33    0.52
  -4   0   2    7.02    0.51
   4   0   2    6.86    0.50
  -3  -1   2 1256.10   41.73
   3   1   2 1265.85   40.82
  -3  -1   2 1265.49   41.70
   3   1   2 1198.32   41.67
   3   1   2 1139.32   41.71
  -3  -1  -2 1265.65   41.73
   3   1  -2 1278.24   40.82
   3   1  -2 1305.79   41.71
  -3  -1   2 1209.94   40.84
   3   1  -2 1223.20   41.74
  -3  -1  -2 1227.69   40.84
   2   2  -2   31.57    1.22
   2   2   2   32.79    1.30
   2   2   2   33.59    1.33
   2   2  -2   31.68    1.23
  -2  -2  -2   31.21    1.29
   2   2   2   31.62    1.31
   2   2  -2   31.35    1.24
  -2  -2  -2   30.55    1.29
  -2  -2  -2   31.01    1.29
  -2  -2   2   30.26    1.21
  -2  -2   2   31.95    1.21
  -2  -2  -2   33.22    1.33
  -1  -3  -2  708.29   24.44
   1   3   2  707.83   24.42
   1   3  -2  713.53   25.39
   1   3   2  720.31   23.92
   1   3  -2  730.87   25.34
  -1  -3  -2  792.41   24.47
   1   3   2  699.08   24.46
  -1  -3  -2  708.33   23.94
   0  -4  -2   36.61    1.37
   0   4   2   33.44    1.36
   0  -4  -2   33.32    1.35
   0   4   2   34.15    1.39
   0   4   2   32.42    1.35
   0  -4  -2   33.04    1.33
  -1   5  -2    7.93    0.40
  -1   5   2    7.01    0.54
   1  -5  -2    7.13    0.52
  -1   5   2    7.79    0.55
  -1   5   2    7.99    0.55
   1  -5  -2    8.48    0.51
  -2   6   2    9.43    0.64
   2  -6  -2   10.34    0.58
   2  -6  -2    9.84    0.55
  -2   6   2    8.79    0.63
  -2   6   2    9.85    0.66
   2  -6  -2    9.27    0.60
  -2   6  -2    9.43    0.51
  -3   7  -2  509.85   16.78
  -3   7   2  494.88   17.25
  -3   7   2  517.26   17.24
  -3   7  -2  508.82   17.16
   3  -7  -2  519.89   17.14
  -3   7   2  503.24   16.88
  -3   7  -2  499.90   17.13
   3  -7  -2  491.21   16.84
  -4   8   2    5.81    0.61
  -4   8  -2    6.04    0.51
  -4   8   2    4.64    0.60
   4  -8  -2    5.06    0.55
   4  -8  -2    5.19    0.42
  -4   8  -2    4.74    0.46
  -4   8  -2    4.96    0.49
  -4   8   2    4.45    0.56
  -5   9  -2  560.92   18.79
  -5   9   2  576.41   18.94
  -5   9  -2  560.20   18.81
   5  -9  -2  517.65   18.41
  -5   9   2  550.44   18.52
  -5   9  -2  554.53   18.40
  -5   9   2  553.09   18.94
   5  -9  -2  539.38   18.44
   5  -9  -2  558.95   18.69
   6 -10  -2    0.58    0.38
   6 -10  -2    0.64    0.40
  -6  10   2   -0.08    0.40
  -6  10  -2   -0.10    0.36
  -6  10   2    0.52    0.47
  -6  10  -2   -0.34    0.37
  -6  10  -2   -0.23    0.41
  -6  10   2    0.60    0.50
  -7  11   2    8.57    0.89
   7 -11  -2    8.23    0.73
  -7  11   2    8.11    0.85
  -7  11   2    6.97    0.80
   7 -11  -2    7.13    0.69
  -7  11  -2    8.17    0.74
  -7  11  -2    7.49    0.71
  -7  11  -2    7.95    0.77
   8 -12  -2    1.53    0.48
   8 -12  -2    1.83    0.52
  -8  12  -2    0.99    0.59
  -8  12   2    1.80    0.64
  -8  12   2    2.77    0.75
   9 -13  -2   83.91    3.26
  -9  13   2   85.98    3.64
  -9  13  -2   82.16    3.49
 -10  14   2    5.99    1.04
 -10  14  -2    6.47    0.94
  10 -14  -2    6.54    0.70
 -11  15  -2   29.62    1.84
 -11  15   2   26.91    1.89
  11 -15  -2   26.78    1.42
 -12  16  -2    4.15    0.93
 -12  16   2    1.80    0.91
 -13  17   2    0.21    0.97
 -13  17  -2    1.73    0.89
 -14  18   2    0.39    0.98
 -14  18  -2    1.12    0.96
 -19  15  -3    4.08    1.33
 -19  15   3    6.31    1.45
 -18  14  -3    0.25    0.96
 -18  14   3    1.90    1.14
 -17  13   3    0.53    1.02
 -17  13  -3    0.91    0.94
 -16  12  -3    2.13    0.94
 -16  12   3    1.72    0.96
 -15  11   3    6.19    1.17
 -15  11  -3    7.33    1.12
 -14  10   3   25.85    1.94
 -14  10   3   29.16    2.05
 -14  10  -3   30.49    1.95
 -13   9   3    1.63    0.80
 -13   9  -3    0.67    0.66
 -13   9   3    2.64    0.81
 -13   9  -3    1.20    0.75
  13  -9  -3    2.78    0.72
  12  -8   3   47.25    2.34
  12  -8  -3   50.25    2.37
  12  -8  -3   49.07    2.49
 -12   8  -3   51.48    2.54
 -12   8   3   51.63    2.56
 -12   8   3   47.16    2.50
 -12   8  -3   46.39    2.36
 -12   8  -3   50.69    2.47
 -11   7  -3   17.86    1.29
 -11   7   3   17.94    1.36
 -11   7   3   15.69    1.31
  11  -7  -3   15.46    1.32
  11  -7   3   16.60    1.27
 -11   7  -3   15.51    1.29
  11  -7  -3   18.25    1.25
 -11   7  -3   15.32    1.19
  11  -7   3   17.12    1.10
 -10   6  -3    6.41    0.74
  10  -6   3    5.78    0.65
 -10   6   3    7.03    0.83
 -10   6   3    5.56    0.80
  10  -6  -3    5.56    0.78
 -10   6  -3    6.32    0.74
  10  -6   3    5.81    0.73
 -10   6  -3    7.37    0.78
  10  -6  -3    6.00    0.73
   9  -5  -3  115.60    4.38
   9  -5   3  117.28    4.33
  -9   5  -3  114.46    4.32
  -9   5  -3  115.31    4.42
   9  -5  -3  108.62    4.38
   9  -5   3  120.02    4.33
  -9   5   3  112.95    4.40
  -9   5  -3  114.37    4.39
  -9   5   3  113.33    4.47
   8  -4  -3   50.83    2.29
  -8   4  -3   55.40    2.31
  -8   4  -3   52.86    2.25
  -8   4   3   53.22    2.33
  -8   4  -3   51.24    2.23
   8  -4   3   52.02    2.22
  -8   4   3   55.68    2.39
   8  -4  -3   56.34    2.34
  -8   4   3   49.65    2.28
   8  -4   3   50.29    2.21
   7  -3  -3   95.44    3.54
  -7   3   3   90.00    3.53
  -7   3  -3   97.68    3.60
  -7   3  -3   94.88    3.54
  -7   3   3   95.60    3.60
  -7   3   3   93.43    3.59
   7  -3   3   92.57    3.53
  -7   3  -3   90.30    3.48
   7  -3   3   88.38    3.46
   7  -3  -3   91.14    3.56
   6  -2   3    8.35    0.69
   6  -2  -3    8.89    0.73
  -6   2   3    8.45    0.69
  -6   2   3    9.82    0.74
  -6   2   3    8.38    0.69
  -6   2  -3    9.00    0.67
  -6   2  -3    7.27    0.63
  -6   2  -3    7.84    0.64
   6  -2  -3    8.91    0.69
   6  -2   3    7.93    0.68
   6  -2  -3    8.98    0.69
   5  -1  -3    5.44    0.49
  -5   1   3    4.09    0.46
  -5   1  -3    4.70    0.47
  -5   1  -3    4.17    0.44
   5  -1  -3    3.55    0.45
   5  -1   3    3.28    0.42
  -5   1  -3    3.71    0.45
  -5   1   3    3.88    0.46
   5  -1  -3    4.55    0.46
  -5   1   3    4.11    0.46
   5  -1   3    4.19    0.45
   5  -1   3    4.88    0.45
   4   0   3    0.14    0.25
   4   0  -3   -0.59    0.21
   4   0  -3   -0.24    0.24
   4   0  -3   -0.41    0.21
  -4   0  -3    0.05    0.23
  -4   0   3   -0.59    0.21
  -4   0   3   -0.45    0.21
   4   0   3   -0.25    0.21
  -4   0  -3   -0.25    0.22
  -4   0   3   -0.48    0.23
  -4   0  -3    0.07    0.23
   4   0   3   -0.01    0.23
  -3  -1  -3  357.36   11.93
  -3  -1   3  304.19   11.85
  -3  -1   3  374.61   11.89
   3   1  -3  344.57   11.90
  -3  -1   3  351.90   11.65
   3   1   3  365.83   11.97
  -3  -1  -3  363.00   11.71
  -3  -1  -3  300.59   11.91
   3   1   3  371.00   11.71
   3   1   3  354.95   11.92
   3   1  -3  328.42   11.87
   3   1  -3  361.37   11.65
   2   2   3  539.49   18.46
  -2  -2  -3  530.19   18.46
   2   2  -3  529.17   18.43
  -2  -2  -3  550.18   18.49
  -2  -2   3  547.08   18.40
  -2  -2   3  555.73   18.40
   2   2   3  550.68   18.51
   2   2   3  544.12   18.09
   2   2  -3  547.34   18.03
   2   2  -3  554.14   18.42
  -2  -2  -3  539.95   18.10
  -2  -2  -3  539.71   18.47
   1   3   3 1741.83   57.76
  -1  -3  -3 1690.06   58.05
  -1  -3  -3 1832.51   57.73
  -1  -3   3 1723.44   58.72
   1   3   3 1729.12   56.46
   1   3   3 1696.70   57.68
   1   3  -3 1745.41   57.81
   1   3  -3 1662.64   57.99
  -1  -3  -3 1677.39   56.49
  -1  -3   3 1671.21   58.84
   0  -4  -3  110.00    3.72
   0  -4  -3  100.07    3.62
   0   4   3  100.84    3.70
   0  -4  -3  100.19    3.67
   0   4  -3  106.02    3.52
   0   4   3  102.31    3.65
   0  -4  -3   98.88    3.64
   0   4  -3   99.25    3.55
   0   4   3  102.79    3.73
   0   4  -3   97.69    3.54
  -1   5  -3  164.14    5.73
  -1   5   3  166.15    5.90
   1  -5  -3  164.86    5.82
   1  -5  -3  181.39    5.89
  -1   5   3  162.73    5.86
  -1   5  -3  167.66    5.72
   1  -5  -3  162.70    5.73
   1  -5  -3  160.23    5.75
  -1   5  -3  164.02    5.62
   2  -6  -3   89.52    3.30
  -2   6   3   90.16    3.33
   2  -6  -3   91.86    3.31
  -2   6  -3   86.82    3.17
  -2   6   3   90.89    3.38
  -2   6  -3   91.49    3.16
  -2   6   3   90.29    3.40
  -2   6  -3   89.98    3.18
  -3   7   3  119.58    4.40
   3  -7  -3  116.01    4.35
  -3   7  -3  120.44    4.27
  -3   7   3  122.67    4.49
  -3   7  -3  122.62    4.22
   3  -7  -3  123.66    4.36
  -3   7  -3  120.70    4.28
  -3   7   3  126.44    4.50
  -4   8   3   93.55    3.56
   4  -8  -3   89.05    3.41
   4  -8  -3   90.39    3.41
  -4   8  -3   92.32    3.35
  -4   8  -3   87.61    3.32
  -4   8   3   90.73    3.47
  -4   8  -3   94.14    3.31
  -4   8   3   89.47    3.54
   4  -8  -3   94.81    3.38
  -5   9  -3   21.58    1.13
  -5   9   3   22.13    1.31
   5  -9  -3   22.35    1.08
  -5   9   3   20.86    1.27
  -5   9  -3   21.15    1.13
  -5   9   3   23.82    1.35
  -5   9  -3   21.36    1.14
   5  -9  -3   22.34    1.20
  -6  10  -3   26.84    1.35
   6 -10  -3   25.91    1.20
  -6  10   3   28.12    1.56
   6 -10  -3   27.34    1.38
  -6  10   3   27.09    1.52
  -6  10  -3   26.63    1.32
  -6  10   3   28.80    1.50
  -6  10  -3   25.76    1.36
   7 -11  -3    0.31    0.40
   7 -11  -3    0.43    0.26
  -7  11  -3   -0.71    0.32
  -7  11   3   -0.56    0.51
  -7  11   3   -0.22    0.50
  -7  11  -3   -0.28    0.42
  -7  11  -3   -0.30    0.41
  -7  11   3   -0.40    0.44
   7 -11  -3   -0.43    0.29
  -8  12   3    1.02    0.67
   8 -12  -3    1.56    0.51
   8 -12  -3    2.00    0.55
  -8  12   3    0.77    0.57
  -8  12  -3    1.15    0.58
   9 -13  -3    0.55    0.46
  -9  13  -3   -1.36    0.54
  -9  13   3   -0.33    0.66
 -10  14  -3    4.63    0.86
  10 -14  -3    3.31    0.63
 -10  14   3    4.21    0.94
  11 -15  -3   23.18    1.39
 -11  15   3   23.03    1.83
 -11  15  -3   22.79    1.66
 -12  16  -3    6.63    1.08
  12 -16  -3    6.20    0.74
 -12  16   3    7.04    1.19
 -13  17  -3   -0.35    0.77
 -13  17   3   -1.14    0.83
 -14  18   3   -0.18    1.05
 -14  18  -3    1.00    0.91
 -19  15  -4    2.94    1.28
 -19  15   4    2.86    1.36
 -18  14  -4    9.08    1.46
 -18  14   4    8.55    1.57
 -17  13  -4    1.46    0.93
 -17  13   4    0.41    1.03
 -16  12  -4    2.18    0.93
 -16  12   4    2.70    1.12
 -15  11   4    0.21    0.91
 -15  11  -4    1.87    0.86
 -14  10  -4   34.44    2.14
 -14  10   4   35.59    2.25
 -14  10   4   34.41    2.27
 -13   9  -4    5.18    0.86
  13  -9  -4    4.56    0.86
 -13   9   4    4.55    1.04
 -13   9  -4    4.51    0.94
 -13   9   4    5.20    0.97
 -12   8   4    4.42    0.92
  12  -8  -4    4.32    0.87
  12  -8   4    2.04    0.51
  12  -8  -4    4.68    0.80
 -12   8  -4    5.03    0.80
 -12   8   4    3.24    0.85
  12  -8   4    4.08    0.80
 -12   8  -4    5.45    0.91
  11  -7   4   21.63    1.45
 -11   7  -4   23.61    1.46
  11  -7  -4   21.55    1.58
 -11   7   4   21.40    1.53
 -11   7  -4   22.54    1.51
 -11   7  -4   23.14    1.55
 -11   7   4   21.62    1.55
  11  -7  -4   23.55    1.48
 -10   6  -4   55.35    2.51
 -10   6  -4   60.21    2.65
 -10   6   4   57.19    2.62
  10  -6  -4   58.16    2.60
  10  -6   4   55.97    2.49
  10  -6   4   56.14    2.43
  10  -6  -4   56.83    2.55
 -10   6  -4   56.12    2.55
 -10   6   4   58.22    2.67
  -9   5  -4  109.89    4.34
  -9   5   4  109.95    4.36
   9  -5  -4  111.52    4.35
   9  -5   4  115.24    4.28
  -9   5  -4  121.11    4.43
  -9   5  -4  114.26    4.31
   9  -5  -4  109.07    4.36
   9  -5   4  111.62    4.27
  -9   5   4  110.57    4.44
  -8   4   4  935.62   31.68
  -8   4  -4  969.48   31.64
   8  -4  -4  923.42   31.62
  -8   4  -4  906.64   30.92
   8  -4   4  925.23   30.90
  -8   4  -4  939.51   31.60
  -8   4   4  912.52   30.98
   8  -4   4  909.04   31.54
   8  -4  -4  948.64   30.99
  -7   3  -4   59.26    2.48
   7  -3   4   59.78    2.48
  -7   3  -4   65.27    2.59
   7  -3  -4   58.50    2.53
   7  -3   4   56.20    2.47
  -7   3  -4   61.51    2.51
  -7   3   4   62.00    2.55
  -7   3   4   60.36    2.56
   7  -3  -4   65.47    2.57
  -6   2   4   11.42    0.83
  -6   2   4   10.32    0.83
   6  -2   4   11.22    0.80
   6  -2  -4   11.20    0.85
  -6   2  -4   10.30    0.79
   6  -2   4   10.11    0.80
  -6   2   4   10.42    0.79
  -6   2  -4   10.31    0.75
  -6   2  -4    9.60    0.80
   6  -2  -4    9.93    0.79
  -5   1  -4   26.60    1.34
   5  -1   4   28.26    1.33
   5  -1   4   29.23    1.38
  -5   1   4   31.84    1.43
   5  -1  -4   27.38    1.35
   5  -1   4   28.23    1.37
  -5   1   4   29.54    1.37
  -5   1   4   28.94    1.39
   5  -1  -4   31.38    1.41
   5  -1  -4   30.00    1.40
  -5   1  -4   30.37    1.42
  -5   1  -4   28.23    1.35
   4   0   4  240.92    8.47
  -4   0  -4  230.96    8.33
  -4   0   4  250.42    8.50
  -4   0   4  245.14    8.48
  -4   0   4  241.22    8.32
   4   0  -4  240.57    8.48
   4   0   4  246.10    8.34
   4   0  -4  249.70    8.33
  -4   0  -4  258.20    8.56
   4   0   4  223.23    8.49
  -4   0  -4  244.37    8.50
   4   0  -4  247.98    8.51
   3   1  -4  183.76    6.11
  -3  -1   4  161.04    6.06
  -3  -1   4  173.58    6.07
  -3  -1  -4  182.10    6.19
   3   1  -4  176.90    5.99
  -3  -1  -4  172.43    6.13
   3   1  -4  173.04    6.11
   3   1   4  170.26    6.12
  -3  -1  -4  165.12    6.02
   3   1   4  171.91    6.03
  -2  -2   4  449.26   15.71
  -2  -2  -4  459.23   15.81
  -2  -2  -4  497.17   15.87
  -2  -2  -4  450.85   15.81
  -2  -2   4  480.09   15.72
   2   2   4  463.30   15.81
   2   2   4  474.74   15.51
  -2  -2   4  471.02   15.72
  -2  -2  -4  448.56   15.50
   2   2  -4  457.03   15.76
   2   2   4  476.86   15.86
   2   2  -4  423.23   15.72
   2   2  -4  465.42   15.42
   1   3  -4  128.53    4.57
  -1  -3  -4  130.34    4.62
  -1  -3  -4  127.27    4.67
  -1  -3   4  132.34    4.50
   1   3   4  128.35    4.68
   1   3  -4  124.66    4.57
   1   3   4  132.70    4.69
   1   3   4  133.94    4.72
   1   3   4  132.05    4.62
   1   3  -4  112.46    4.53
  -1  -3  -4  141.96    4.74
   0  -4  -4  608.53   18.50
   0  -4  -4  530.78   18.06
   0   4   4  535.23   18.45
   0   4   4  537.70   18.42
   0   4  -4  532.73   18.32
   0   4  -4  555.39   17.95
   0   4   4  559.91   18.08
   0   4  -4  472.86   18.26
   0  -4  -4  530.33   18.40
   0  -4  -4  544.19   18.04
  -1   5  -4  169.73    5.79
  -1   5  -4  168.19    5.71
  -1   5   4  168.79    5.98
  -1   5   4  165.93    6.00
   1  -5  -4  164.85    5.93
   1  -5  -4  166.91    5.84
  -1   5  -4  166.71    5.79
   1  -5  -4  161.26    5.85
   2  -6  -4  778.95   26.25
  -2   6  -4  757.13   26.15
   2  -6  -4  784.60   25.73
  -2   6  -4  759.96   26.17
   2  -6  -4  756.45   25.75
  -2   6  -4  775.65   25.62
  -2   6   4  776.06   26.36
  -2   6   4  809.51   26.33
  -3   7   4   72.12    2.97
  -3   7   4   75.84    3.05
  -3   7  -4   79.17    2.80
  -3   7   4   78.35    3.06
  -3   7  -4   74.43    2.82
   3  -7  -4   75.86    2.96
  -3   7  -4   73.05    2.79
   3  -7  -4   77.35    2.93
   3  -7  -4   75.79    2.95
  -4   8   4  374.96   12.89
   4  -8  -4  382.16   12.85
  -4   8  -4  377.86   12.95
  -4   8  -4  374.83   12.95
   4  -8  -4  369.82   12.84
  -4   8  -4  375.64   12.69
  -4   8   4  392.69   13.19
  -4   8   4  376.45   13.19
  -5   9  -4   43.36    1.79
  -5   9   4   44.50    2.08
  -5   9  -4   43.20    1.83
  -5   9   4   39.95    1.98
   5  -9  -4   40.18    1.90
  -5   9  -4   41.36    1.81
  -5   9   4   42.65    2.04
   5  -9  -4   42.51    1.93
   6 -10  -4   22.59    1.35
  -6  10  -4   23.43    1.22
  -6  10   4   24.13    1.49
   6 -10  -4   23.98    1.20
  -6  10  -4   22.66    1.25
  -6  10  -4   22.85    1.25
   6 -10  -4   21.25    1.29
  -6  10   4   24.31    1.46
  -6  10   4   22.61    1.47
   7 -11  -4    2.54    0.58
  -7  11   4    3.32    0.70
   7 -11  -4    1.75    0.54
  -7  11   4    1.90    0.69
  -7  11  -4    2.28    0.58
  -7  11  -4    2.59    0.53
  -7  11  -4    2.64    0.51
  -8  12   4    6.09    0.95
   8 -12  -4    6.55    0.77
  -8  12   4    6.28    0.89
  -8  12  -4    6.45    0.81
   9 -13  -4    0.26    0.48
  -9  13   4   -0.70    0.70
  -9  13  -4    0.42    0.61
 -10  14   4   67.76    3.31
  10 -14  -4   68.00    2.91
 -10  14  -4   68.53    3.09
  11 -15  -4    7.01    0.88
 -11  15  -4    9.01    1.09
 -11  15   4    8.74    1.30
 -12  16   4   14.11    1.54
 -12  16  -4   15.36    1.40
  12 -16  -4   12.91    1.13
 -13  17  -4    4.91    1.06
  13 -17  -4    4.93    0.73
 -13  17   4    4.76    1.25
 -14  18  -4   24.25    1.94
 -14  18   4   22.02    2.01
 -18  14  -5    1.29    1.12
 -18  14   5    0.60    1.17
 -17  13   5    0.68    1.02
 -17  13  -5   -0.76    0.86
 -16  12  -5    3.78    1.05
 -16  12   5    3.28    1.17
 -15  11  -5   23.14    1.82
 -15  11   5   22.05    1.98
 -14  10  -5    9.22    1.15
 -14  10   5    7.41    1.22
 -14  10   5    7.65    1.30
 -13   9   5    5.81    1.08
 -13   9   5    5.43    1.08
 -13   9  -5    6.56    0.96
 -13   9  -5    6.37    1.02
 -12   8  -5   97.72    4.18
 -12   8  -5   96.69    4.07
  12  -8   5   98.33    4.00
  12  -8  -5  102.47    4.21
 -12   8   5   98.20    4.20
  12  -8  -5  100.30    4.13
 -12   8   5   99.03    4.33
  11  -7   5   22.32    1.51
 -11   7   5   23.92    1.65
 -11   7  -5   21.04    1.47
 -11   7   5   22.22    1.58
  11  -7  -5   24.41    1.63
  11  -7  -5   23.46    1.51
 -11   7  -5   21.29    1.54
 -11   7  -5   18.86    1.48
 -10   6  -5    8.30    0.89
 -10   6   5    9.22    0.97
 -10   6  -5    9.64    0.95
  10  -6   5    8.24    0.88
  10  -6   5    9.13    0.81
  10  -6  -5   10.63    1.02
  10  -6  -5    8.72    0.92
 -10   6   5   10.15    1.05
 -10   6  -5   11.29    0.99
   9  -5  -5   36.19    1.85
  -9   5  -5   33.48    1.82
  -9   5  -5   37.41    1.88
   9  -5   5   34.04    1.79
  -9   5  -5   35.51    1.82
   9  -5   5   36.42    1.75
  -9   5   5   35.66    1.88
   9  -5  -5   36.89    1.92
  -9   5   5   36.39    1.92
  -8   4  -5   79.38    3.28
  -8   4   5   77.73    3.34
   8  -4   5   79.19    3.28
   8  -4  -5   82.28    3.38
  -8   4  -5   82.47    3.39
   8  -4   5   83.35    3.29
   8  -4  -5   88.22    3.40
  -8   4   5   84.89    3.44
  -8   4  -5   83.98    3.35
   7  -3  -5    8.50    0.79
  -7   3   5    8.22    0.81
   7  -3   5    7.97    0.75
   7  -3  -5    7.30    0.78
  -7   3  -5    7.34    0.75
  -7   3  -5    8.34    0.75
  -7   3  -5    8.30    0.78
  -7   3   5    6.53    0.75
   7  -3   5    7.51    0.76
   6  -2   5   -0.05    0.31
   6  -2  -5   -0.34    0.36
  -6   2   5    0.15    0.37
   6  -2   5    0.28    0.38
  -6   2  -5   -0.13    0.35
  -6   2  -5   -0.13    0.32
   6  -2  -5    0.23    0.40
  -6   2   5   -0.66    0.33
  -6   2  -5   -0.23    0.32
   5  -1   5   45.54    1.94
  -5   1  -5   45.48    1.94
   5  -1  -5   43.97    1.94
  -5   1   5   44.95    1.94
   5  -1  -5   41.03    1.92
   5  -1  -5   45.06    1.96
  -5   1  -5   41.91    1.90
  -5   1  -5   47.24    2.01
  -5   1   5   41.34    1.90
   5  -1   5   44.21    1.96
  -4   0  -5   -0.02    0.30
   4   0  -5   -0.37    0.28
   4   0  -5   -0.17    0.29
  -4   0  -5    0.03    0.27
   4   0   5    0.04    0.29
   4   0  -5    0.08    0.31
   4   0   5    0.39    0.31
  -4   0   5    0.71    0.32
  -4   0  -5    0.77    0.36
  -4   0   5    0.09    0.32
   3   1  -5    5.72    0.55
   3   1  -5    4.57    0.51
   3   1  -5    6.05    0.57
   3   1   5    6.86    0.63
   3   1   5    6.15    0.60
  -3  -1   5    6.63    0.56
  -3  -1  -5    5.31    0.57
  -3  -1  -5    6.50    0.58
  -3  -1  -5    6.32    0.63
   3   1   5    7.03    0.60
   2   2  -5  252.05    9.17
  -2  -2  -5  263.33    9.26
   2   2  -5  264.94    9.01
  -2  -2  -5  276.05    9.32
  -2  -2  -5  266.39    9.12
   2   2  -5  252.87    9.19
  -2  -2   5  265.48    9.14
  -2  -2   5  265.08    9.15
   2   2   5  264.65    9.26
   2   2   5  276.45    9.12
   2   2   5  262.55    9.29
   1   3   5  105.57    3.95
   1   3   5  108.81    3.90
   1   3   5  105.23    3.93
   1   3  -5   99.86    3.80
  -1  -3  -5  100.64    3.87
   1   3   5  107.34    3.94
  -1  -3   5  107.60    3.74
  -1  -3  -5  106.74    3.93
   1   3  -5  100.73    3.82
   1   3  -5  101.40    3.82
   0  -4  -5  162.82    5.88
   0   4  -5  158.91    5.76
   0  -4   5  163.15    5.63
   0  -4   5  166.23    5.64
   0   4   5  161.17    5.90
   0   4   5  168.44    5.96
   0  -4  -5  160.73    5.77
   0   4  -5  161.02    5.66
   0  -4  -5  160.09    5.80
   0   4  -5  168.30    5.77
  -1   5  -5   27.14    1.28
  -1   5   5   30.44    1.49
  -1   5   5   29.38    1.47
  -1   5  -5   29.53    1.31
  -1   5  -5   29.09    1.30
   1  -5  -5   29.36    1.45
   1  -5  -5   31.45    1.47
   1  -5  -5   30.61    1.44
  -2   6  -5   21.13    1.06
  -2   6  -5   21.23    1.08
  -2   6   5   22.61    1.25
   2  -6  -5   22.27    1.22
  -2   6  -5   20.41    1.07
   2  -6  -5   21.66    1.18
  -2   6   5   23.14    1.30
   2  -6  -5   23.57    1.24
   3  -7  -5   27.59    1.44
  -3   7  -5   25.61    1.30
   3  -7  -5   27.01    1.44
  -3   7  -5   28.15    1.30
   3  -7  -5   28.68    1.42
  -3   7  -5   26.79    1.28
  -3   7   5   27.75    1.52
  -3   7   5   28.56    1.51
  -4   8   5   13.96    1.12
  -4   8  -5   10.93    0.80
  -4   8   5    9.03    0.93
   4  -8  -5   10.64    0.93
  -4   8  -5   11.14    0.80
   4  -8  -5   12.95    0.89
  -4   8  -5   11.95    0.86
   4  -8  -5   12.57    1.00
  -4   8   5   11.95    0.99
   5  -9  -5    6.04    0.64
  -5   9  -5    5.92    0.62
  -5   9   5    5.43    0.79
  -5   9  -5    5.71    0.61
  -5   9  -5    6.61    0.62
   5  -9  -5    5.64    0.70
  -5   9   5    5.66    0.78
   5  -9  -5    5.41    0.71
  -5   9   5    7.08    0.84
  -6  10   5   13.80    1.18
  -6  10   5   14.37    1.20
  -6  10  -5   14.05    0.96
  -6  10   5   15.08    1.22
  -6  10  -5   14.23    1.04
   6 -10  -5   12.97    1.06
  -6  10  -5   14.87    1.00
   6 -10  -5   11.02    1.00
  -7  11   5   16.50    1.34
  -7  11   5   17.62    1.42
   7 -11  -5   18.69    1.33
   7 -11  -5   14.13    1.17
  -7  11  -5   16.48    1.14
  -8  12   5    0.84    0.76
   8 -12  -5    0.21    0.52
  -8  12   5    0.62    0.67
  -8  12  -5    1.00    0.57
  -9  13   5    1.96    0.82
  -9  13  -5    2.24    0.71
   9 -13  -5    1.53    0.61
 -10  14  -5    5.61    0.93
 -10  14   5    5.26    1.11
  10 -14  -5    4.02    0.77
 -11  15  -5    4.49    0.95
 -11  15   5    6.88    1.21
  11 -15  -5    5.16    0.83
  12 -16  -5    0.16    0.57
 -12  16   5    0.60    0.95
 -12  16  -5    0.24    0.77
 -13  17   5    3.47    1.13
  13 -17  -5    1.30    0.61
 -13  17  -5    3.00    0.95
 -14  18  -5    1.13    1.00
 -18  14  -6    7.13    1.42
 -18  14   6    8.56    1.68
 -17  13   6   13.26    1.75
 -17  13  -6   11.44    1.51
 -16  12  -6    3.48    1.06
 -16  12   6    4.79    1.23
 -15  11  -6   11.92    1.36
 -15  11   6   11.98    1.57
 -14  10  -6   30.17    2.03
 -14  10   6   28.66    2.14
 -14  10   6   28.70    2.15
 -13   9   6   61.09    3.20
 -13   9   6   65.34    3.31
 -13   9  -6   69.02    3.21
 -12   8   6   40.40    2.26
 -12   8   6   38.24    2.28
  12  -8  -6   37.56    2.07
 -12   8  -6   34.36    2.09
 -12   8  -6   37.10    2.11
  11  -7  -6    8.03    1.04
 -11   7   6    7.61    1.03
 -11   7  -6    7.39    0.98
 -11   7   6    8.84    1.09
  11  -7   6    7.00    0.91
 -11   7  -6    7.78    0.93
  11  -7  -6    9.25    0.97
  10  -6   6    0.96    0.45
 -10   6  -6    1.37    0.63
  10  -6  -6    1.00    0.55
 -10   6  -6    0.67    0.56
 -10   6   6    0.67    0.58
  10  -6  -6    1.34    0.65
 -10   6  -6    1.74    0.58
 -10   6   6    0.98    0.64
  10  -6   6    1.73    0.61
  -9   5  -6   22.86    1.45
  -9   5   6   23.10    1.56
   9  -5  -6   25.85    1.52
   9  -5   6   27.25    1.51
   9  -5   6   21.11    1.30
   9  -5  -6   22.29    1.55
  -9   5   6   24.30    1.57
  -9   5  -6   23.54    1.45
  -9   5  -6   24.69    1.52
   8  -4  -6    0.18    0.47
  -8   4  -6    0.76    0.53
   8  -4   6    0.42    0.43
   8  -4  -6    0.06    0.50
  -8   4   6    0.24    0.56
   8  -4   6    0.88    0.50
  -8   4  -6   -0.46    0.37
  -8   4  -6    0.32    0.50
  -8   4   6   -0.04    0.48
   7  -3   6  220.02    7.68
  -7   3  -6  204.26    7.67
   7  -3  -6  211.02    7.74
  -7   3   6  212.02    7.62
  -7   3  -6  214.63    7.76
  -7   3  -6  212.54    7.58
   7  -3  -6  218.68    7.66
  -7   3   6  207.20    7.75
   7  -3   6  214.98    7.57
  -6   2   6   59.31    2.59
   6  -2  -6   59.08    2.58
   6  -2   6   54.09    2.49
  -6   2  -6   62.22    2.56
   6  -2   6   60.64    2.54
  -6   2  -6   59.01    2.54
  -6   2  -6   63.55    2.65
  -6   2   6   58.98    2.55
   6  -2  -6   62.63    2.60
  -5   1   6   15.69    1.04
   5  -1  -6   14.34    1.04
   5  -1   6   16.09    1.05
  -5   1  -6   14.34    1.02
   5  -1   6   12.68    0.98
  -5   1  -6   15.62    1.08
  -5   1  -6   12.78    0.96
  -5   1   6   15.29    1.02
   5  -1  -6   14.54    1.02
  -4   0  -6  158.47    5.86
   4   0   6  144.50    5.83
   4   0  -6  165.50    5.88
  -4   0  -6  168.66    5.95
  -4   0  -6  158.08    5.79
  -4   0   6  168.26    5.87
   4   0  -6  157.21    5.74
   4   0   6  166.32    5.80
   4   0  -6  157.18    5.86
  -3  -1  -6  548.29   19.44
  -3  -1  -6  550.37   19.06
   3   1  -6  565.99   19.01
   3   1  -6  610.08   19.44
  -3  -1  -6  549.31   19.43
  -3  -1  -6  591.17   19.51
   3   1   6  570.75   19.07
   3   1  -6  540.47   19.39
   3   1   6  565.14   19.48
  -3  -1   6  579.12   19.38
  -2  -2   6  100.73    4.22
   2   2  -6  121.00    4.28
  -2  -2  -6  122.19    4.42
   2   2  -6  122.65    4.37
  -2  -2  -6  120.03    4.37
   2   2   6  128.03    4.40
   2   2   6  110.79    4.40
   2   2  -6  109.21    4.32
   1   3  -6  336.42   11.69
  -1  -3  -6  331.38   12.02
  -1  -3  -6  338.36   11.81
   1   3  -6  362.08   11.96
  -1  -3   6  343.82   11.85
   1   3   6  349.97   12.08
   1   3   6  346.34   12.04
   1   3   6  342.26   12.04
   1   3  -6  332.43   11.93
   1   3   6  366.66   11.86
   0   4   6   26.16    1.39
   0   4  -6   24.86    1.26
   0  -4   6   23.81    1.08
   0  -4  -6   26.03    1.34
   0  -4  -6   25.02    1.32
   0   4   6   25.78    1.39
   0   4  -6   27.21    1.25
   0  -4  -6   22.90    1.33
   0   4  -6   23.63    1.22
  -1   5   6    4.15    0.65
   1  -5  -6    4.61    0.59
   1  -5  -6    3.17    0.55
   1  -5  -6    4.04    0.57
  -1   5  -6    3.78    0.47
   1  -5   6    3.94    0.32
  -1   5  -6    3.81    0.48
  -1   5  -6    4.31    0.50
  -1   5   6    4.87    0.62
  -2   6  -6    0.23    0.33
   2  -6  -6    0.46    0.39
   2  -6  -6    0.44    0.42
   2  -6  -6   -0.11    0.35
  -2   6   6    0.49    0.45
  -2   6  -6   -0.27    0.32
  -2   6   6   -0.47    0.40
  -2   6  -6    0.07    0.33
  -3   7   6   58.61    2.61
  -3   7   6   61.76    2.64
   3  -7  -6   55.66    2.51
  -3   7  -6   55.74    2.34
   3  -7  -6   57.00    2.49
  -3   7  -6   58.00    2.36
   3  -7  -6   59.35    2.53
  -3   7  -6   61.25    2.43
  -4   8  -6   71.97    2.83
  -4   8  -6   72.37    2.89
   4  -8  -6   75.03    3.04
  -4   8   6   76.96    3.15
  -4   8   6   66.42    3.11
  -4   8  -6   70.58    2.87
   4  -8  -6   74.58    3.06
   4  -8  -6   73.15    2.99
   5  -9  -6  141.81    5.52
  -5   9   6  141.69    5.55
  -5   9  -6  147.89    5.44
   5  -9  -6  149.65    5.54
  -5   9  -6  152.15    5.47
  -5   9   6  146.50    5.72
   5  -9  -6  156.51    5.59
  -5   9  -6  148.84    5.33
   6 -10  -6   76.15    3.12
  -6  10  -6   78.57    3.12
   6 -10  -6   71.50    3.18
  -6  10   6   71.74    3.34
  -6  10  -6   72.65    3.07
   6 -10  -6   79.29    3.26
  -6  10   6   76.69    3.30
  -6  10  -6   78.44    3.03
  -7  11   6   16.34    1.41
   7 -11  -6   16.47    1.26
  -7  11  -6   16.37    1.18
  -7  11   6   16.34    1.42
  -8  12  -6   42.46    2.15
   8 -12  -6   43.67    2.22
  -8  12   6   46.15    2.49
  -9  13   6   82.33    3.82
  -9  13  -6   79.61    3.51
   9 -13  -6   85.74    3.56
 -10  14  -6    7.96    1.06
 -10  14   6    6.77    1.23
  10 -14  -6    9.05    1.03
 -11  15  -6   17.03    1.45
 -11  15   6   15.82    1.62
  11 -15  -6   16.39    1.36
 -12  16  -6   -0.53    0.77
 -12  16   6   -1.30    0.88
  12 -16  -6    0.18    0.59
 -13  17   6    2.05    1.12
 -13  17  -6    1.76    0.94
 -14  18  -6   -0.58    0.91
 -18  14   7   -0.64    1.23
 -18  14  -7    1.62    1.25
 -17  13  -7    6.18    1.40
 -17  13   7    5.70    1.43
 -16  12  -7    0.61    0.92
 -16  12   7    0.82    1.05
 -15  11  -7   16.06    1.59
 -15  11   7   11.24    1.57
 -14  10   7    7.00    1.31
 -14  10  -7    8.07    1.23
 -14  10   7    7.44    1.34
 -13   9  -7   63.23    3.15
 -13   9   7   62.37    3.30
 -13   9   7   63.58    3.24
 -12   8  -7   14.72    1.31
 -12   8   7   13.55    1.38
 -12   8   7   11.45    1.37
 -12   8  -7   12.47    1.30
  12  -8  -7   14.95    1.28
  11  -7   7   23.16    1.60
 -11   7   7   22.49    1.72
 -11   7  -7   21.77    1.62
  11  -7  -7   23.58    1.78
 -11   7   7   23.11    1.74
  11  -7  -7   25.57    1.66
 -11   7  -7   24.47    1.64
  10  -6  -7   -0.26    0.54
  10  -6   7   -0.57    0.43
 -10   6   7   -0.68    0.53
 -10   6   7    0.41    0.66
  10  -6   7   -0.02    0.54
 -10   6  -7   -0.02    0.57
 -10   6  -7   -0.53    0.49
  10  -6  -7   -0.03    0.56
  -9   5   7    0.09    0.60
   9  -5  -7   -0.28    0.50
  -9   5  -7   -0.13    0.53
   9  -5   7   -0.08    0.42
  -9   5   7   -0.67    0.49
   9  -5   7   -0.25    0.46
  -9   5  -7   -0.10    0.52
   9  -5  -7    0.28    0.55
  -9   5  -7   -0.15    0.46
  -8   4  -7    1.02    0.52
   8  -4  -7    1.30    0.62
   8  -4   7    1.21    0.56
   8  -4  -7    1.31    0.59
  -8   4   7    0.57    0.59
  -8   4   7    0.90    0.59
  -8   4  -7    1.62    0.57
   8  -4   7    1.65    0.52
  -8   4  -7    1.69    0.61
  -7   3  -7  197.66    7.35
   7  -3  -7  201.42    7.25
   7  -3   7  202.71    7.25
  -7   3   7  195.42    7.35
   7  -3   7  203.84    7.17
  -7   3   7  194.09    7.21
  -7   3  -7  195.06    7.17
   7  -3  -7  193.58    7.32
  -7   3  -7  200.88    7.28
  -6   2  -7   11.22    0.97
   6  -2  -7    9.66    0.94
  -6   2   7    9.04    0.92
  -6   2   7    9.95    0.93
  -6   2  -7   10.04    0.92
   6  -2  -7    8.92    0.92
   6  -2   7   10.38    0.90
  -6   2  -7    9.91    0.90
   6  -2   7    9.67    0.92
   5  -1   7  279.03    9.23
   5  -1  -7  272.72    9.21
   5  -1  -7  256.54    9.37
  -5   1   7  269.73    9.38
   5  -1   7  238.09    9.30
  -5   1  -7  263.57    9.21
  -5   1  -7  253.87    9.34
  -4   0  -7    0.17    0.42
   4   0   7    0.12    0.42
  -4   0  -7    0.23    0.41
   4   0   7    0.04    0.42
   4   0  -7   -1.29    0.38
   4   0  -7   -0.85    0.35
  -4   0   7   -0.50    0.40
   3   1  -7    1.13    0.51
  -3  -1  -7    3.09    0.57
   3   1   7    4.31    0.63
   3   1  -7    3.64    0.60
   3   1  -7    2.71    0.57
  -3  -1  -7    5.25    0.67
  -3  -1  -7    6.27    0.70
   3   1   7    4.78    0.67
  -3  -1   7    2.60    0.56
   2   2  -7   92.85    3.59
   2   2  -7   93.47    3.55
   2   2  -7   89.17    3.58
  -2  -2  -7   88.62    3.59
   2   2   7   98.11    3.71
   2   2  -7   89.93    3.52
  -2  -2  -7   92.00    3.64
   2   2   7   91.46    3.61
  -2  -2   7   86.22    3.48
   1   3   7   17.38    1.20
  -1  -3   7   17.92    1.00
  -1  -3  -7   16.31    1.16
   1   3  -7   18.73    1.14
  -1  -3  -7   17.17    1.19
   1   3  -7   18.05    1.10
   1   3   7   18.38    1.25
   1   3  -7   17.58    1.10
   0   4  -7    4.23    0.58
   0   4  -7    5.76    0.61
   0  -4  -7    5.52    0.67
   0   4  -7    3.94    0.55
   0  -4  -7    5.38    0.65
   0   4   7    3.98    0.65
   0   4  -7    5.33    0.61
   0  -4  -7    4.75    0.66
   1  -5  -7    3.27    0.58
  -1   5   7    3.95    0.68
  -1   5  -7    2.87    0.50
  -1   5  -7    2.92    0.51
  -1   5  -7    2.81    0.50
   1  -5  -7    2.66    0.56
   1  -5  -7    3.04    0.61
   1  -5   7    2.26    0.36
   2  -6   7   18.05    0.75
  -2   6  -7   16.85    1.09
  -2   6  -7   18.19    1.10
  -2   6   7   16.72    1.28
   2  -6  -7   18.43    1.21
   2  -6  -7   18.13    1.25
   2  -6  -7   17.02    1.24
  -2   6  -7   17.57    1.10
   3  -7  -7   15.42    1.17
   3  -7  -7   15.13    1.19
  -3   7   7   16.85    1.27
  -3   7  -7   15.29    1.09
   3  -7  -7   15.50    1.13
  -3   7  -7   17.47    1.08
  -3   7  -7   16.56    1.07
  -4   8  -7   31.04    1.68
   4  -8  -7   31.48    1.79
  -4   8  -7   34.05    1.66
   4  -8  -7   34.93    1.86
  -4   8  -7   32.78    1.66
  -4   8   7   34.68    1.93
   4  -8  -7   35.52    1.79
  -5   9   7  167.06    6.46
   5  -9  -7  174.94    6.32
  -5   9  -7  170.20    6.21
  -5   9  -7  164.13    6.16
   5  -9  -7  172.23    6.30
   5  -9  -7  160.01    6.23
  -5   9  -7  165.65    6.03
  -6  10   7   38.58    2.22
  -6  10  -7   39.54    1.89
   6 -10  -7   41.27    2.19
   6 -10  -7   36.22    2.04
   6 -10  -7   39.39    2.02
  -6  10  -7   38.45    1.93
  -7  11  -7   15.04    1.24
   7 -11  -7   16.62    1.34
  -7  11   7   17.26    1.53
  -8  12  -7    4.00    0.82
  -8  12   7    4.29    1.07
   8 -12  -7    1.80    0.72
  -9  13   7   21.99    1.93
  -9  13  -7   21.77    1.57
   9 -13  -7   20.66    1.58
 -10  14   7    2.83    1.07
  10 -14  -7    0.55    0.65
 -10  14  -7    2.03    0.82
  11 -15  -7    1.23    0.74
 -11  15  -7    0.76    0.80
 -11  15   7    1.01    1.00
 -12  16   7    0.89    1.06
 -12  16  -7    1.70    0.96
  12 -16  -7    0.54    0.67
 -13  17   7    0.36    1.09
 -13  17  -7   -0.31    0.89
 -18  14   8    6.49    1.70
 -17  13  -8   10.59    1.57
 -17  13   8    8.64    1.61
 -16  12  -8    6.08    1.26
 -16  12   8    6.66    1.48
 -15  11  -8   10.72    1.41
 -15  11   8    9.50    1.54
 -14  10  -8   41.29    2.55
 -14  10   8   42.97    2.79
 -14  10   8   41.95    2.74
 -13   9  -8   10.14    1.31
 -13   9   8    8.61    1.41
 -13   9   8    9.13    1.38
 -12   8   8    3.37    1.00
 -12   8  -8    3.11    0.89
 -12   8   8    3.41    1.00
  12  -8  -8    1.30    0.74
 -11   7   8    1.88    0.86
 -11   7   8    0.72    0.87
 -11   7  -8    1.20    0.72
 -11   7  -8    1.72    0.76
  11  -7  -8    1.34    0.77
 -10   6  -8   12.45    1.17
 -10   6  -8   12.38    1.17
  10  -6   8   11.76    1.01
  10  -6  -8   10.59    1.18
 -10   6   8    9.01    1.17
 -10   6   8   11.63    1.29
  10  -6   8   10.25    1.07
  -9   5  -8    2.68    0.73
   9  -5   8    5.74    0.73
   9  -5   8    2.96    0.72
  -9   5   8    3.66    0.88
  -9   5  -8    2.30    0.67
  -9   5   8    2.28    0.75
   9  -5  -8    3.46    0.82
  -8   4   8   65.73    3.00
  -8   4   8   68.68    3.07
   8  -4  -8   63.29    2.99
  -8   4  -8   62.83    2.92
   8  -4   8   63.66    2.84
   8  -4   8   68.72    2.93
  -8   4  -8   66.80    2.95
  -7   3  -8   72.08    3.16
   7  -3   8   77.86    3.18
  -7   3   8   71.33    3.16
  -7   3   8   77.83    3.28
   7  -3  -8   72.42    3.21
   7  -3   8   65.12    3.04
  -7   3  -8   73.11    3.16
   6  -2   8   11.23    1.02
  -6   2   8   11.58    1.03
  -6   2  -8    9.50    0.96
  -6   2  -8    7.70    0.92
   6  -2   8   11.41    1.00
   6  -2  -8   10.59    0.98
  -5   1   8  180.78    6.63
   5  -1   8  181.55    6.62
  -5   1  -8  176.15    6.61
  -5   1  -8  170.87    6.51
   5  -1  -8  172.24    6.63
   5  -1   8  183.78    6.55
  -4   0   8  211.07    7.51
   4   0  -8  196.91    7.53
   4   0   8  202.14    7.54
  -4   0  -8  204.27    7.44
   4   0   8  217.75    7.47
  -4   0  -8  200.42    7.53
   3   1  -8   56.36    2.62
  -3  -1   8   59.65    2.58
  -3  -1  -8   59.39    2.64
  -3  -1  -8   58.58    2.65
  -3  -1  -8   57.28    2.62
   3   1   8   62.06    2.66
   3   1   8   58.34    2.65
  -2  -2  -8  354.89   12.62
   2   2  -8  360.70   12.53
   2   2  -8  355.36   12.78
  -2  -2   8  365.93   12.71
   2   2  -8  358.06   12.81
   2   2   8  373.88   12.90
   2   2   8  385.64   12.67
  -2  -2  -8  363.09   12.86
   1   3  -8  112.11    4.51
  -1  -3   8  118.76    4.41
   1   3   8  119.58    4.66
   1   3  -8  117.65    4.55
  -1  -3  -8  119.25    4.59
  -1  -3  -8  116.87    4.62
   1   3  -8  119.62    4.46
   0  -4  -8    3.18    0.60
   0  -4  -8    1.85    0.59
   0   4  -8    1.41    0.49
   0   4  -8    2.73    0.53
   0  -4   8    0.73    0.32
   0   4  -8    2.27    0.52
   0   4   8    0.96    0.61
   0   4  -8    2.69    0.55
   0  -4  -8    2.00    0.56
  -1   5  -8    0.15    0.42
   1  -5  -8    0.46    0.46
  -1   5   8    0.45    0.55
  -1   5  -8    0.87    0.47
   1  -5   8    0.69    0.32
  -1   5  -8    0.71    0.45
   1  -5  -8    0.86    0.54
   1  -5  -8    0.28    0.45
  -2   6  -8    9.58    0.85
   2  -6   8    8.65    0.58
   2  -6  -8    8.97    0.95
  -2   6  -8    9.84    0.86
   2  -6  -8    9.99    0.92
   2  -6  -8   10.81    0.98
  -2   6  -8   11.13    0.91
  -2   6   8    9.04    0.99
   3  -7  -8   -0.16    0.50
  -3   7   8    0.26    0.56
   3  -7  -8    1.13    0.49
  -3   7  -8    0.26    0.49
  -3   7  -8   -0.25    0.44
  -3   7  -8   -0.48    0.41
   3  -7  -8    0.59    0.46
   4  -8  -8   62.61    2.82
  -4   8  -8   61.99    2.68
  -4   8   8   59.15    2.95
  -4   8  -8   65.19    2.78
  -4   8  -8   63.09    2.74
   4  -8  -8   65.27    2.91
   4  -8  -8   61.57    2.86
  -5   9  -8   72.54    2.99
   5  -9  -8   72.98    3.15
   5  -9  -8   67.51    3.17
   5  -9  -8   76.83    3.31
  -5   9   8   68.10    3.33
  -5   9  -8   69.46    3.04
   6 -10  -8   55.26    2.51
   6 -10  -8   49.81    2.52
  -6  10   8   49.35    2.68
  -6  10  -8   48.75    2.39
  -7  11  -8   82.77    3.47
   7 -11  -8   79.10    3.55
  -7  11   8   79.76    3.79
   8 -12  -8   54.13    2.73
  -8  12   8   54.61    3.01
  -8  12  -8   54.75    2.66
   9 -13  -8   29.26    1.87
  -9  13   8   28.07    2.18
  -9  13  -8   24.59    1.80
 -10  14  -8   36.13    2.17
 -10  14   8   37.97    2.55
  10 -14  -8   33.61    2.14
  11 -15  -8   11.93    1.30
 -11  15  -8   14.03    1.42
 -11  15   8   12.22    1.67
 -12  16   8    0.95    1.14
 -12  16  -8   -0.61    0.85
 -13  17   8   -0.23    1.11
 -13  17  -8   -0.31    0.92
 -17  13   9   -0.21    1.14
 -17  13  -9   -0.67    1.01
 -16  12   9    0.51    1.21
 -16  12  -9    0.88    1.03
 -15  11   9    1.14    1.12
 -15  11  -9    2.16    1.04
 -14  10   9   -1.29    0.93
 -14  10  -9    1.19    0.91
 -14  10   9    0.90    1.06
 -13   9  -9    3.08    1.06
 -13   9   9    3.10    1.17
 -13   9   9    4.66    1.26
  12  -8  -9   16.71    1.60
 -12   8   9   17.87    1.78
 -12   8   9   18.30    1.75
 -12   8  -9   20.32    1.65
 -11   7   9    1.80    0.92
 -11   7  -9    1.17    0.80
 -11   7  -9    2.95    0.85
 -11   7   9    0.91    0.86
  11  -7  -9    2.41    0.95
 -10   6   9    7.34    1.17
 -10   6  -9    6.52    1.00
  10  -6  -9    4.57    1.00
 -10   6  -9    7.91    1.02
 -10   6   9    6.65    1.10
  -9   5   9   19.13    1.56
  -9   5   9   17.50    1.57
   9  -5   9   19.31    1.36
  -9   5  -9   18.30    1.52
   9  -5   9   19.98    1.50
  -9   5  -9   16.05    1.38
   9  -5  -9   19.24    1.58
   8  -4  -9    4.16    0.88
  -8   4   9    4.25    0.94
  -8   4  -9    3.49    0.77
   8  -4   9    3.91    0.81
  -8   4  -9    4.30    0.84
   8  -4   9    4.17    0.76
   7  -3   9    2.05    0.72
   7  -3  -9    2.09    0.73
  -7   3  -9    1.65    0.67
  -7   3   9    2.31    0.77
   7  -3   9    1.73    0.65
  -7   3  -9    3.63    0.79
   6  -2   9    3.24    0.78
  -6   2   9    5.88    0.93
  -6   2  -9    6.07    0.92
   6  -2   9    6.44    0.87
  -6   2  -9    5.30    0.85
   6  -2  -9    6.08    0.90
   5  -1  -9    4.02    0.78
   5  -1   9    4.53    0.79
  -5   1  -9    6.94    0.91
  -5   1   9    4.82    0.80
  -5   1  -9    4.85    0.82
   5  -1   9    3.36    0.75
   4   0   9   -0.75    0.50
  -4   0   9   -0.06    0.49
  -4   0  -9   -0.01    0.55
   4   0   9   -0.55    0.53
  -4   0  -9   -0.20    0.52
  -4   0  -9   -0.01    0.54
   4   0  -9   -0.87    0.52
   3   1   9    7.23    0.93
  -3  -1  -9    7.99    0.92
   3   1   9    7.20    0.90
  -3  -1  -9    7.59    0.90
   3   1  -9    6.77    0.86
   3   1  -9    6.45    0.87
  -3  -1   9    6.49    0.78
  -2  -2  -9    2.73    0.68
   2   2  -9    2.61    0.65
   2   2  -9    4.16    0.72
  -2  -2  -9    1.87    0.67
   2   2   9    3.17    0.72
  -2  -2   9    2.67    0.60
   1   3   9    5.89    0.88
  -1  -3  -9    5.01    0.80
  -1  -3   9    4.81    0.63
  -1  -3  -9    5.53    0.83
   1   3  -9    5.12    0.73
   1   3  -9    4.80    0.75
   1   3  -9    4.18    0.73
   0   4  -9   14.55    1.12
   0   4   9   15.15    1.30
   0  -4  -9   16.91    1.36
   0   4  -9   16.12    1.21
   0  -4  -9   14.25    1.24
   0   4  -9   12.22    1.07
   0  -4  -9   15.46    1.20
   0  -4   9   14.35    0.97
   1  -5   9   17.77    1.02
   1  -5  -9   20.25    1.43
  -1   5  -9   20.33    1.34
  -1   5  -9   18.68    1.30
   1  -5  -9   16.74    1.32
  -1   5   9   18.98    1.46
  -1   5  -9   18.92    1.27
   1  -5  -9   18.26    1.41
  -1   5  -9   18.42    1.33
   2  -6   9    7.07    0.58
   2  -6  -9    7.73    0.99
   2  -6  -9    9.19    0.98
  -2   6  -9    7.69    0.87
  -2   6   9    7.19    0.97
   2  -6  -9    9.46    0.93
  -2   6  -9    6.27    0.83
  -2   6  -9    6.43    0.80
  -3   7   9    1.51    0.72
  -3   7  -9    1.67    0.67
   3  -7  -9    2.17    0.68
   3  -7  -9    1.64    0.71
   3  -7  -9    1.82    0.62
  -3   7  -9    2.82    0.74
  -3   7  -9    2.56    0.66
  -4   8  -9   20.52    1.46
  -4   8   9   21.60    1.69
   4  -8  -9   22.04    1.60
   4  -8  -9   21.02    1.53
   4  -8  -9   25.44    1.73
  -4   8  -9   20.54    1.50
  -5   9  -9    1.17    0.67
   5  -9  -9   -0.24    0.66
   5  -9  -9    1.17    0.66
  -5   9   9    0.59    0.81
   6 -10  -9   14.63    1.36
  -6  10   9   19.00    1.61
  -6  10  -9   15.65    1.33
   7 -11  -9    1.65    0.74
  -7  11   9    0.92    0.91
  -7  11  -9   -0.38    0.69
  -8  12   9   -0.72    0.83
  -8  12  -9   -1.07    0.72
   8 -12  -9    0.33    0.67
   9 -13  -9   -0.50    0.65
  -9  13   9    0.07    1.01
  -9  13  -9    0.19    0.77
 -10  14  -9    0.02    0.77
  10 -14  -9    0.16    0.70
 -10  14   9    1.09    1.10
 -11  15  -9    1.86    0.93
 -11  15   9    2.39    1.24
 -12  16   9   -0.06    1.10
 -12  16  -9    0.59    0.90
 -17  13  10   -0.32    1.22
 -16  12 -10    0.21    1.01
 -16  12  10    0.30    1.14
 -15  11  10    1.37    1.16
 -15  11 -10    1.16    1.02
 -14  10 -10    6.55    1.30
 -14  10  10    9.63    1.51
 -13   9 -10   20.99    1.90
 -13   9  10   28.30    2.32
 -13   9  10   25.36    2.17
 -12   8 -10   51.39    2.94
 -12   8  10   58.89    3.17
 -12   8  10   48.91    3.02
  11  -7 -10   12.13    1.42
 -11   7  10   13.81    1.54
 -11   7  10   14.97    1.56
 -11   7 -10   11.94    1.35
 -10   6  10   71.41    3.60
 -10   6 -10   71.34    3.48
  10  -6 -10   73.80    3.57
 -10   6 -10   73.61    3.45
   9  -5 -10   28.73    1.99
  -9   5  10   26.25    1.97
  -9   5 -10   28.98    1.91
  -9   5 -10   27.58    1.91
   8  -4 -10   41.99    2.38
   8  -4  10   41.11    2.31
   8  -4  10   39.86    2.12
  -8   4  10   40.67    2.39
  -8   4 -10   38.89    2.28
  -8   4 -10   41.47    2.33
  -7   3  10   43.38    2.60
   7  -3 -10   52.71    2.71
   7  -3  10   58.88    2.59
  -7   3 -10   51.84    2.64
   7  -3  10   52.22    2.63
  -7   3 -10   53.27    2.65
  -6   2  10    9.30    1.08
   6  -2  10    7.18    0.99
   6  -2  10    6.86    0.92
  -6   2 -10    8.42    1.01
  -6   2 -10    6.81    0.98
   6  -2 -10    7.02    1.01
   5  -1 -10    5.53    0.90
  -5   1 -10    6.27    0.90
  -5   1 -10    4.67    0.83
   5  -1  10    3.23    0.82
   5  -1  10    3.67    0.80
   5  -1 -10    5.00    0.89
  -5   1 -10    5.87    0.91
  -5   1  10    5.55    0.87
   4   0 -10   -0.14    0.59
  -4   0 -10   -0.06    0.56
  -4   0 -10    0.33    0.61
   4   0 -10    0.18    0.60
   4   0  10   -0.86    0.49
  -4   0  10    0.36    0.51
   4   0  10   -0.82    0.58
  -4   0 -10    0.26    0.61
   3   1 -10   13.86    1.21
  -3  -1 -10   10.24    1.09
  -3  -1 -10   13.01    1.16
   3   1 -10   10.13    1.10
  -3  -1  10   12.07    1.06
   3   1  10   10.90    1.11
  -2  -2  10   35.89    1.86
   2   2 -10   37.63    1.96
   2   2 -10   34.54    1.98
  -2  -2 -10   32.73    1.97
  -2  -2 -10   37.58    2.07
   2   2  10   32.48    2.01
  -1  -3 -10   43.35    2.31
  -1  -3 -10   41.89    2.29
   1   3  10   46.59    2.39
  -1  -3  10   45.57    2.09
   1   3 -10   39.68    2.19
   1   3 -10   42.46    2.19
   0   4 -10  121.49    4.86
   0  -4 -10  124.26    5.02
   0  -4  10  128.27    4.77
   0  -4 -10  118.69    5.03
   0   4  10  123.19    5.12
   0   4 -10  140.32    5.11
   0   4 -10  123.23    5.00
  -1   5 -10    9.26    1.01
  -1   5  10    8.08    1.11
  -1   5 -10    7.44    0.91
  -1   5 -10    7.52    0.91
  -1   5 -10    6.64    0.94
   1  -5 -10    7.48    1.02
   1  -5 -10    7.32    1.00
   2  -6 -10   90.53    3.97
   2  -6  10   98.20    3.50
  -2   6 -10   93.12    3.89
  -2   6  10   91.74    4.07
   2  -6 -10   88.74    3.95
  -2   6 -10   88.16    3.76
  -2   6 -10   90.06    3.88
  -3   7 -10   37.63    2.09
   3  -7 -10   41.23    2.28
  -3   7 -10   40.73    2.18
  -3   7  10   39.32    2.36
   3  -7 -10   40.06    2.29
   4  -8 -10   90.00    3.94
   4  -8 -10   85.53    3.85
  -4   8 -10   87.55    3.74
  -4   8  10   87.95    4.04
   4  -8 -10   83.81    3.79
  -5   9 -10   41.05    2.25
   5  -9 -10   40.05    2.27
  -5   9  10   42.49    2.52
   5  -9 -10   40.01    2.34
  -6  10 -10   11.97    1.24
   6 -10 -10   11.95    1.32
  -6  10  10   12.65    1.47
  -7  11  10    2.18    1.10
   7 -11 -10    2.00    0.81
  -7  11 -10    2.32    0.89
  -8  12  10    5.83    1.30
   8 -12 -10    3.32    0.93
  -8  12 -10    5.16    1.06
   9 -13 -10    5.71    1.06
  -9  13 -10    6.62    1.13
  -9  13  10    6.86    1.39
 -10  14 -10    6.76    1.20
  10 -14 -10    4.67    1.06
 -10  14  10    6.32    1.40
 -11  15 -10   -0.15    0.96
 -11  15  10    0.74    1.22
 -12  16  10    3.60    1.42
 -12  16 -10    4.59    1.25
 -16  12  11    0.13    1.28
 -16  12 -11   -1.95    1.02
 -15  11 -11    0.03    1.04
 -15  11  11   -0.67    1.08
  14 -10 -11    0.13    0.95
 -14  10  11    0.90    1.16
 -14  10 -11    0.11    0.96
 -13   9 -11    3.06    1.16
 -13   9  11    4.32    1.27
 -12   8  11    0.78    1.13
 -12   8 -11   -0.55    0.95
 -11   7  11    1.90    1.09
  11  -7 -11    0.07    0.95
 -11   7 -11    0.73    1.00
  10  -6 -11   -0.22    0.89
 -10   6  11   -0.17    0.95
 -10   6 -11    0.35    0.82
   9  -5 -11   20.92    1.85
  -9   5  11   21.64    1.88
  -9   5 -11   25.62    1.92
  -9   5 -11   23.05    1.86
   8  -4 -11    7.13    1.17
  -8   4 -11    7.75    1.15
  -8   4  11    7.67    1.19
  -8   4 -11    7.69    1.13
   7  -3  11   26.84    1.74
  -7   3 -11   29.59    1.95
  -7   3 -11   25.37    1.85
   7  -3 -11   27.67    1.96
   7  -3 -11   27.80    1.96
  -7   3  11   26.47    1.94
   7  -3  11   27.98    1.93
   6  -2  11   25.41    1.72
  -6   2  11   23.56    1.80
  -6   2 -11   27.45    1.82
   6  -2 -11   23.70    1.82
  -6   2 -11   27.24    1.83
   6  -2 -11   28.20    1.89
   6  -2  11   28.06    1.93
  -5   1 -11    9.37    1.13
  -5   1 -11   11.89    1.21
   5  -1  11   10.86    1.20
   5  -1  11    9.04    1.10
  -5   1 -11    8.26    1.11
   5  -1 -11    9.29    1.16
   5  -1 -11    8.51    1.11
  -5   1  11   10.24    1.13
   4   0  11    0.26    0.65
   4   0 -11    0.14    0.68
  -4   0 -11    0.19    0.66
   4   0 -11   -0.61    0.68
  -4   0  11   -0.16    0.53
  -4   0 -11    0.69    0.70
   3   1 -11   86.02    3.84
  -3  -1  11   90.75    3.75
   3   1 -11   83.72    3.76
   3   1  11   81.88    3.81
  -3  -1 -11   88.58    3.84
  -3  -1 -11   90.16    3.89
  -2  -2  11   -0.27    0.57
   2   2 -11   -0.23    0.76
  -2  -2 -11    0.28    0.71
  -2  -2 -11   -0.56    0.64
   2   2 -11   -1.00    0.63
   2   2  11    0.50    0.71
   1   3 -11  125.44    5.05
  -1  -3  11  105.21    4.73
  -1  -3 -11  123.66    5.04
   1   3  11  128.61    5.14
  -1  -3 -11  133.34    5.15
   1   3 -11  125.05    4.94
   0  -4  11    5.06    0.75
   0   4 -11    7.75    1.02
   0  -4 -11    6.41    1.03
   0  -4 -11    7.19    1.06
   0   4 -11    6.97    1.02
   0   4  11    7.13    1.11
   1  -5 -11   28.94    1.98
  -1   5 -11   30.67    1.89
  -1   5 -11   29.41    1.87
   1  -5 -11   30.69    1.98
  -1   5  11   29.10    2.02
  -2   6 -11   12.72    1.22
   2  -6 -11   11.47    1.32
  -2   6  11   11.08    1.30
  -2   6 -11   10.94    1.23
   2  -6 -11   13.40    1.35
  -2   6 -11    9.22    1.22
  -3   7 -11    7.39    1.11
  -3   7 -11    7.85    1.08
  -3   7  11   10.03    1.35
   3  -7 -11   11.34    1.31
   3  -7 -11    9.76    1.22
  -4   8  11   35.54    2.34
   4  -8 -11   34.58    2.23
   4  -8 -11   36.77    2.29
  -4   8 -11   34.98    2.13
   5  -9 -11    2.41    0.92
  -5   9  11    0.22    0.93
  -5   9 -11    2.02    0.84
   5  -9 -11    2.74    0.81
  -6  10  11   27.38    2.10
   6 -10 -11   25.49    1.92
  -6  10 -11   24.94    1.83
  -7  11 -11   -0.43    0.77
  -7  11  11   -0.53    0.93
   7 -11 -11    0.77    0.82
  -8  12  11    1.87    1.10
  -8  12 -11    0.17    0.86
   8 -12 -11    1.03    0.80
  -9  13 -11   -0.14    0.93
  -9  13  11   -0.36    1.10
   9 -13 -11    2.10    0.93
 -10  14 -11    3.54    1.12
 -10  14  11    2.19    1.24
 -11  15  11   10.49    1.88
 -11  15 -11   11.12    1.52
 -16  12  12   -2.78    1.15
 -15  11 -12    0.24    1.13
 -15  11  12    0.36    1.27
 -14  10 -12    1.70    1.11
 -14  10  12    2.30    1.33
 -13   9  12    3.68    1.31
  13  -9 -12    3.96    1.19
 -13   9 -12    2.91    1.18
 -12   8  12    2.81    1.22
 -12   8 -12    1.01    1.09
  12  -8 -12    1.25    1.00
 -11   7  12   21.47    2.00
  11  -7 -12   22.47    1.96
  11  -7 -12   22.93    2.03
 -11   7 -12   21.04    1.88
  10  -6 -12    0.18    0.88
 -10   6 -12   -0.26    0.87
  10  -6 -12    1.26    1.01
 -10   6  12    0.73    1.04
  -9   5  12   84.44    4.04
   9  -5 -12   85.56    4.00
   9  -5 -12   82.54    4.02
  -9   5 -12   77.65    3.85
  -9   5 -12   80.74    3.92
  -8   4 -12   10.93    1.35
   8  -4 -12   10.42    1.41
  -8   4  12   10.65    1.38
  -8   4 -12   13.71    1.46
   8  -4 -12   10.79    1.39
  -7   3 -12   37.67    2.39
  -7   3  12   41.11    2.52
   7  -3 -12   38.49    2.42
  -7   3 -12   37.23    2.37
   7  -3 -12   38.97    2.42
   6  -2 -12    1.07    0.85
  -6   2 -12    0.68    0.82
  -6   2 -12    1.44    0.87
  -6   2 -12    1.30    0.86
   6  -2 -12    0.54    0.79
   6  -2  12   -0.46    0.68
  -6   2  12   -0.34    0.77
  -5   1 -12   -0.77    0.68
  -5   1  12    1.12    0.77
   5  -1 -12   -0.31    0.76
  -5   1 -12    1.51    0.80
  -5   1 -12    2.27    0.89
   5  -1  12    1.15    0.77
   5  -1 -12    1.08    0.81
  -4   0 -12   27.76    1.93
  -4   0 -12   26.29    1.90
   4   0  12   25.61    1.83
   4   0 -12   30.36    2.01
  -4   0  12   25.02    1.80
   4   0 -12   26.83    1.91
   3   1  12    4.20    0.98
   3   1 -12    5.05    1.03
  -3  -1 -12    6.44    1.04
  -3  -1 -12    8.19    1.14
   3   1 -12    5.37    1.07
  -3  -1  12    5.49    0.90
   2   2  12   43.14    2.54
  -2  -2 -12   47.51    2.61
   2   2 -12   44.20    2.48
  -2  -2 -12   45.56    2.60
  -2  -2  12   46.86    2.37
   2   2 -12   45.17    2.57
  -1  -3 -12   54.28    2.83
   1   3  12   52.92    2.81
  -1  -3 -12   50.49    2.78
   1   3 -12   49.39    2.74
  -1  -3  12   52.93    2.54
   1   3 -12   51.88    2.71
   0  -4 -12    2.21    0.91
   0   4  12    0.78    0.83
   0   4 -12    1.86    0.85
   0  -4 -12    1.59    0.89
   0   4 -12    1.88    0.81
  -1   5 -12   73.15    3.37
  -1   5 -12   72.02    3.45
  -1   5  12   75.72    3.61
   1  -5 -12   71.97    3.55
   1  -5 -12   72.66    3.54
   2  -6 -12   20.05    1.68
   2  -6 -12   18.09    1.67
  -2   6 -12   14.16    1.48
  -2   6  12   17.60    1.68
  -2   6 -12   18.39    1.53
  -3   7  12   59.99    3.27
  -3   7 -12   61.13    3.10
   3  -7 -12   60.98    3.17
   3  -7 -12   59.03    3.17
  -3   7 -12   64.11    3.14
   4  -8 -12   10.81    1.38
   4  -8 -12   11.49    1.37
  -4   8 -12   11.17    1.32
  -4   8  12   11.63    1.44
  -5   9 -12   29.73    2.06
  -5   9  12   30.68    2.26
   5  -9 -12   28.14    2.10
  -6  10  12   -0.57    0.95
   6 -10 -12    0.17    0.80
  -6  10 -12   -0.41    0.78
  -7  11 -12    4.93    1.14
  -7  11  12    7.82    1.43
   7 -11 -12    6.26    1.21
  -8  12  12   -0.05    1.09
   8 -12 -12    2.26    0.98
  -8  12 -12    2.47    1.02
  -9  13  12    1.97    1.30
  -9  13 -12    2.45    1.11
 -10  14  12    8.51    1.73
 -10  14 -12    6.37    1.35
 -11  15  12    8.47    1.92
 -11  15 -12   13.74    1.69
 -15  11  13    0.28    1.41
 -14  10 -13    1.11    1.19
 -14  10  13    0.12    1.27
 -13   9 -13   -0.02    1.16
 -13   9  13   -0.64    1.10
 -12   8  13    4.85    1.47
  12  -8 -13    4.54    1.27
 -12   8 -13    4.81    1.33
 -11   7  13    0.12    1.11
  11  -7 -13    1.15    1.01
 -11   7 -13    0.56    1.09
 -10   6 -13   -0.61    0.93
  10  -6 -13   -1.30    0.82
  10  -6 -13   -1.19    0.98
 -10   6  13   -0.15    0.94
   9  -5 -13    0.52    0.97
  -9   5  13    1.65    1.03
  -9   5 -13    1.32    1.04
   9  -5 -13    1.50    0.98
   8  -4 -13   -0.40    0.85
  -8   4  13    0.22    0.90
  -8   4 -13   -1.27    0.78
   8  -4 -13    0.89    1.01
  -8   4 -13   -0.38    0.82
  -7   3  13    1.29    0.97
  -7   3 -13    0.07    0.93
  -7   3 -13    1.37    0.97
  -7   3 -13    1.47    1.00
   7  -3 -13    2.06    1.01
   7  -3 -13    1.77    1.02
   6  -2 -13   -0.17    0.89
  -6   2  13   -0.47    0.87
  -6   2 -13    0.09    0.81
  -6   2 -13   -0.28    0.86
   6  -2 -13   -0.78    0.84
  -6   2 -13   -1.55    0.80
  -5   1 -13   -0.70    0.73
  -5   1 -13   -0.26    0.81
   5  -1 -13    0.86    0.88
   5  -1 -13   -0.46    0.90
  -5   1  13   -0.84    0.78
   5  -1  13    0.06    0.74
   4   0 -13   -0.79    0.80
   4   0  13    0.09    0.78
   4   0 -13   -0.27    0.86
  -4   0  13   -0.51    0.68
  -4   0 -13   -0.34    0.76
  -4   0 -13    0.37    0.80
   3   1 -13    1.94    0.93
  -3  -1 -13    1.04    0.87
   3   1  13    1.38    0.85
   3   1 -13    0.66    0.93
  -3  -1 -13    3.12    0.97
  -3  -1  13    0.43    0.68
  -2  -2  13    0.04    0.65
  -2  -2 -13    1.18    0.90
   2   2  13    1.86    0.90
   2   2 -13    0.35    0.91
   2   2 -13    0.94    0.89
  -2  -2 -13   -0.02    0.81
   1   3 -13    0.38    0.83
   1   3  13    0.05    0.81
  -1  -3 -13   -0.08    0.82
  -1  -3 -13    0.62    0.84
   1   3 -13    0.53    0.87
   0  -4 -13    5.08    1.12
   0   4 -13    3.19    0.96
   0   4  13    3.81    1.04
   0   4 -13    4.54    1.10
   0  -4 -13    3.71    1.05
  -1   5  13    1.51    0.94
   1  -5 -13    0.80    0.88
  -1   5 -13    1.62    0.85
  -1   5 -13   -0.14    0.89
   1  -5 -13    0.20    0.87
  -2   6 -13   -1.09    0.78
   2  -6 -13    0.30    0.84
  -2   6  13    0.18    0.90
   2  -6 -13   -0.50    0.80
  -3   7 -13   -0.40    0.81
   3  -7 -13   -0.34    0.82
   3  -7 -13    0.89    0.87
  -3   7  13    1.10    0.98
   4  -8 -13    3.25    1.04
  -4   8 -13    0.61    0.92
  -4   8 -13    0.69    0.92
  -4   8  13    0.06    0.98
   4  -8 -13    1.05    0.91
  -5   9 -13   -0.76    0.87
  -5   9  13   -0.37    0.98
   5  -9 -13    0.74    0.89
  -5   9 -13    0.82    0.92
  -6  10 -13    7.62    1.33
   6 -10 -13    5.69    1.23
  -6  10  13    7.23    1.44
  -7  11  13    1.66    1.28
   7 -11 -13    0.33    0.98
  -7  11 -13   -0.05    0.88
  -8  12  13    2.17    1.32
  -8  12 -13    2.01    1.11
  -9  13 -13    1.55    1.13
  -9  13  13    0.68    1.39
 -10  14 -13    0.63    1.18
 -10  14  13   -0.39    1.28
 -14  10  14   15.26    2.23
 -14  10 -14   17.02    2.10
 -13   9  14   -1.38    1.22
 -13   9 -14    0.71    1.25
 -12   8  14    6.19    1.55
 -12   8 -14    4.11    1.39
 -11   7  14    0.47    1.15
 -11   7 -14   -0.76    0.98
  11  -7 -14   -1.33    0.96
  10  -6 -14    1.20    1.11
 -10   6 -14   -0.92    1.08
 -10   6  14   -0.13    1.12
  10  -6 -14    1.65    1.10
   9  -5 -14    4.40    1.27
  -9   5 -14    6.22    1.30
   9  -5 -14    5.44    1.32
  -9   5  14    4.61    1.27
  -8   4  14    1.31    1.08
  -8   4 -14    1.06    1.04
   8  -4 -14    1.47    1.08
   8  -4 -14    0.75    1.07
  -8   4 -14    1.97    1.07
  -7   3 -14   11.22    1.51
  -7   3 -14   12.49    1.57
   7  -3 -14   11.67    1.57
   7  -3 -14   11.45    1.57
  -7   3 -14   11.54    1.53
  -7   3  14   10.41    1.48
  -6   2  14   26.39    2.23
   6  -2 -14   30.18    2.33
   6  -2 -14   29.06    2.31
  -6   2 -14   32.27    2.35
  -6   2 -14   33.79    2.37
  -5   1  14    0.04    0.94
   5  -1 -14    1.42    1.13
   5  -1 -14    0.37    1.04
  -5   1 -14    0.96    1.01
  -5   1 -14    1.40    1.00
   4   0 -14   69.17    3.73
  -4   0 -14   74.47    3.65
   4   0  14   59.30    3.37
   4   0 -14   72.49    3.67
  -4   0 -14   67.53    3.58
  -4   0  14   74.12    3.64
   3   1 -14    0.38    1.11
  -3  -1 -14    0.38    1.03
   3   1  14   -0.78    0.87
   3   1 -14   -0.75    0.96
  -3  -1 -14    1.13    0.98
   2   2  14   64.07    3.46
   2   2 -14   73.08    3.65
  -2  -2 -14   70.65    3.61
  -2  -2 -14   62.59    3.44
   2   2 -14   70.57    3.53
   1   3 -14    5.50    1.13
   1   3 -14    4.84    1.19
  -1  -3 -14    3.51    1.13
   1   3  14    4.54    1.14
  -1  -3 -14    5.29    1.27
   0  -4 -14   11.86    1.53
   0   4  14    9.53    1.41
   0  -4 -14   11.09    1.45
   0   4 -14   11.55    1.52
  -1   5  14    1.14    1.00
   1  -5 -14    1.04    0.94
   1  -5 -14    0.51    0.96
  -1   5 -14    0.30    0.90
   2  -6 -14    0.96    0.93
  -2   6 -14    2.24    1.04
  -2   6  14    1.50    1.02
   2  -6 -14    1.79    0.99
   3  -7 -14   -0.11    0.94
   3  -7 -14    0.48    0.94
  -3   7  14    0.80    0.99
  -3   7 -14   -0.43    0.81
   4  -8 -14    7.15    1.32
  -4   8  14    8.80    1.50
  -4   8 -14   10.20    1.45
  -5   9  14    1.24    1.16
  -5   9 -14   -0.53    0.98
  -5   9 -14    0.42    1.04
   5  -9 -14    1.03    1.03
  -6  10  14   23.84    2.30
   6 -10 -14   21.46    2.10
  -6  10 -14   26.69    2.26
  -6  10 -14   27.89    2.22
  -7  11  14    0.08    1.23
  -7  11 -14    1.79    1.12
  -8  12  14   40.45    3.03
  -8  12 -14   35.73    2.69
  -9  13 -14    2.45    1.37
  -9  13  14    2.29    1.61
 -13   9  15    3.49    1.58
 -13   9 -15    3.09    1.47
 -12   8  15    6.68    1.64
 -12   8 -15    5.55    1.58
 -11   7  15    1.95    1.37
 -11   7 -15   -0.53    1.19
  10  -6 -15    0.79    1.13
 -10   6 -15    0.09    1.06
 -10   6 -15   -0.67    1.19
 -10   6  15   -1.36    1.06
  -9   5 -15    0.28    1.13
   9  -5 -15    0.39    1.11
  -9   5 -15   -0.06    1.06
   9  -5 -15    0.77    1.14
  -9   5  15   -0.73    1.07
   8  -4 -15    5.19    1.37
  -8   4 -15    5.29    1.37
  -8   4  15    5.50    1.31
  -8   4 -15    7.70    1.45
   8  -4 -15    5.57    1.38
  -7   3  15    5.36    1.32
  -7   3 -15    6.00    1.40
   7  -3 -15    4.91    1.36
   7  -3 -15    3.78    1.31
  -6   2 -15    8.66    1.51
   6  -2 -15   10.84    1.62
   6  -2 -15    9.21    1.62
  -6   2 -15    9.09    1.52
  -5   1 -15   29.04    2.44
   5  -1 -15   27.54    2.33
  -5   1 -15   29.65    2.33
   5  -1 -15   26.29    2.31
  -4   0 -15    0.09    1.03
   4   0 -15    1.40    1.12
   4   0 -15    0.88    1.09
  -4   0 -15   -1.70    0.99
   3   1 -15    3.51    1.21
   3   1  15    2.77    1.12
  -3  -1 -15    2.55    1.17
  -3  -1 -15    3.66    1.35
   3   1 -15    3.70    1.26
   2   2 -15   29.27    2.36
   2   2 -15   29.69    2.35
  -2  -2 -15   30.51    2.40
  -2  -2 -15   35.31    2.51
   2   2  15   32.81    2.37
   1   3  15   -0.34    1.07
  -1  -3 -15   -0.84    1.01
  -1  -3 -15    0.92    0.99
   1   3 -15    0.69    1.10
   0   4 -15   14.76    1.69
   0  -4 -15   12.00    1.62
   0   4  15   15.25    1.79
   0  -4 -15   15.00    1.74
  -1   5  15   -0.05    1.00
   1  -5 -15    0.48    0.97
  -1   5 -15    1.00    1.09
   1  -5 -15    0.03    1.04
   2  -6 -15    1.94    1.09
  -2   6  15    2.22    1.10
  -2   6 -15    3.82    1.19
   2  -6 -15    2.71    1.16
  -3   7 -15    0.72    1.10
   3  -7 -15    0.89    1.02
   3  -7 -15    1.79    1.12
  -3   7  15    0.00    1.07
   4  -8 -15    3.37    1.25
  -4   8  15    2.42    1.26
  -4   8 -15    3.01    1.17
  -5   9  15   10.68    1.87
  -5   9 -15   13.44    1.77
   5  -9 -15   13.88    1.80
  -6  10 -15    2.34    1.30
  -6  10 -15   -0.72    1.12
  -6  10  15    0.22    1.36
  -7  11 -15    4.85    1.49
  -7  11 -15    3.25    1.34
  -7  11  15    3.10    1.55
  -8  12 -15    2.12    1.30
  -8  12 -15    3.43    1.43
  -8  12  15    1.24    1.63
 -11   7 -16    1.48    1.44
 -11   7 -16    2.64    1.35
 -10   6 -16    0.22    1.28
 -10   6 -16   -1.13    1.21
   9  -5 -16    7.85    1.64
  -9   5 -16    7.21    1.55
  -9   5 -16    5.04    1.53
   9  -5 -16    7.07    1.58
  -8   4 -16    0.68    1.26
   8  -4 -16   -1.17    1.07
   8  -4 -16   -1.18    1.10
   7  -3 -16    8.18    1.58
   7  -3 -16   10.19    1.70
  -7   3 -16    6.85    1.59
   6  -2 -16   -0.14    1.17
  -6   2 -16    1.35    1.26
   6  -2 -16    0.37    1.18
   5  -1 -16   20.06    2.11
  -5   1 -16   26.62    2.28
   5  -1 -16   21.00    2.14
  -5   1 -16   22.18    2.14
   4   0 -16    5.05    1.53
   4   0 -16    3.69    1.34
  -4   0 -16    3.69    1.38
  -4   0 -16    1.91    1.15
  -3  -1 -16   11.50    1.68
  -3  -1 -16    8.19    1.60
   3   1 -16    7.89    1.57
   3   1 -16   11.49    1.70
  -2  -2 -16    1.61    1.13
  -2  -2 -16    0.89    1.19
   2   2 -16    1.23    1.20
  -1  -3 -16    9.34    1.59
   1   3  16    8.13    1.51
  -1  -3 -16    8.49    1.54
   1   3 -16    8.99    1.59
   0  -4 -16    0.13    1.09
   0  -4 -16    1.59    1.17
   0   4  16    0.76    1.07
   0   4 -16   -0.21    1.08
  -1   5 -16    0.33    1.13
   1  -5 -16    1.46    1.12
   1  -5 -16    0.92    1.23
  -1   5  16    0.83    1.12
   2  -6 -16    1.79    1.19
  -2   6 -16    1.36    1.26
  -2   6  16    2.16    1.34
   2  -6 -16    0.32    1.18
  -3   7  16    6.01    1.53
  -3   7 -16    3.83    1.45
   3  -7 -16    6.26    1.48
  -4   8  16    2.81    1.36
  -4   8 -16    0.72    1.20
  -5   9 -16   13.78    1.86
  -5   9  16   13.52    2.04
  -6  10 -16   -1.72    1.24
  -6  10  16   -1.78    1.21
  -7  11 -16   17.44    2.14
  -7  11  16   15.90    2.15
 -10   6 -17    0.17    1.32
 -10   6 -17   -0.07    1.50
  -9   5 -17    0.47    1.47
  -8   4 -17   -0.21    1.28
   8  -4 -17    0.37    1.32
   8  -4 -17    1.44    1.37
   7  -3 -17    1.35    1.35
   7  -3 -17    0.05    1.28
  -7   3 -17    0.98    1.41
   6  -2 -17   -0.02    1.21
   6  -2 -17    0.61    1.26
  -6   2 -17    2.28    1.41
   5  -1 -17    1.38    1.35
  -5   1 -17   -1.46    1.19
   5  -1 -17   -1.86    1.11
  -4   0 -17    0.96    1.20
  -4   0 -17    0.34    1.22
   4   0 -17   -0.37    1.20
   3   1 -17    3.00    1.43
  -3  -1 -17    2.97    1.37
  -3  -1 -17    2.55    1.27
   2   2 -17   -2.15    1.09
  -2  -2 -17   -1.01    1.21
  -2  -2 -17    0.28    1.19
  -1  -3 -17    2.14    1.29
   1   3 -17    1.15    1.24
  -1  -3 -17   -1.19    1.24
   0  -4 -17    2.62    1.30
   0   4 -17    3.84    1.47
   0  -4 -17    4.03    1.51
   1  -5 -17    0.46    1.23
   1  -5 -17    1.26    1.21
  -1   5 -17    1.29    1.34
  -2   6  17    1.44    1.34
   2  -6 -17    1.81    1.31
  -2   6 -17    1.62    1.34
  -3   7  17    3.58    1.47
  -3   7 -17    3.21    1.42
  -4   8 -17   -0.03    1.42
  -4   8  17    1.03    1.49
  -5   9 -17    3.24    1.50
  -5   9  17    1.18    1.55
  -6  10  17   -0.41    1.33
   8  -4 -18    6.38    1.79
  -8   4 -18    8.39    1.86
   7  -3 -18    1.94    1.54
   7  -3 -18    0.07    1.52
  -7   3 -18    0.61    1.47
   6  -2 -18    1.04    1.44
  -6   2 -18    0.19    1.40
   5  -1 -18    0.89    1.38
  -5   1 -18    0.93    1.42
   4   0 -18    1.25    1.39
  -4   0 -18    1.18    1.49
  -3  -1 -18   -0.54    1.28
   3   1 -18   -1.42    1.36
   2   2 -18    3.00    1.46
  -2  -2 -18    2.67    1.43
  -2  -2 -18    2.29    1.46
   1   3 -18   -0.32    1.31
  -1  -3 -18    2.02    1.39
  -1  -3 -18   -1.47    1.14
   0  -4 -18   15.79    2.10
   0  -4 -18   14.92    2.17
   0   4 -18   12.66    1.95
  -1   5 -18    3.74    1.57
  -2   6 -18   12.39    2.03
  -3   7 -18    1.84    1.70
   7  -3 -19    0.94    1.58
   6  -2 -19    2.52    1.68
  -6   2 -19    3.43    1.77
  -5   1 -19    3.12    1.71
   5  -1 -19    3.17    1.65
   4   0 -19    0.83    1.48
  -4   0 -19    0.87    1.50
   3   1 -19    3.86    1.76
  -3  -1 -19   -0.75    1.48
  -2  -2 -19    0.03    1.51
   2   2 -19    2.24    1.61
   1   3 -19   -0.75    1.40
  -1  -3 -19    2.00    1.53
   0   4 -19    2.23    1.62
 -20  14   0   27.05    2.39
 -19  13   0    0.99    1.11
 -18  12   0   52.27    3.10
 -17  11   0   -0.35    0.82
 -16  10   0   55.15    2.97
 -15   9   0    0.74    0.74
 -15   9   0    0.99    0.87
  14  -8   0  220.33    7.88
  14  -8   0  216.52    7.87
 -14   8   0  207.80    8.09
 -14   8   0  211.29    7.96
  13  -7   0    0.12    0.49
  13  -7   0   -0.07    0.57
 -13   7   0   -0.93    0.58
 -13   7   0   -0.45    0.50
  12  -6   0   57.08    2.51
  12  -6   0   57.44    2.58
 -12   6   0   54.51    2.56
 -12   6   0   55.00    2.62
 -11   5   0    0.34    0.48
  11  -5   0   -0.53    0.43
 -11   5   0   -0.10    0.40
  11  -5   0    0.19    0.43
 -10   4   0    2.81    0.56
  10  -4   0    2.90    0.53
 -10   4   0    2.58    0.56
  10  -4   0    2.88    0.57
 -10   4   0    2.85    0.56
  -9   3   0    0.51    0.37
  -9   3   0   -0.12    0.35
  -9   3   0    0.10    0.37
   9  -3   0   -0.13    0.37
   9  -3   0   -0.21    0.33
  -8   2   0 2272.30   77.79
  -8   2   0 2425.89   77.81
   8  -2   0 2304.97   77.80
   8  -2   0 2340.02   76.09
  -8   2   0 2234.17   76.11
   7  -1   0    0.08    0.30
  -7   1   0   -0.05    0.27
  -7   1   0    0.35    0.31
  -7   1   0    0.03    0.27
   7  -1   0    0.11    0.28
   7  -1   0   -0.08    0.29
   6   0   0 1140.83   39.05
   6   0   0 1168.77   39.11
   6   0   0 1176.59   38.24
  -6   0   0 1203.64   39.09
  -6   0   0 1111.38   39.06
  -6   0   0 1148.30   38.26
   5   1   0   -0.60    0.21
   5   1   0   -0.39    0.21
   5   1   0   -0.31    0.23
  -5  -1   0   -0.32    0.21
  -5  -1   0   -0.04    0.22
  -5  -1   0   -0.33    0.20
  -4  -2   0  399.52   13.34
   4   2   0  382.73   13.61
  -4  -2   0  426.68   13.61
   4   2   0  401.95   13.32
   4   2   0  397.01   13.60
  -4  -2   0  388.84   13.59
  -3  -3   0   -0.49    0.10
  -3  -3   0   -0.43    0.16
   3   3   0   -0.57    0.16
  -3  -3   0   -0.29    0.14
   3   3   0   -0.75    0.16
   3   3   0   -0.33    0.16
   2   4   0  170.37    5.85
  -2  -4   0  164.78    5.74
   2   4   0  170.36    5.68
   2   4   0  167.99    5.83
   1   5   0   -0.44    0.13
   0   6   0  526.79   18.15
   0   6   0  565.18   18.19
  -1   7   0    0.12    0.18
  -1   7   0    0.02    0.14
  -1   7   0    0.07    0.16
  -2   8   0   24.95    1.09
  -2   8   0   26.30    1.07
  -2   8   0   26.66    1.08
  -3   9   0    0.42    0.30
  -3   9   0    0.57    0.31
  -3   9   0    0.78    0.33
  -4  10   0  253.84    8.75
  -4  10   0  246.21    8.75
  -4  10   0  254.84    8.60
  -5  11   0    0.17    0.44
  -5  11   0    0.53    0.43
  -5  11   0    0.32    0.38
  -6  12   0  168.79    6.20
  -6  12   0  168.95    6.17
  -6  12   0  170.80    6.06
  -7  13   0    0.39    0.59
  -8  14   0   55.34    2.58
  -9  15   0   -0.21    0.69
 -10  16   0    7.33    1.01
 -11  17   0   -0.14    0.74
 -12  18   0    1.48    0.89
 -13  19   0   -0.74    0.82
 -20  14  -1    1.82    1.16
 -20  14   1    1.63    1.26
 -19  13   1    7.18    1.45
 -19  13  -1    6.71    1.44
 -18  12  -1    4.49    1.16
 -18  12   1    4.37    1.23
 -17  11  -1    0.77    0.93
 -17  11   1    0.80    0.85
 -16  10  -1   32.52    2.25
 -16  10   1   34.93    2.31
 -15   9   1   35.92    2.24
 -15   9  -1   35.64    2.26
 -15   9   1   36.27    2.24
 -15   9  -1   34.25    2.19
 -14   8  -1   31.64    2.04
 -14   8  -1   34.89    2.13
 -14   8   1   35.72    2.12
  14  -8  -1   35.81    1.96
  14  -8   1   36.37    2.09
  14  -8  -1   36.90    2.18
  14  -8   1   34.09    1.89
 -14   8   1   35.43    2.19
 -13   7   1    2.08    0.72
  13  -7   1    3.21    0.75
 -13   7   1    2.03    0.76
  13  -7  -1    2.49    0.76
 -13   7  -1    2.87    0.72
 -13   7  -1    1.78    0.69
  13  -7  -1    2.01    0.63
  13  -7   1    1.68    0.62
  12  -6   1    3.20    0.68
 -12   6   1    1.93    0.65
  12  -6   1    2.97    0.59
 -12   6  -1    1.78    0.59
  12  -6  -1    1.99    0.63
 -12   6  -1    1.98    0.66
 -12   6   1    1.80    0.62
  12  -6  -1    2.05    0.59
 -11   5   1   10.76    0.96
 -11   5  -1   11.60    1.01
  11  -5   1   11.48    0.97
  11  -5  -1   11.03    0.97
  11  -5  -1   12.84    1.08
 -11   5  -1   11.82    0.99
 -11   5  -1    9.45    0.90
 -11   5   1   11.07    0.97
  11  -5   1    9.81    0.91
 -10   4   1    9.83    0.85
 -10   4  -1    8.63    0.80
  10  -4   1    8.29    0.76
  10  -4  -1    9.24    0.82
  10  -4  -1    8.61    0.82
 -10   4  -1   11.30    0.96
 -10   4  -1    8.09    0.79
 -10   4   1    8.46    0.83
  10  -4   1    9.28    0.82
   9  -3   1    2.82    0.50
  -9   3  -1    2.65    0.51
   9  -3  -1    3.45    0.52
   9  -3  -1    3.46    0.56
  -9   3   1    4.74    0.60
  -9   3  -1    2.51    0.50
  -9   3   1    2.65    0.51
   9  -3   1    3.68    0.52
  -9   3   1    3.24    0.53
  -9   3  -1    3.10    0.51
   8  -2  -1  106.20    3.94
  -8   2  -1  107.53    4.00
  -8   2   1  108.77    4.04
  -8   2  -1  108.34    4.04
   8  -2   1  108.11    4.00
  -8   2   1  104.11    3.98
   8  -2   1  106.72    3.94
  -8   2   1  102.82    3.93
  -8   2  -1  104.50    3.94
   8  -2  -1  103.75    3.99
  -7   1   1    7.47    0.60
   7  -1  -1    5.86    0.53
   7  -1  -1    5.81    0.55
  -7   1   1    5.72    0.54
   7  -1   1    6.69    0.55
  -7   1  -1    5.38    0.53
  -7   1  -1    5.20    0.52
  -7   1   1    5.55    0.55
   7  -1   1    4.96    0.54
  -7   1  -1    7.38    0.60
   7  -1   1    5.98    0.55
   7  -1  -1    5.19    0.53
   6   0   1    0.34    0.29
  -6   0   1    0.78    0.25
  -6   0  -1   -0.32    0.23
  -6   0  -1    0.03    0.25
   6   0  -1    1.71    0.33
  -6   0  -1   -0.16    0.22
   6   0  -1    1.34    0.32
   6   0   1   -0.65    0.25
  -6   0   1   -0.06    0.23
  -6   0   1    0.19    0.24
   6   0  -1    0.08    0.25
   6   0   1   -0.41    0.26
   5   1   1  221.19    7.17
   5   1  -1  209.82    7.14
   5   1   1  195.42    7.29
   5   1  -1  209.37    7.29
   5   1   1  211.00    7.29
  -5  -1   1  211.03    7.28
  -5  -1  -1  209.00    7.16
  -5  -1   1  213.97    7.29
   5   1  -1  208.09    7.27
  -5  -1   1  208.76    7.15
  -5  -1  -1  204.73    7.28
  -5  -1  -1  218.15    7.32
  -4  -2   1  839.44   27.03
  -4  -2   1  783.22   27.02
  -4  -2  -1  786.34   26.48
   4   2  -1  799.18   26.44
   4   2   1  788.05   27.02
   4   2  -1  804.01   27.01
   4   2   1  781.37   27.05
  -4  -2   1  789.02   26.47
  -4  -2  -1  776.95   27.03
   4   2  -1  809.15   27.06
  -4  -2  -1  852.30   27.05
   4   2   1  806.05   26.46
   3   3  -1  383.14   13.26
  -3  -3   1  378.40   12.98
  -3  -3  -1  411.90   13.25
  -3  -3   1  387.51   13.39
   3   3   1  384.41   12.96
   3   3   1  385.84   13.24
   3   3  -1  387.92   12.95
   3   3   1  393.21   13.27
   3   3  -1  391.77   13.24
  -3  -3   1  401.03   13.37
  -3  -3  -1  382.35   12.98
   2   4   1    2.79    0.27
  -2  -4  -1    3.46    0.25
  -2  -4  -1    2.63    0.26
   2   4  -1    2.83    0.22
  -2  -4  -1    3.52    0.26
   2   4   1    3.43    0.29
   2   4   1    3.20    0.29
  -1  -5  -1   44.59    1.68
   1   5   1   47.69    1.72
   1   5   1   46.30    1.72
   1   5   1   48.01    1.73
  -1  -5  -1   46.76    1.68
   0  -6  -1   18.05    0.73
   0   6   1   17.88    0.77
   0   6   1   17.37    0.79
   0   6   1   18.05    0.78
   0  -6  -1   16.21    0.72
  -1   7   1  100.41    3.43
  -1   7   1   98.26    3.46
   1  -7  -1   97.84    3.35
   1  -7  -1   92.72    3.35
  -1   7   1   97.70    3.48
   2  -8  -1   20.08    0.87
  -2   8   1   21.48    0.98
   2  -8  -1   20.12    0.87
  -2   8  -1   21.02    0.88
  -2   8   1   20.82    0.98
  -2   8   1   20.71    0.98
  -2   8  -1   20.33    0.82
   3  -9  -1  126.18    4.46
  -3   9   1  129.33    4.68
  -3   9   1  133.22    4.68
  -3   9   1  132.43    4.60
  -3   9  -1  126.33    4.50
   3  -9  -1  135.99    4.47
  -3   9  -1  126.48    4.56
  -3   9  -1  131.05    4.58
  -4  10   1   54.15    2.19
   4 -10  -1   53.33    1.97
  -4  10   1   52.02    2.14
  -4  10  -1   51.98    2.08
  -4  10  -1   54.10    2.10
  -4  10  -1   53.29    2.07
   4 -10  -1   52.15    1.96
  -4  10   1   49.33    2.15
  -5  11   1    3.30    0.57
   5 -11  -1    3.26    0.40
  -5  11  -1    2.61    0.47
  -5  11  -1    3.03    0.51
  -5  11  -1    2.37    0.51
  -5  11   1    2.19    0.51
   5 -11  -1    2.91    0.37
  -5  11   1    3.31    0.59
  -6  12   1    1.18    0.54
   6 -12  -1    1.54    0.35
  -6  12   1    0.80    0.58
  -6  12  -1    2.41    0.57
  -6  12   1    1.08    0.50
  -6  12  -1    2.36    0.55
  -7  13  -1   13.08    1.10
  -7  13   1   14.20    1.19
  -8  14  -1    7.84    0.88
  -8  14   1    6.83    0.95
  -9  15  -1    0.53    0.70
  -9  15   1    0.89    0.74
 -10  16  -1   -0.69    0.65
 -10  16   1   -1.08    0.65
 -11  17  -1    0.38    0.74
 -11  17   1    0.32    0.79
 -12  18   1    0.64    0.85
 -12  18  -1   -0.32    0.78
 -13  19  -1   -0.02    0.82
 -13  19   1   -0.64    0.85
 -20  14  -2    0.91    1.16
 -20  14   2    1.18    1.29
 -19  13   2   20.83    2.02
 -19  13  -2   16.30    1.83
 -18  12  -2    0.40    0.97
 -18  12   2    0.40    0.98
 -17  11   2    0.63    0.89
 -17  11  -2    2.37    0.94
 -16  10   2    0.30    0.86
 -16  10  -2   -0.28    0.82
 -15   9  -2   93.69    4.16
 -15   9   2   96.83    4.30
 -15   9   2   98.22    4.26
 -15   9  -2   96.30    4.26
 -14   8  -2   -0.02    0.65
 -14   8  -2   -0.11    0.73
  14  -8  -2    1.52    0.67
 -14   8   2   -0.29    0.70
 -14   8   2    1.31    0.82
  13  -7  -2  127.64    4.91
  13  -7  -2  128.94    4.94
 -13   7   2  123.14    4.96
 -13   7  -2  124.19    4.91
 -13   7   2  122.87    5.06
  13  -7   2  122.38    4.82
  13  -7   2  127.77    4.88
 -13   7  -2  119.71    4.99
 -12   6   2    7.78    0.94
 -12   6  -2    6.63    0.85
  12  -6   2    8.17    0.88
  12  -6  -2    5.64    0.82
  12  -6  -2    5.23    0.74
 -12   6   2    7.24    0.90
 -12   6  -2    6.32    0.88
  12  -6   2    7.57    0.79
  11  -5   2   37.51    1.90
  11  -5  -2   41.13    2.05
 -11   5  -2   40.33    1.98
  11  -5  -2   41.17    2.00
 -11   5   2   38.16    2.04
 -11   5  -2   40.80    2.04
  11  -5   2   43.67    2.02
 -11   5   2   39.58    2.03
 -11   5  -2   41.98    2.05
 -10   4   2   22.29    1.39
  10  -4  -2   22.45    1.42
  10  -4   2   24.02    1.36
  10  -4   2   25.34    1.40
  10  -4  -2   22.82    1.40
 -10   4   2   21.91    1.40
 -10   4  -2   22.30    1.34
 -10   4  -2   23.80    1.35
 -10   4  -2   25.13    1.43
  -9   3  -2   19.30    1.16
   9  -3  -2   21.98    1.28
  -9   3   2   16.54    1.17
   9  -3   2   20.50    1.21
  -9   3   2   21.27    1.25
   9  -3   2   20.48    1.21
  -9   3  -2   19.42    1.20
  -9   3  -2   19.00    1.16
   9  -3  -2   20.88    1.21
  -8   2   2    3.70    0.52
   8  -2   2    3.63    0.54
  -8   2   2    3.49    0.49
   8  -2  -2    2.90    0.50
   8  -2   2    2.55    0.50
  -8   2  -2    3.22    0.51
  -8   2   2    3.25    0.51
  -8   2  -2    3.80    0.52
  -8   2  -2    2.87    0.49
   8  -2  -2    3.81    0.51
  -7   1  -2    0.80    0.32
  -7   1  -2    0.52    0.32
   7  -1   2    1.73    0.36
  -7   1   2    0.79    0.33
   7  -1  -2    1.84    0.37
   7  -1   2    1.65    0.39
   7  -1   2    0.96    0.35
  -7   1   2    0.12    0.31
   7  -1  -2    1.97    0.35
   7  -1  -2    1.20    0.36
  -7   1  -2    0.79    0.32
  -7   1   2    1.86    0.39
   6   0   2   18.73    1.00
   6   0   2   18.61    1.03
  -6   0  -2   20.38    1.01
   6   0  -2   20.86    1.03
  -6   0   2   20.95    1.02
   6   0  -2   20.95    1.03
  -6   0  -2   18.52    1.01
   6   0   2   18.91    1.03
  -6   0   2   20.96    1.01
   6   0  -2   21.03    1.04
  -6   0   2   21.11    1.04
  -6   0  -2   18.49    1.00
   5   1   2   10.63    0.71
  -5  -1   2   12.28    0.69
   5   1   2   10.85    0.70
  -5  -1  -2   11.49    0.72
   5   1  -2   12.34    0.70
   5   1   2   11.10    0.69
  -5  -1  -2   11.21    0.71
   5   1  -2   11.30    0.69
  -5  -1   2   11.09    0.67
  -5  -1  -2   12.05    0.69
   5   1  -2   10.77    0.67
   4   2  -2  110.38    4.08
  -4  -2   2  115.79    4.05
   4   2  -2  116.14    4.01
   4   2   2  117.24    4.15
  -4  -2   2  118.79    4.07
   4   2   2  113.82    4.13
  -4  -2  -2  112.99    4.12
   4   2   2  114.77    4.06
  -4  -2  -2  114.39    4.06
  -4  -2   2  108.95    3.99
  -4  -2  -2  118.62    4.15
   4   2  -2  104.98    4.06
  -3  -3   2   96.13    3.38
   3   3  -2   93.28    3.41
  -3  -3   2   89.13    3.34
  -3  -3   2   94.65    3.38
  -3  -3  -2  103.91    3.52
   3   3  -2   93.98    3.42
  -3  -3  -2   95.00    3.45
   3   3  -2   96.25    3.37
   3   3   2   93.19    3.51
   3   3   2   96.86    3.45
  -3  -3  -2   94.07    3.49
  -3  -3  -2   93.31    3.48
   3   3   2   92.86    3.50
   2   4   2   42.87    1.72
   2   4   2   44.39    1.74
  -2  -4  -2   42.14    1.69
  -2  -4  -2   49.43    1.73
   2   4   2   42.47    1.72
   2   4  -2   42.40    1.57
   2   4   2   42.80    1.70
   2   4  -2   43.15    1.59
  -1  -5  -2    7.00    0.42
   1   5   2    6.86    0.54
   1   5   2    7.44    0.54
  -1  -5  -2    7.93    0.48
   1   5   2    6.52    0.49
  -1  -5  -2    6.68    0.51
   0  -6  -2    3.51    0.30
   0   6   2    3.42    0.38
   0  -6  -2    3.00    0.27
   0   6   2    3.18    0.37
   0   6   2    3.14    0.36
   0  -6  -2    2.75    0.34
   1  -7  -2   25.17    1.10
  -1   7   2   25.61    1.16
  -1   7   2   25.63    1.15
  -1   7   2   25.06    1.15
   1  -7  -2   25.30    1.09
   2  -8  -2    1.03    0.30
   2  -8  -2    1.05    0.30
  -2   8   2    0.94    0.35
  -2   8   2    1.14    0.35
  -2   8   2    1.02    0.35
  -2   8  -2    0.86    0.22
  -3   9  -2  197.23    6.90
  -3   9   2  205.97    7.10
   3  -9  -2  199.06    6.85
  -3   9   2  200.76    6.96
   3  -9  -2  193.37    6.86
  -3   9   2  202.60    7.11
  -3   9  -2  201.72    6.80
  -3   9  -2  202.62    6.92
  -4  10   2    1.90    0.51
   4 -10  -2    0.97    0.37
  -4  10  -2    1.71    0.38
   4 -10  -2    0.87    0.35
  -4  10  -2    1.84    0.37
  -4  10  -2    1.10    0.34
  -4  10   2    1.97    0.49
  -4  10   2    1.41    0.44
  -5  11  -2   43.73    1.85
   5 -11  -2   43.80    1.84
  -5  11   2   48.76    2.10
   5 -11  -2   45.29    1.85
  -5  11   2   46.66    2.08
  -5  11  -2   44.76    1.89
  -5  11  -2   44.95    1.91
  -5  11   2   43.53    1.99
  -6  12   2    1.60    0.59
   6 -12  -2    0.09    0.36
  -6  12  -2    0.97    0.46
  -6  12  -2    0.90    0.41
  -6  12   2    0.90    0.50
  -6  12  -2    0.62    0.46
   6 -12  -2    1.13    0.38
   7 -13  -2   54.29    2.10
  -7  13  -2   51.50    2.28
  -7  13   2   49.79    2.41
   7 -13  -2   47.66    2.04
   8 -14  -2    6.82    0.62
  -8  14  -2    7.22    0.88
  -8  14   2    7.88    1.00
  -9  15   2   82.35    3.64
  -9  15  -2   80.13    3.46
 -10  16  -2   11.26    1.12
 -10  16   2    8.19    1.17
 -11  17  -2   35.58    2.09
 -11  17   2   30.22    2.14
 -12  18   2    0.08    0.88
 -12  18  -2    1.97    0.84
 -13  19  -2    7.99    1.24
 -13  19   2    7.26    1.33
 -20  14   3    5.31    1.51
 -20  14  -3    5.17    1.43
 -19  13   3   -0.35    1.02
 -19  13  -3    0.36    0.99
 -18  12   3    2.90    1.18
 -18  12  -3    3.08    1.08
 -17  11   3    1.77    0.98
 -17  11  -3    1.32    0.90
 -16  10   3    0.70    0.89
 -16  10  -3    1.82    0.87
 -15   9  -3    1.98    0.88
 -15   9   3    1.87    0.92
 -15   9  -3    2.42    0.84
 -15   9   3    3.92    1.00
 -14   8   3    0.40    0.89
 -14   8  -3   -0.22    0.66
 -14   8   3    0.92    0.76
  14  -8  -3    0.17    0.68
 -14   8  -3    0.04    0.74
 -13   7  -3   24.66    1.72
 -13   7  -3   23.77    1.65
 -13   7   3   22.72    1.71
  13  -7  -3   24.77    1.61
  13  -7   3   25.50    1.71
 -13   7   3   23.21    1.71
  13  -7  -3   26.65    1.78
  13  -7   3   24.09    1.50
  12  -6   3    7.51    0.82
 -12   6   3    7.98    0.95
 -12   6  -3    6.88    0.87
  12  -6   3    6.83    0.84
  12  -6  -3    6.38    0.81
 -12   6  -3    8.19    0.93
  12  -6  -3    6.90    0.90
 -12   6   3    7.83    0.97
  11  -5   3   71.02    2.98
 -11   5  -3   73.24    3.10
  11  -5  -3   70.10    3.04
  11  -5   3   73.38    2.98
 -11   5  -3   68.26    2.98
 -11   5  -3   70.66    3.04
 -11   5   3   68.70    3.05
 -11   5   3   70.64    3.09
  11  -5  -3   70.89    3.06
 -10   4   3  101.89    4.27
 -10   4   3  112.86    4.38
  10  -4   3  114.47    4.25
 -10   4  -3  109.50    4.26
  10  -4   3  110.34    4.28
 -10   4  -3  116.26    4.39
 -10   4  -3  111.47    4.34
  10  -4  -3  108.98    4.33
  10  -4  -3  114.46    4.33
   9  -3   3  359.70   11.98
   9  -3  -3  344.49   12.24
  -9   3   3  334.27   12.01
  -9   3   3  351.79   12.26
  -9   3  -3  346.14   12.22
  -9   3  -3  343.00   11.98
  -9   3  -3  369.83   12.30
   9  -3   3  340.09   12.19
   9  -3  -3  357.68   12.02
  -8   2   3    7.33    0.72
   8  -2  -3    7.83    0.73
   8  -2  -3    8.74    0.74
  -8   2   3    6.34    0.66
  -8   2  -3    7.87    0.70
  -8   2  -3    7.89    0.69
   8  -2   3    7.55    0.69
   8  -2   3    8.52    0.73
  -8   2  -3    8.28    0.72
   7  -1  -3  162.64    5.78
   7  -1  -3  153.17    5.77
  -7   1   3  169.34    5.82
  -7   1  -3  154.65    5.68
  -7   1  -3  157.68    5.77
  -7   1  -3  160.98    5.82
  -7   1   3  161.32    5.71
   7  -1   3  159.71    5.68
   7  -1   3  159.87    5.79
   7  -1  -3  163.26    5.70
  -7   1   3  157.55    5.77
  -6   0   3   -0.04    0.27
  -6   0  -3   -0.71    0.22
   6   0  -3   -0.04    0.29
   6   0   3   -0.22    0.27
   6   0   3    0.14    0.26
  -6   0   3    0.10    0.26
  -6   0  -3   -0.18    0.24
  -6   0  -3   -0.36    0.26
   6   0  -3    0.30    0.30
   6   0   3    0.05    0.29
   6   0  -3    0.05    0.28
  -6   0   3   -0.10    0.26
  -5  -1  -3    4.81    0.46
  -5  -1  -3    4.42    0.48
   5   1   3    5.10    0.49
   5   1   3    4.73    0.50
  -5  -1   3    4.50    0.43
   5   1   3    4.24    0.48
   5   1  -3    4.62    0.45
  -5  -1  -3    4.22    0.47
  -5  -1   3    4.79    0.47
  -5  -1   3    5.27    0.46
   5   1  -3    4.38    0.45
   4   2   3    6.59    0.57
   4   2  -3    4.46    0.41
   4   2  -3    5.25    0.44
  -4  -2   3    5.51    0.44
  -4  -2   3    6.14    0.48
  -4  -2  -3    4.83    0.47
  -4  -2  -3    6.69    0.57
   4   2  -3    5.44    0.47
  -4  -2   3    5.59    0.45
   4   2   3    5.03    0.48
   4   2   3    5.37    0.49
  -4  -2  -3    5.19    0.46
  -3  -3  -3  128.37    4.51
   3   3   3  127.88    4.53
   3   3  -3  126.87    4.34
  -3  -3   3  128.59    4.37
  -3  -3  -3  124.37    4.45
  -3  -3  -3  125.43    4.51
   3   3  -3  125.39    4.43
   3   3   3  132.14    4.56
  -3  -3   3  110.28    4.34
  -3  -3  -3  126.38    4.53
  -3  -3   3  128.01    4.37
   3   3   3  127.38    4.45
   3   3  -3  124.72    4.42
   2   4  -3  245.41    8.54
  -2  -4  -3  247.41    8.49
  -2  -4  -3  250.49    8.63
   2   4   3  249.84    8.66
   2   4   3  245.16    8.65
  -2  -4  -3  271.92    8.68
   2   4  -3  248.71    8.36
   2   4   3  249.68    8.49
   2   4  -3  239.71    8.52
   2   4   3  247.25    8.67
  -1  -5  -3  164.59    5.69
   1   5   3  162.94    5.64
   1   5   3  160.47    5.73
  -1  -5  -3  178.77    5.75
   1   5   3  155.33    5.75
  -1  -5  -3  151.74    5.58
  -1  -5  -3  160.50    5.63
   0   6  -3   64.59    2.23
   0  -6  -3   62.88    2.42
   0   6   3   66.62    2.46
   0   6   3   63.52    2.49
   0   6   3   63.65    2.46
   0  -6  -3   60.33    2.38
   1  -7  -3   17.84    0.97
   1  -7  -3   20.15    0.90
  -1   7   3   18.42    1.02
  -1   7   3   18.44    1.00
  -1   7  -3   17.66    0.78
  -2   8   3  155.66    5.54
  -2   8   3  151.99    5.40
  -2   8   3  151.03    5.49
   2  -8  -3  153.58    5.31
   2  -8  -3  149.98    5.35
  -2   8  -3  150.07    5.17
  -3   9  -3   10.45    0.62
  -3   9   3   11.03    0.89
   3  -9  -3   10.89    0.62
  -3   9   3   11.56    0.90
  -3   9  -3   10.36    0.67
   3  -9  -3    9.91    0.79
  -3   9  -3   10.35    0.66
  -3   9   3   11.13    0.89
  -4  10   3    0.02    0.38
  -4  10  -3    0.26    0.28
   4 -10  -3    0.28    0.36
  -4  10   3    0.27    0.43
  -4  10  -3   -0.04    0.32
   4 -10  -3    0.50    0.37
  -4  10  -3    0.38    0.30
  -4  10   3    0.28    0.45
  -5  11  -3    2.91    0.46
  -5  11  -3    3.29    0.49
   5 -11  -3    2.50    0.50
  -5  11   3    3.52    0.64
  -5  11  -3    3.86    0.50
   5 -11  -3    4.27    0.56
  -5  11   3    4.45    0.70
  -5  11   3    5.15    0.66
   6 -12  -3   17.30    1.11
  -6  12   3   18.22    1.29
  -6  12  -3   19.40    1.08
  -6  12  -3   17.09    1.09
  -6  12  -3   17.64    1.10
  -6  12   3   18.33    1.29
   6 -12  -3   16.48    1.06
  -7  13  -3    0.52    0.49
   7 -13  -3    0.61    0.42
  -7  13   3    0.54    0.66
   7 -13  -3    1.47    0.50
  -8  14  -3    1.93    0.66
  -8  14   3    1.47    0.73
   8 -14  -3    1.34    0.47
  -9  15  -3   20.05    1.48
   9 -15  -3   19.50    1.19
  -9  15   3   21.41    1.62
 -10  16   3   11.76    1.35
 -10  16  -3   11.65    1.16
 -11  17   3    3.08    1.00
 -11  17  -3    2.61    0.91
 -12  18   3    3.08    1.11
 -12  18  -3    2.23    0.93
 -13  19  -3    6.30    1.13
 -13  19   3    3.62    1.16
 -20  14  -4    6.09    1.52
 -20  14   4   10.42    1.75
 -19  13   4    0.02    1.06
 -19  13  -4    0.17    1.06
 -18  12   4   -0.23    1.01
 -18  12  -4    0.74    0.95
 -17  11   4    0.19    0.89
 -17  11  -4    0.39    0.81
 -16  10  -4    2.36    0.88
 -16  10   4    1.18    0.98
 -15   9  -4   42.22    2.41
 -15   9   4   42.87    2.47
 -15   9   4   34.62    2.38
  14  -8  -4  303.70   10.85
 -14   8   4  297.87   11.02
 -14   8  -4  301.68   10.96
 -14   8  -4  292.54   10.69
 -14   8   4  295.12   10.81
  13  -7  -4   50.10    2.45
 -13   7  -4   46.39    2.46
  13  -7   4   49.09    2.47
 -13   7   4   51.37    2.66
  13  -7   4   51.71    2.36
  13  -7  -4   50.70    2.59
 -13   7   4   48.08    2.55
 -13   7  -4   47.31    2.50
 -12   6   4  119.24    4.89
 -12   6  -4  120.59    4.84
 -12   6  -4  117.53    4.74
  12  -6   4  122.40    4.72
  12  -6  -4  122.85    4.82
 -12   6   4  116.52    4.81
  12  -6   4  122.86    4.69
  12  -6  -4  123.62    4.81
 -11   5  -4    9.97    0.96
 -11   5  -4    7.56    0.84
  11  -5  -4    9.13    0.92
 -11   5   4    6.59    0.90
 -11   5   4    6.46    0.89
  11  -5  -4    9.34    0.97
  11  -5   4    7.41    0.87
  11  -5   4    8.06    0.84
 -10   4  -4  126.65    4.69
  10  -4  -4  128.63    4.74
  10  -4   4  124.38    4.66
 -10   4  -4  126.99    4.80
 -10   4   4  118.38    4.71
 -10   4   4  120.15    4.78
 -10   4  -4  120.34    4.72
  10  -4   4  117.43    4.65
  10  -4  -4  118.52    4.73
  -9   3  -4   70.68    2.98
  -9   3  -4   72.33    3.04
   9  -3  -4   72.51    3.01
  -9   3   4   71.85    3.03
   9  -3   4   75.17    3.01
   9  -3   4   72.26    2.97
   9  -3  -4   68.32    2.99
  -9   3   4   70.13    3.00
  -9   3  -4   74.00    2.98
  -8   2   4  483.00   16.65
  -8   2  -4  498.80   17.02
  -8   2  -4  478.83   16.96
   8  -2   4  476.46   16.96
   8  -2   4  498.15   16.63
  -8   2   4  493.49   17.00
   8  -2  -4  489.25   16.99
  -8   2  -4  497.54   16.66
   8  -2  -4  516.38   16.68
  -7   1   4   10.51    0.84
  -7   1  -4    9.54    0.77
   7  -1   4   10.96    0.87
  -7   1  -4    8.90    0.78
   7  -1  -4   10.64    0.81
   7  -1   4    9.79    0.81
   7  -1  -4    9.81    0.81
   7  -1  -4   10.26    0.83
  -7   1   4   10.33    0.80
  -7   1  -4    8.62    0.77
  -6   0  -4   36.38    1.64
  -6   0   4   35.40    1.55
   6   0   4   32.16    1.57
   6   0  -4   36.62    1.58
  -6   0   4   33.01    1.52
  -6   0  -4   34.20    1.56
   6   0   4   29.11    1.54
   6   0  -4   33.37    1.56
  -6   0  -4   32.82    1.55
   6   0  -4   33.12    1.56
   5   1  -4   29.21    1.35
   5   1   4   28.85    1.37
  -5  -1  -4   27.66    1.35
   5   1  -4   30.00    1.35
  -5  -1   4   28.32    1.31
  -5  -1   4   29.75    1.33
  -5  -1   4   23.33    1.25
   5   1   4   29.28    1.40
  -5  -1  -4   29.50    1.42
   5   1  -4   27.24    1.32
   5   1   4   28.79    1.34
  -5  -1  -4   28.90    1.35
  -4  -2   4    0.37    0.26
   4   2   4    0.37    0.28
  -4  -2  -4    0.93    0.34
   4   2  -4    0.48    0.27
   4   2  -4    0.27    0.28
  -4  -2  -4    1.34    0.33
  -4  -2   4    0.42    0.26
   4   2   4    0.47    0.32
   4   2   4    0.71    0.33
  -4  -2  -4    0.74    0.32
   4   2  -4    0.29    0.26
  -4  -2   4    1.30    0.29
   3   3  -4   20.20    1.00
  -3  -3  -4   21.12    1.08
   3   3   4   21.21    1.10
   3   3   4   19.99    1.10
  -3  -3  -4   19.90    1.09
  -3  -3  -4   19.82    1.06
   3   3  -4   21.70    1.01
  -3  -3  -4   23.15    1.18
  -3  -3   4   21.62    0.94
  -3  -3   4   20.78    0.93
   3   3  -4   22.03    1.04
   3   3   4   22.12    1.14
   2   4   4  671.35   22.65
  -2  -4  -4  655.35   22.20
   2   4   4  677.59   22.19
   2   4  -4  657.28   22.55
   2   4   4  696.81   22.71
  -2  -4   4  664.89   22.81
  -2  -4  -4  669.61   22.64
   2   4  -4  613.55   22.50
   2   4   4  671.56   22.66
   2   4  -4  686.84   22.06
   1   5  -4  162.44    5.69
   1   5   4  156.88    5.89
   1   5  -4  167.88    5.68
   1   5   4  167.10    5.89
  -1  -5  -4  162.96    5.78
  -1  -5  -4  161.52    5.82
   1   5   4  167.78    5.80
   0  -6  -4  139.66    5.02
   0   6   4  141.76    5.13
   0   6  -4  136.58    4.88
   0   6   4  137.38    5.14
   0  -6  -4  140.01    5.00
   0   6  -4  143.43    4.82
   0   6  -4  142.44    4.88
   0  -6  -4  141.92    5.05
   1  -7  -4  119.23    5.04
  -1   7  -4  148.84    4.95
  -1   7  -4  144.81    4.95
  -1   7   4  147.39    5.26
  -1   7   4  147.20    5.22
  -1   7  -4  146.23    4.89
   1  -7  -4  143.22    5.07
   1  -7  -4  142.40    5.10
  -2   8  -4  185.49    6.63
   2  -8  -4  185.81    6.74
  -2   8   4  199.77    6.94
  -2   8  -4  197.22    6.55
   2  -8  -4  198.05    6.76
  -2   8  -4  187.98    6.63
  -2   8   4  192.46    6.95
  -3   9  -4   33.89    1.39
  -3   9   4   33.12    1.65
  -3   9  -4   31.53    1.39
   3  -9  -4   33.62    1.46
  -3   9   4   34.05    1.70
   3  -9  -4   33.12    1.59
   3  -9  -4   32.78    1.58
  -3   9  -4   32.78    1.40
  -3   9   4   34.22    1.70
  -4  10  -4    9.50    0.70
  -4  10   4   10.91    0.93
  -4  10  -4   10.00    0.71
  -4  10  -4    9.97    0.74
   4 -10  -4   10.32    0.71
  -4  10   4   10.34    0.90
   4 -10  -4    9.88    0.83
  -4  10   4   10.17    0.91
  -5  11  -4    0.31    0.38
   5 -11  -4    0.00    0.26
   5 -11  -4    0.66    0.30
  -5  11   4   -0.22    0.47
  -5  11   4    1.04    0.61
  -5  11   4   -0.31    0.54
  -5  11  -4    0.84    0.35
  -5  11  -4    0.87    0.40
   5 -11  -4    0.58    0.43
   6 -12  -4    3.25    0.62
  -6  12   4    2.78    0.70
   6 -12  -4    3.15    0.59
  -6  12  -4    3.45    0.58
  -6  12  -4    2.85    0.55
  -6  12   4    3.57    0.79
  -7  13  -4   -0.47    0.45
  -7  13   4   -0.70    0.59
   7 -13  -4   -0.59    0.43
  -8  14  -4    9.68    0.93
  -8  14   4    9.31    1.14
   8 -14  -4    8.90    0.85
   9 -15  -4   14.00    1.12
  -9  15  -4   14.05    1.26
  -9  15   4   17.29    1.57
 -10  16   4   43.75    2.50
  10 -16  -4   41.52    1.96
 -10  16  -4   39.03    2.20
  11 -17  -4    3.44    0.59
 -11  17  -4    3.29    0.89
 -11  17   4    2.64    1.08
 -12  18  -4   25.83    1.88
 -12  18   4   29.31    2.15
 -13  19  -4    1.94    0.96
 -20  14   5    3.49    1.52
 -19  13   5   -1.17    1.15
 -19  13  -5    2.16    1.13
 -18  12   5    4.40    1.24
 -18  12  -5    3.49    1.16
 -17  11   5    2.88    1.11
 -17  11  -5    3.04    1.08
 -16  10   5    8.69    1.38
 -16  10  -5    5.65    1.10
 -15   9  -5    2.33    0.88
 -15   9   5    1.80    0.97
 -15   9   5    4.96    1.13
 -14   8  -5    2.65    0.88
 -14   8   5    3.96    1.02
 -14   8  -5    3.82    0.95
 -14   8   5    4.67    1.07
  14  -8  -5    4.23    0.84
  13  -7  -5    1.02    0.75
  13  -7   5    1.06    0.73
  13  -7   5    0.16    0.53
 -13   7   5    0.91    0.76
 -13   7   5    1.04    0.79
 -13   7  -5    0.71    0.72
 -13   7  -5    2.08    0.78
  13  -7  -5    2.49    0.73
  12  -6  -5    0.02    0.59
  12  -6   5    0.25    0.53
 -12   6  -5    0.41    0.63
 -12   6   5    2.23    0.75
  12  -6  -5    0.72    0.57
  12  -6   5   -0.47    0.60
 -12   6  -5    0.99    0.62
 -12   6   5    1.84    0.71
  11  -5   5   13.74    1.08
 -11   5   5   14.21    1.21
 -11   5  -5   12.74    1.10
 -11   5  -5   13.13    1.13
  11  -5   5   11.82    1.08
 -11   5   5   13.04    1.18
  11  -5  -5   13.04    1.16
  11  -5  -5   14.30    1.17
  10  -4   5  163.27    5.88
 -10   4  -5  154.57    5.88
 -10   4  -5  158.73    5.99
  10  -4  -5  158.73    6.01
 -10   4   5  161.93    5.95
 -10   4   5  158.87    6.06
  10  -4  -5  156.14    5.93
  10  -4   5  155.28    5.91
  -9   3   5    0.60    0.56
   9  -3  -5    1.16    0.55
  -9   3  -5    0.67    0.49
   9  -3   5    1.57    0.54
   9  -3   5    0.50    0.51
  -9   3  -5    0.48    0.49
   9  -3  -5    0.32    0.51
  -9   3   5   -0.12    0.50
  -9   3  -5    0.22    0.50
  -8   2  -5   15.48    1.19
  -8   2   5   18.96    1.20
   8  -2   5   15.98    1.18
  -8   2   5   17.29    1.16
   8  -2   5   16.68    1.14
   8  -2  -5   15.42    1.14
  -8   2  -5   16.27    1.12
   8  -2  -5   18.91    1.24
  -8   2  -5   16.76    1.14
   7  -1  -5    5.96    0.68
  -7   1   5    8.08    0.73
   7  -1   5    6.65    0.68
   7  -1  -5    6.13    0.63
  -7   1  -5    8.14    0.76
  -7   1   5    6.74    0.69
  -7   1  -5    6.95    0.68
   7  -1   5    7.11    0.70
  -7   1  -5    4.65    0.62
  -6   0   5    0.20    0.32
   6   0   5    0.28    0.35
  -6   0   5    0.70    0.37
   6   0  -5   -0.71    0.29
  -6   0  -5   -0.81    0.26
   6   0  -5   -0.39    0.31
   6   0   5   -0.06    0.33
  -6   0  -5    0.02    0.33
   6   0  -5    0.26    0.36
  -6   0  -5   -0.26    0.30
   5   1   5   44.15    1.92
  -5  -1  -5   46.82    2.00
  -5  -1   5   43.62    1.86
  -5  -1  -5   46.68    1.93
   5   1  -5   37.86    1.86
   5   1   5   39.45    1.91
   5   1  -5   46.04    1.90
   5   1  -5   42.20    1.89
  -5  -1   5   43.18    1.85
  -5  -1  -5   42.46    1.91
   4   2  -5   68.47    2.64
  -4  -2  -5   70.91    2.74
  -4  -2   5   71.91    2.63
   4   2   5   68.71    2.74
   4   2  -5   68.82    2.69
  -4  -2  -5   66.91    2.71
   4   2   5   72.35    2.74
   4   2  -5   56.64    2.62
   4   2   5   68.45    2.78
   3   3  -5    3.46    0.43
   3   3  -5    2.91    0.42
  -3  -3  -5    2.85    0.45
   3   3   5    2.68    0.49
  -3  -3  -5    2.41    0.45
   3   3  -5    2.06    0.40
  -3  -3   5    1.17    0.28
   3   3   5    3.06    0.50
   3   3   5    2.44    0.47
  -2  -4   5  142.15    4.88
   2   4  -5  127.05    4.98
  -2  -4  -5  139.65    5.13
  -2  -4  -5  141.62    5.09
   2   4  -5  139.38    5.02
   2   4   5  144.67    5.18
   2   4   5  144.65    5.10
   2   4  -5  143.83    4.93
   2   4   5  138.61    5.19
  -2  -4   5  142.77    4.88
   1   5  -5   29.61    1.27
   1   5  -5   28.21    1.28
  -1  -5  -5   28.10    1.45
   1   5   5   29.13    1.50
   1   5   5   29.07    1.48
  -1  -5  -5   28.95    1.41
   1   5   5   30.70    1.48
   0   6  -5   12.21    0.71
   0   6   5   13.11    0.91
   0  -6  -5   10.56    0.86
   0   6   5   11.18    0.89
   0   6  -5   11.91    0.70
   0  -6  -5   12.11    0.87
   0   6  -5   11.17    0.69
   0  -6  -5   11.17    0.82
  -1   7  -5    1.53    0.33
   1  -7  -5    1.50    0.43
   1  -7  -5    1.89    0.40
  -1   7  -5    1.97    0.36
  -1   7   5    1.67    0.52
   1  -7  -5    1.73    0.43
  -1   7   5    1.36    0.47
  -1   7  -5    1.35    0.33
  -2   8   5  132.65    4.96
   2  -8  -5  128.43    4.76
  -2   8   5  126.64    4.89
  -2   8  -5  128.65    4.61
  -2   8  -5  131.25    4.56
   2  -8  -5  130.85    4.77
  -2   8  -5  131.89    4.62
   2  -8  -5  126.05    4.78
  -3   9  -5   10.82    0.77
  -3   9   5   11.46    1.01
  -3   9  -5   10.46    0.75
  -3   9  -5   12.29    0.76
   3  -9  -5   11.84    0.94
   3  -9  -5   10.60    0.88
  -3   9   5   12.34    1.05
   4 -10  -5    8.45    0.80
  -4  10  -5    8.33    0.64
  -4  10   5    6.88    0.86
   4 -10  -5    7.24    0.79
  -4  10  -5    7.27    0.62
   4 -10  -5    6.26    0.62
  -4  10  -5    7.59    0.65
  -4  10   5    7.85    0.90
   5 -11  -5    0.36    0.50
   5 -11  -5   -0.04    0.46
  -5  11   5    0.39    0.54
  -5  11  -5    0.55    0.42
  -5  11  -5    0.96    0.38
  -5  11   5    0.41    0.60
   5 -11  -5    0.01    0.38
  -5  11  -5    0.57    0.42
   6 -12  -5   -0.48    0.46
  -6  12   5   -0.19    0.55
  -6  12  -5    0.00    0.45
  -6  12   5   -0.32    0.64
  -7  13  -5    1.18    0.55
  -7  13   5    1.45    0.80
   7 -13  -5    2.03    0.59
   8 -14  -5    1.89    0.62
  -8  14  -5    2.26    0.67
  -8  14   5    2.80    0.94
  -9  15  -5    2.89    0.82
  -9  15   5    4.70    1.07
   9 -15  -5    4.06    0.76
 -10  16   5    6.76    1.21
 -10  16  -5    6.20    0.99
  10 -16  -5    6.31    0.84
 -11  17  -5   -0.57    0.70
  11 -17  -5    0.67    0.52
 -11  17   5    0.98    0.98
 -12  18  -5   -0.06    0.80
 -12  18   5   -1.40    0.96
 -13  19  -5   -0.68    0.81
 -19  13  -6   19.45    2.02
 -19  13   6   16.72    2.06
 -18  12  -6    4.35    1.24
 -18  12   6    2.25    1.15
 -17  11   6    5.93    1.32
 -17  11  -6    3.31    1.07
 -16  10   6   10.86    1.53
 -16  10  -6   11.63    1.38
 -15   9   6   34.47    2.36
 -15   9   6   37.81    2.47
 -15   9  -6   35.93    2.31
 -14   8  -6    5.06    1.05
 -14   8   6    8.58    1.24
  14  -8  -6    9.68    1.15
 -14   8  -6    6.99    1.11
 -14   8   6   11.24    1.32
  13  -7  -6   16.41    1.41
 -13   7   6   15.50    1.43
 -13   7  -6   14.74    1.36
 -13   7  -6   14.01    1.39
 -13   7   6   15.14    1.43
  12  -6  -6    3.73    0.78
 -12   6   6    3.08    0.85
 -12   6   6    3.47    0.85
  12  -6   6    3.04    0.70
 -12   6  -6    3.94    0.83
  12  -6  -6    3.62    0.87
  12  -6   6    1.61    0.72
 -12   6  -6    1.80    0.74
 -11   5   6   -0.63    0.52
  11  -5   6   -0.14    0.53
  11  -5  -6    0.45    0.59
  11  -5  -6   -0.59    0.50
 -11   5   6    0.91    0.66
 -11   5  -6    0.47    0.55
  11  -5   6   -0.33    0.44
 -11   5  -6   -0.33    0.54
  10  -4   6   24.58    1.54
  10  -4  -6   23.97    1.52
  10  -4  -6   23.39    1.55
  10  -4   6   21.83    1.43
 -10   4  -6   20.77    1.49
 -10   4   6   24.39    1.57
 -10   4   6   24.60    1.58
 -10   4  -6   20.65    1.44
   9  -3   6   23.99    1.49
   9  -3  -6   23.48    1.53
  -9   3   6   24.92    1.57
   9  -3   6   25.61    1.55
  -9   3  -6   24.01    1.50
  -9   3  -6   25.24    1.50
  -9   3   6   23.19    1.50
   9  -3  -6   27.50    1.61
   8  -2  -6   30.00    1.70
   8  -2  -6   31.02    1.69
  -8   2  -6   28.89    1.63
  -8   2   6   33.10    1.72
  -8   2  -6   29.12    1.67
   8  -2   6   28.36    1.62
  -8   2   6   30.95    1.68
   8  -2   6   32.39    1.71
  -7   1   6   63.51    2.76
  -7   1  -6   61.51    2.75
  -7   1  -6   64.93    2.77
  -7   1   6   63.94    2.78
   7  -1  -6   64.10    2.79
   7  -1  -6   69.75    2.84
   7  -1   6   65.03    2.76
   7  -1   6   71.79    2.86
  -6   0   6    6.99    0.70
  -6   0  -6    7.07    0.71
   6   0  -6    7.70    0.74
  -6   0  -6    7.21    0.76
   6   0  -6    7.22    0.73
   6   0   6    6.62    0.72
   6   0   6    8.87    0.79
  -6   0   6    7.03    0.70
   5   1   6   15.32    1.07
   5   1  -6   14.50    1.01
   5   1  -6   16.16    1.03
   5   1  -6   15.39    1.05
  -5  -1   6   11.55    0.91
  -5  -1  -6   19.50    1.06
  -5  -1  -6   14.90    1.06
   5   1   6   15.02    1.05
  -4  -2  -6  187.16    6.95
  -4  -2   6  189.70    6.84
  -4  -2  -6  182.94    6.85
   4   2   6  188.48    6.99
   4   2   6  201.41    6.89
   4   2  -6  203.76    6.93
   4   2  -6  192.35    6.91
  -4  -2  -6  192.28    6.97
   4   2  -6  195.07    6.79
  -3  -3  -6   47.49    2.14
   3   3   6   53.31    2.23
   3   3   6   51.11    2.22
   3   3  -6   47.72    2.08
  -3  -3  -6   47.49    2.16
   3   3  -6   50.66    2.07
  -3  -3   6   41.61    1.93
   3   3  -6   52.53    2.10
   2   4   6   35.31    1.64
   2   4   6   31.58    1.61
  -2  -4  -6   30.62    1.57
  -2  -4  -6   31.04    1.54
   2   4  -6   30.42    1.43
   2   4   6   31.59    1.61
  -2  -4   6   26.98    1.26
   2   4  -6   33.04    1.49
   1   5  -6    4.00    0.50
   1   5   6    3.32    0.60
  -1  -5  -6    4.54    0.59
   1   5  -6    3.95    0.48
  -1  -5  -6    3.98    0.61
   1   5   6    4.54    0.61
   1   5   6    4.32    0.63
   1   5  -6    4.31    0.49
  -1  -5   6    3.94    0.32
   1   5  -6    4.14    0.49
   1   5   6    4.45    0.63
   0  -6  -6   28.71    1.52
   0   6   6   31.40    1.59
   0   6  -6   25.98    1.30
   0   6   6   28.79    1.56
   0  -6  -6   30.23    1.52
   0   6  -6   27.73    1.32
   0  -6  -6   29.89    1.48
   0   6  -6   27.10    1.32
  -1   7  -6    1.11    0.37
   1  -7  -6    0.40    0.37
   1  -7  -6    1.59    0.48
  -1   7   6    0.27    0.45
  -1   7   6    0.64    0.49
  -1   7  -6    0.47    0.34
  -1   7  -6    1.88    0.40
   1  -7  -6    1.13    0.43
   2  -8  -6   12.92    1.01
  -2   8  -6   13.39    0.87
   2  -8  -6   13.91    0.95
   2  -8  -6   13.13    1.05
  -2   8   6   12.79    1.06
  -2   8  -6   12.00    0.85
  -2   8  -6   12.83    0.85
  -2   8   6   12.47    1.09
   3  -9  -6   50.07    2.14
  -3   9   6   45.55    2.28
  -3   9  -6   47.39    2.04
   3  -9  -6   44.27    2.17
  -3   9   6   47.15    2.30
  -3   9  -6   48.65    2.00
  -3   9  -6   47.55    2.01
   3  -9  -6   50.51    2.26
  -4  10   6  110.45    4.59
  -4  10  -6  114.48    4.26
  -4  10   6  116.66    4.61
   4 -10  -6  110.09    4.40
  -4  10  -6  115.48    4.28
  -4  10  -6  116.12    4.17
   4 -10  -6  113.83    4.43
   5 -11  -6   34.96    1.88
   5 -11  -6   36.22    1.93
  -5  11   6   36.22    2.06
  -5  11  -6   34.94    1.69
  -5  11  -6   35.50    1.73
  -6  12   6    2.31    0.87
  -6  12  -6    3.57    0.64
   6 -12  -6    2.42    0.69
  -7  13  -6   62.73    2.69
   7 -13  -6   61.86    2.78
  -7  13   6   59.66    3.04
   8 -14  -6    5.92    0.87
  -8  14   6    7.11    1.16
  -8  14  -6    6.09    0.90
   9 -15  -6   59.62    2.72
  -9  15   6   58.50    3.10
  -9  15  -6   56.54    2.73
 -10  16   6    4.30    1.15
 -10  16  -6    4.59    0.92
  10 -16  -6    5.63    0.84
 -11  17   6   17.32    1.76
 -11  17  -6   14.58    1.39
  11 -17  -6   16.55    1.32
 -12  18   6    0.26    1.01
 -12  18  -6    0.02    0.79
 -19  13   7    3.03    1.46
 -19  13  -7    2.46    1.30
 -18  12  -7   -0.25    1.00
 -18  12   7   -0.80    1.17
 -17  11  -7    1.27    1.01
 -17  11   7    2.58    1.14
 -16  10  -7    8.36    1.27
 -16  10   7    8.07    1.40
 -15   9  -7   30.83    2.10
 -15   9   7   26.72    2.18
 -15   9   7   29.24    2.31
  14  -8  -7    0.00    0.78
 -14   8   7   -0.05    0.85
 -14   8   7    0.65    0.87
 -14   8  -7    0.61    0.77
 -13   7  -7    3.64    0.90
 -13   7  -7    3.13    0.87
  13  -7  -7    3.54    0.94
 -13   7   7    2.95    0.92
 -13   7   7    3.50    0.99
 -12   6  -7   -0.03    0.61
 -12   6   7    0.09    0.72
 -12   6  -7   -0.16    0.63
  12  -6  -7   -0.51    0.71
  12  -6   7   -0.36    0.49
 -12   6   7   -0.81    0.63
 -11   5   7   -0.58    0.63
 -11   5   7   -0.03    0.58
  11  -5   7    0.79    0.55
  11  -5   7   -0.43    0.57
 -11   5  -7   -0.11    0.56
  11  -5  -7    0.10    0.67
 -11   5  -7   -0.27    0.56
  10  -4  -7    9.68    1.09
  10  -4   7   11.43    1.07
  10  -4   7   10.81    0.98
 -10   4  -7   11.88    1.10
 -10   4   7   11.04    1.13
 -10   4  -7   11.64    1.08
 -10   4   7   11.14    1.13
  -9   3   7   22.98    1.56
   9  -3   7   23.29    1.56
  -9   3  -7   22.49    1.51
  -9   3  -7   25.13    1.59
   9  -3   7   24.25    1.50
  -9   3   7   21.94    1.56
   9  -3  -7   24.37    1.59
   8  -2  -7   -0.14    0.54
  -8   2  -7   -0.17    0.50
  -8   2   7    0.69    0.60
   8  -2   7   -0.16    0.53
  -8   2   7   -0.61    0.51
  -8   2  -7   -0.61    0.51
   8  -2   7    0.20    0.54
   7  -1   7   12.05    1.11
  -7   1  -7   15.81    1.21
  -7   1  -7   15.17    1.19
  -7   1   7   15.12    1.17
   7  -1   7   16.23    1.26
  -7   1   7   15.14    1.20
   7  -1  -7   15.08    1.23
  -6   0   7   -0.17    0.44
  -6   0  -7   -0.20    0.45
  -6   0  -7    0.45    0.48
   6   0   7   -0.11    0.44
   6   0   7    0.12    0.48
   6   0  -7   -1.18    0.43
   5   1   7  276.92    9.19
  -5  -1  -7  257.44    9.29
   5   1   7  219.05    9.24
   5   1  -7  249.65    9.25
  -5  -1   7  279.45    9.26
  -5  -1  -7  259.48    9.16
   5   1  -7  276.22    9.30
  -4  -2  -7    6.31    0.73
  -4  -2   7    3.81    0.55
   4   2   7    5.24    0.71
  -4  -2  -7    5.74    0.70
   4   2  -7    3.83    0.63
   4   2  -7    5.20    0.66
  -4  -2  -7    5.53    0.68
   4   2   7    4.10    0.68
   3   3   7  243.14    9.82
   3   3   7  297.88    9.75
   3   3  -7  301.84    9.80
  -3  -3  -7  269.18    9.82
  -3  -3   7  265.31    9.62
   3   3  -7  283.74    9.78
  -3  -3  -7  274.32    9.70
   2   4  -7   25.40    1.38
  -2  -4  -7   25.06    1.45
   2   4  -7   28.04    1.41
   2   4   7   26.96    1.52
  -2  -4  -7   24.23    1.49
   2   4   7   26.75    1.57
  -1  -5  -7    2.79    0.61
   1   5  -7    3.45    0.51
  -1  -5   7    3.14    0.35
   1   5  -7    2.75    0.50
  -1  -5  -7    4.02    0.59
   1   5  -7    3.19    0.50
   1   5   7    2.61    0.63
   0  -6  -7   80.05    3.26
   0  -6  -7   80.02    3.26
   0   6  -7   82.36    3.12
   0   6  -7   79.75    3.06
   0   6   7   80.00    3.36
   0   6  -7   78.08    3.12
   0  -6  -7   75.23    3.26
  -1   7  -7   27.35    1.43
  -1   7  -7   29.51    1.43
   1  -7  -7   28.58    1.54
  -1   7   7   30.03    1.74
   1  -7  -7   31.55    1.64
   1  -7  -7   28.47    1.61
  -1   7  -7   28.86    1.44
   2  -8  -7   36.84    1.91
   2  -8  -7   37.02    1.91
   2  -8  -7   39.04    1.87
  -2   8   7   36.93    2.00
  -2   8  -7   40.49    1.78
  -2   8  -7   36.39    1.71
  -2   8  -7   34.97    1.73
  -3   9   7  142.97    5.78
   3  -9  -7  166.19    5.68
  -3   9  -7  151.20    5.50
  -3   9  -7  147.03    5.47
  -3   9  -7  145.20    5.36
   3  -9  -7  143.23    5.60
   3  -9  -7  149.76    5.61
  -4  10  -7    2.27    0.61
   4 -10  -7    2.76    0.70
  -4  10  -7    2.53    0.61
   4 -10  -7    2.62    0.71
  -4  10  -7    3.02    0.55
   4 -10  -7    4.14    0.68
  -4  10   7    3.33    0.89
  -5  11   7   14.63    1.42
   5 -11  -7   15.80    1.32
  -5  11  -7   19.83    1.24
  -6  12  -7    6.40    0.81
   6 -12  -7    6.71    0.94
  -6  12   7    3.87    1.03
  -7  13  -7   37.99    2.01
  -7  13   7   38.31    2.38
   7 -13  -7   37.41    2.08
  -8  14  -7    3.64    0.86
   8 -14  -7    2.88    0.81
  -8  14   7    5.20    1.08
  -9  15  -7    6.98    1.03
  -9  15   7    6.02    1.28
   9 -15  -7    7.36    0.99
 -10  16   7    4.61    1.21
 -10  16  -7    2.34    0.88
  10 -16  -7    1.87    0.73
 -11  17   7    0.04    1.03
  11 -17  -7    1.29    0.70
 -11  17  -7   -0.25    0.77
 -12  18  -7   -0.44    0.85
 -19  13   8    6.68    1.75
 -18  12  -8   10.62    1.64
 -18  12   8   12.82    1.87
 -17  11   8   24.19    2.20
 -17  11  -8   26.37    2.15
 -16  10   8    5.72    1.34
 -16  10  -8    5.40    1.24
 -15   9  -8   64.61    3.40
 -15   9   8   66.46    3.54
 -15   9   8   62.71    3.50
 -14   8  -8   66.26    3.38
  14  -8  -8   63.05    3.32
 -14   8   8   68.66    3.53
 -14   8   8   70.03    3.53
  13  -7  -8    6.01    1.07
 -13   7  -8    5.22    1.00
 -13   7   8    7.04    1.20
 -13   7  -8    5.34    1.03
 -13   7   8    4.58    1.12
 -12   6  -8    0.35    0.68
 -12   6   8   -0.32    0.76
  12  -6  -8   -0.29    0.72
 -12   6  -8   -0.32    0.60
 -12   6   8    0.71    0.75
  11  -5   8   20.89    1.46
 -11   5  -8   25.47    1.72
 -11   5  -8   22.77    1.68
  11  -5   8   22.57    1.64
 -11   5   8   23.44    1.75
 -11   5   8   22.18    1.73
  11  -5  -8   20.31    1.64
  10  -4   8   -0.70    0.57
 -10   4  -8    0.33    0.63
 -10   4   8   -0.48    0.66
 -10   4  -8    0.04    0.60
  10  -4  -8   -0.69    0.62
 -10   4   8   -0.24    0.61
  10  -4   8   -0.39    0.51
   9  -3  -8   87.12    3.76
  -9   3   8   79.94    3.66
   9  -3   8   94.06    3.71
  -9   3   8   86.60    3.76
   9  -3   8   83.16    3.64
  -9   3  -8   86.20    3.68
  -9   3  -8   88.84    3.72
  -8   2  -8  232.78    8.45
   8  -2  -8  223.25    8.44
  -8   2   8  224.57    8.29
  -8   2  -8  219.94    8.30
  -8   2   8  221.53    8.44
   8  -2   8  235.47    8.30
   8  -2   8  245.60    8.46
  -7   1  -8  268.73    9.95
   7  -1  -8  270.30    9.98
   7  -1   8  285.78    9.83
   7  -1   8  277.60    9.97
  -7   1   8  281.86    9.99
  -7   1  -8  272.33    9.83
  -6   0  -8  125.53    5.00
   6   0   8  136.37    5.07
  -6   0  -8  130.14    5.00
   6   0   8  139.30    5.04
  -6   0   8  114.14    4.91
   6   0  -8  127.52    5.03
  -5  -1   8  142.67    6.09
   5   1   8  184.93    6.26
   5   1   8  171.24    6.31
  -5  -1  -8  164.33    6.19
   5   1  -8  163.56    6.23
  -5  -1  -8  173.95    6.30
  -4  -2  -8   55.60    2.52
   4   2   8   56.52    2.56
   4   2  -8   55.62    2.49
  -4  -2   8   46.06    2.29
   4   2  -8   55.61    2.48
  -4  -2  -8   54.71    2.51
  -4  -2  -8   51.16    2.48
   4   2   8   58.20    2.60
   3   3  -8   61.75    2.56
  -3  -3  -8   53.16    2.52
  -3  -3   8   54.17    2.34
  -3  -3  -8   53.69    2.54
   3   3   8   57.94    2.61
   3   3   8   54.89    2.60
   3   3  -8   53.88    2.49
   2   4  -8   21.73    1.29
   2   4  -8   19.94    1.25
  -2  -4  -8   19.33    1.31
  -2  -4  -8   19.67    1.38
   2   4   8   17.05    1.35
   2   4  -8   18.29    1.18
  -1  -5   8    0.52    0.30
  -1  -5  -8    0.30    0.51
  -1  -5  -8    0.51    0.44
   1   5   8    0.71    0.57
   1   5  -8    0.72    0.43
   1   5  -8    1.09    0.46
   1   5  -8    0.50    0.45
   0   6  -8   60.53    2.56
   0  -6  -8   63.51    2.78
   0   6  -8   64.35    2.64
   0   6  -8   60.99    2.64
   0  -6  -8   65.74    2.81
   0   6   8   59.15    2.84
   0  -6  -8   61.90    2.78
   0   6  -8   59.99    2.63
   0  -6   8   61.34    2.24
   1  -7  -8    1.77    0.54
   1  -7  -8    3.53    0.68
  -1   7  -8    0.28    0.45
  -1   7  -8    1.43    0.47
  -1   7  -8    0.73    0.49
   1  -7  -8    0.78    0.45
  -1   7   8    1.53    0.67
   2  -8  -8   13.40    1.14
  -2   8  -8   13.83    1.07
  -2   8  -8   14.17    1.11
   2  -8  -8   16.19    1.31
   2  -8  -8   16.30    1.27
  -2   8  -8   14.05    1.13
  -2   8   8   14.74    1.28
  -3   9   8   59.09    2.92
  -3   9  -8   61.13    2.68
   3  -9  -8   59.97    2.80
   3  -9  -8   58.54    2.80
  -3   9  -8   63.50    2.67
   3  -9  -8   59.69    2.71
  -3   9  -8   60.08    2.57
  -4  10  -8   50.36    2.29
  -4  10   8   48.52    2.60
   4 -10  -8   49.26    2.35
   4 -10  -8   45.88    2.41
  -5  11  -8   51.72    2.40
   5 -11  -8   49.77    2.54
  -5  11   8   51.72    2.73
  -6  12  -8   25.34    1.59
   6 -12  -8   21.89    1.64
  -6  12   8   24.53    1.93
   7 -13  -8   31.52    1.94
  -7  13  -8   29.76    1.84
  -7  13   8   30.51    2.23
  -8  14  -8    9.10    1.09
  -8  14   8   10.69    1.39
   8 -14  -8    6.40    1.00
  -9  15  -8   14.97    1.42
   9 -15  -8   18.70    1.55
  -9  15   8   19.48    1.81
  10 -16  -8    1.42    0.75
 -10  16   8    1.29    1.08
 -10  16  -8    0.48    0.81
 -11  17  -8    0.04    0.81
 -11  17   8   -0.27    0.96
 -12  18  -8    1.25    0.96
 -18  12  -9    3.26    1.27
 -18  12   9    4.76    1.55
 -17  11   9    1.66    1.30
 -17  11  -9   -0.57    1.01
 -16  10  -9   13.65    1.62
 -16  10   9    9.09    1.57
 -15   9   9    1.82    1.18
 -15   9   9    1.56    1.16
 -15   9  -9    0.86    0.94
 -14   8   9   18.45    1.85
 -14   8   9   20.76    1.91
 -14   8  -9   15.36    1.67
 -13   7   9    5.30    1.17
  13  -7  -9    3.87    1.12
 -13   7  -9    3.74    0.98
 -13   7   9    2.03    1.04
  12  -6  -9    0.25    0.87
 -12   6  -9   -0.77    0.69
 -12   6   9   -0.35    0.80
 -12   6  -9    0.89    0.82
 -12   6   9    0.97    0.90
 -11   5  -9   13.86    1.33
 -11   5   9   13.40    1.43
 -11   5   9   13.77    1.43
 -11   5  -9   15.13    1.38
  11  -5  -9   12.15    1.40
  10  -4   9   34.50    2.01
  10  -4   9   28.92    1.82
 -10   4   9   28.91    2.00
 -10   4  -9   31.80    2.02
 -10   4   9   30.44    2.02
  10  -4  -9   31.85    2.03
 -10   4  -9   33.24    2.04
  -9   3  -9    1.68    0.74
   9  -3   9    2.93    0.75
  -9   3   9    3.59    0.84
   9  -3  -9    1.97    0.79
  -9   3   9    1.49    0.76
   9  -3   9    1.73    0.76
  -9   3  -9    2.92    0.83
   8  -2   9    4.03    0.82
   8  -2   9    2.22    0.78
   8  -2  -9    2.01    0.76
  -8   2   9    3.66    0.82
  -8   2  -9    2.30    0.78
  -8   2  -9    3.68    0.79
   7  -1   9   -0.13    0.66
   7  -1  -9   -0.07    0.61
  -7   1   9    0.49    0.61
  -7   1  -9   -0.47    0.59
  -7   1  -9   -0.93    0.59
   7  -1   9   -1.12    0.55
   6   0   9   -0.57    0.55
   6   0  -9   -0.39    0.54
   6   0   9   -0.56    0.58
  -6   0   9   -0.59    0.53
  -6   0  -9   -0.76    0.57
  -6   0  -9   -1.11    0.50
   5   1   9    5.39    0.85
   5   1   9    4.46    0.84
  -5  -1  -9    5.02    0.86
  -5  -1  -9    4.21    0.80
  -5  -1  -9    5.87    0.84
   5   1  -9    4.45    0.80
  -5  -1   9    4.91    0.74
  -4  -2  -9  101.21    4.28
  -4  -2  -9  105.35    4.29
   4   2   9  112.21    4.33
  -4  -2   9  105.78    4.14
   4   2  -9  105.22    4.27
   4   2   9  102.10    4.32
   3   3  -9   -0.73    0.52
  -3  -3   9   -0.17    0.43
  -3  -3  -9    0.27    0.54
  -3  -3  -9   -0.03    0.56
   3   3  -9   -0.12    0.50
   3   3  -9    1.19    0.55
   3   3   9    0.65    0.65
   2   4  -9    2.78    0.64
   2   4  -9    3.43    0.65
  -2  -4   9    2.58    0.50
  -2  -4  -9    2.06    0.67
  -2  -4  -9    3.98    0.72
   2   4  -9    1.85    0.61
   2   4   9    2.08    0.72
   1   5  -9   18.06    1.29
  -1  -5  -9   18.19    1.37
  -1  -5   9   17.86    1.02
   1   5   9   17.39    1.40
   1   5  -9   17.31    1.21
   1   5  -9   18.95    1.33
  -1  -5  -9   20.25    1.41
  -1  -5  -9   20.05    1.35
   0  -6  -9   19.23    1.34
   0  -6   9   18.28    0.91
   0  -6  -9   18.19    1.41
   0   6  -9   15.99    1.24
   0   6  -9   17.79    1.27
   0   6  -9   18.49    1.22
   0   6  -9   19.15    1.29
   0   6   9   18.83    1.47
   0  -6  -9   20.08    1.49
  -1   7  -9   -0.24    0.52
   1  -7  -9   -0.26    0.47
  -1   7  -9    0.10    0.48
   1  -7  -9   -0.73    0.52
  -1   7  -9   -0.75    0.48
  -1   7   9   -0.31    0.65
   1  -7  -9    0.00    0.48
  -2   8   9    3.22    0.87
   2  -8  -9    3.91    0.78
   2  -8  -9    5.19    0.88
   2  -8  -9    3.72    0.74
  -2   8  -9    2.59    0.70
  -2   8  -9    3.87    0.72
  -3   9  -9    9.23    0.97
   3  -9  -9   10.99    1.06
  -3   9   9   10.64    1.22
   3  -9  -9   10.92    1.13
   3  -9  -9    8.69    1.11
   4 -10  -9    0.24    0.65
  -4  10  -9   -0.63    0.60
  -4  10   9   -0.36    0.82
  -5  11  -9    5.68    0.89
   5 -11  -9    5.60    0.96
  -5  11   9    5.55    1.09
   6 -12  -9    1.09    0.72
  -6  12   9    0.41    0.92
  -6  12  -9    0.37    0.70
  -7  13   9    2.75    1.05
   7 -13  -9    3.19    0.87
  -7  13  -9    2.32    0.89
  -8  14   9    0.18    0.99
  -8  14  -9    0.80    0.79
   8 -14  -9    0.92    0.71
  -9  15   9    0.43    1.09
  -9  15  -9    0.17    0.73
   9 -15  -9   -0.09    0.67
 -10  16   9    3.14    1.20
 -10  16  -9    2.10    0.93
 -11  17   9    1.21    1.25
 -11  17  -9    2.41    0.98
 -18  12  10    0.33    1.28
 -18  12 -10    0.75    1.20
 -17  11 -10    0.13    1.08
 -17  11  10    0.08    1.13
 -16  10  10    2.01    1.23
 -16  10 -10    0.95    1.14
 -15   9  10   20.16    2.00
 -15   9  10   16.31    1.85
 -15   9 -10   14.96    1.73
 -14   8  10   20.31    2.04
 -14   8 -10   19.95    1.88
 -14   8  10   21.47    2.04
 -13   7  10   12.04    1.55
 -13   7 -10   10.65    1.42
 -13   7  10   13.26    1.62
  13  -7 -10   13.37    1.53
 -12   6 -10   54.64    2.99
 -12   6  10   55.07    3.09
 -12   6 -10   55.53    3.00
  12  -6 -10   48.48    2.91
 -12   6  10   61.54    3.13
 -11   5  10    1.15    0.87
 -11   5  10    0.24    0.88
 -11   5 -10    0.62    0.76
  11  -5 -10   -0.19    0.84
 -11   5 -10    0.10    0.76
  10  -4 -10   51.54    2.94
 -10   4 -10   56.79    2.94
 -10   4 -10   59.35    2.98
  10  -4  10   62.77    2.85
 -10   4  10   58.61    3.03
   9  -3  10    0.73    0.67
  -9   3 -10    0.95    0.78
  -9   3  10    1.15    0.81
   9  -3  10    0.80    0.76
  -9   3 -10    1.86    0.77
   9  -3 -10    0.90    0.81
  -8   2 -10    9.39    1.16
  -8   2  10    9.77    1.22
  -8   2 -10   12.36    1.23
   8  -2  10   13.80    1.20
   8  -2 -10    8.43    1.15
   8  -2  10   11.56    1.23
  -7   1 -10    0.86    0.69
   7  -1  10    0.10    0.62
  -7   1 -10    0.40    0.65
   7  -1 -10    0.66    0.70
   7  -1  10    0.16    0.68
  -7   1  10    1.01    0.67
  -6   0 -10   19.08    1.49
   6   0  10   19.32    1.57
  -6   0  10   17.41    1.37
   6   0  10   15.84    1.41
   6   0 -10   17.70    1.45
  -6   0 -10   19.10    1.48
  -6   0 -10   17.87    1.46
   5   1 -10    5.34    0.88
   5   1  10    4.07    0.84
  -5  -1 -10    4.52    0.87
  -5  -1  10    5.15    0.80
  -5  -1 -10    4.55    0.88
  -5  -1 -10    4.44    0.85
  -4  -2 -10   28.76    1.87
  -4  -2  10   32.16    1.75
   4   2 -10   31.36    1.88
  -4  -2 -10   34.32    1.96
   4   2 -10   32.98    1.86
   4   2  10   29.64    1.92
  -3  -3  10    4.27    0.68
   3   3  10    4.41    0.89
  -3  -3 -10    4.26    0.82
   3   3 -10    4.32    0.81
  -3  -3 -10    4.49    0.88
   3   3 -10    4.00    0.80
   2   4  10  114.89    4.58
  -2  -4 -10  103.52    4.45
   2   4 -10  103.14    4.27
   2   4 -10   95.12    4.33
  -2  -4 -10  109.47    4.48
   2   4 -10  110.28    4.44
  -2  -4  10  115.11    4.20
   1   5 -10   11.19    1.05
  -1  -5  10    5.37    0.61
  -1  -5 -10    8.38    1.03
   1   5 -10    9.11    1.01
  -1  -5 -10    8.37    1.09
   1   5  10    6.20    1.05
   1   5 -10    8.70    0.93
   0  -6 -10   54.64    2.66
   0  -6 -10   52.12    2.67
   0   6  10   47.44    2.72
   0  -6  10   53.18    2.14
   0   6 -10   52.22    2.55
   0   6 -10   53.50    2.48
   0   6 -10   54.54    2.59
   1  -7 -10   13.61    1.36
  -1   7 -10   12.39    1.18
  -1   7  10   17.73    1.51
   1  -7 -10   14.26    1.25
  -1   7 -10   13.61    1.15
  -1   7 -10   13.17    1.20
   1  -7 -10   16.74    1.41
  -2   8 -10   30.34    1.74
   2  -8 -10   31.22    2.03
  -2   8  10   29.31    2.02
   2  -8 -10   30.50    1.90
  -2   8 -10   28.55    1.78
   2  -8 -10   29.17    1.94
   3  -9 -10   20.77    1.70
   3  -9 -10   24.26    1.66
  -3   9 -10   21.88    1.58
  -3   9  10   25.50    1.93
  -4  10 -10   22.90    1.60
   4 -10 -10   22.08    1.72
  -4  10  10   21.18    1.84
   5 -11 -10    5.64    0.98
  -5  11 -10    3.12    0.84
  -5  11  10    4.16    1.06
   6 -12 -10    9.06    1.16
  -6  12  10    9.67    1.38
  -6  12 -10    6.92    1.13
   7 -13 -10    2.35    0.87
  -7  13 -10    2.28    0.89
  -7  13  10    3.68    1.19
  -8  14  10    3.32    1.26
  -8  14 -10    2.63    0.93
   8 -14 -10    4.42    0.99
  -9  15  10    8.62    1.54
  -9  15 -10    8.44    1.24
 -10  16  10   22.57    2.21
 -10  16 -10   20.43    1.81
 -11  17 -10    7.32    1.33
 -17  11 -11   -0.69    1.18
 -17  11  11   -0.16    1.32
 -16  10 -11   10.22    1.62
 -16  10  11    8.55    1.66
 -15   9  11   12.04    1.73
 -15   9 -11    9.87    1.51
 -15   9  11    9.50    1.58
 -14   8  11    4.23    1.35
 -14   8  11    7.12    1.42
 -14   8 -11    5.32    1.31
  13  -7 -11   14.07    1.62
 -13   7 -11   11.29    1.55
 -13   7  11    8.38    1.47
 -12   6 -11   -1.11    0.82
 -12   6  11    0.66    1.05
  12  -6 -11   -0.33    0.98
 -11   5 -11   20.50    1.79
  11  -5 -11   19.23    1.81
 -11   5 -11   22.65    1.86
 -11   5  11   22.32    1.97
  10  -4 -11    1.61    0.96
 -10   4  11    3.36    1.01
 -10   4 -11    1.23    0.88
 -10   4 -11    1.09    0.89
  -9   3 -11   72.08    3.48
  -9   3 -11   75.54    3.54
   9  -3  11   65.77    3.28
   9  -3 -11   73.96    3.54
  -9   3  11   69.98    3.49
  -8   2  11   12.92    1.35
   8  -2  11   13.16    1.27
  -8   2 -11   10.99    1.30
   8  -2  11    9.61    1.26
  -8   2 -11   10.15    1.28
   8  -2 -11   10.94    1.31
  -7   1 -11   16.88    1.44
   7  -1 -11   14.77    1.39
   7  -1  11   13.43    1.28
   7  -1  11   14.87    1.44
  -7   1  11   11.70    1.28
  -7   1 -11   15.15    1.42
  -6   0  11   -0.28    0.63
   6   0  11   -0.31    0.62
  -6   0 -11   -0.50    0.60
  -6   0 -11   -0.06    0.68
   6   0 -11   -0.87    0.67
  -6   0 -11   -0.72    0.63
  -5  -1 -11   10.90    1.22
   5   1 -11   10.54    1.18
   5   1  11    9.31    1.13
   5   1 -11    7.60    1.12
  -5  -1  11    7.97    1.00
  -5  -1 -11    7.81    1.08
  -4  -2 -11   24.81    1.75
   4   2 -11   25.25    1.72
  -4  -2  11   23.52    1.55
   4   2 -11   21.29    1.68
  -4  -2 -11   25.99    1.77
   4   2  11   22.26    1.71
   3   3  11   32.74    2.11
   3   3 -11   36.24    2.07
  -3  -3  11   28.86    1.80
  -3  -3 -11   37.70    2.16
   3   3 -11   35.40    2.09
  -3  -3 -11   38.99    2.18
   2   4  11    1.54    0.92
   2   4 -11    3.66    0.86
  -2  -4  11    2.15    0.60
  -2  -4 -11    2.62    0.88
   2   4 -11    3.66    0.86
  -2  -4 -11    3.32    0.88
  -1  -5 -11   33.68    2.10
   1   5 -11   30.84    1.86
  -1  -5 -11   30.32    2.00
   1   5  11   31.32    2.12
   1   5 -11   29.01    1.93
   0  -6 -11   19.21    1.59
   0  -6 -11   15.71    1.49
   0   6  11   17.72    1.59
   0   6 -11   16.12    1.35
   0   6 -11   18.05    1.50
   1  -7 -11   15.14    1.38
   1  -7 -11   15.04    1.46
  -1   7  11   13.64    1.46
  -1   7 -11   13.72    1.31
  -1   7 -11   12.51    1.22
  -2   8 -11    0.20    0.77
   2  -8 -11   -0.20    0.75
  -2   8 -11    0.56    0.76
  -2   8  11    0.42    0.89
   2  -8 -11    0.88    0.72
  -3   9 -11   17.30    1.51
   3  -9 -11   13.94    1.45
  -3   9  11   13.99    1.57
   3  -9 -11   13.89    1.35
  -4  10 -11    4.65    0.96
   4 -10 -11    4.37    0.99
  -4  10  11    6.25    1.21
  -5  11  11    0.50    1.01
  -5  11 -11   -0.10    0.74
   5 -11 -11    1.30    0.82
   6 -12 -11    6.13    1.11
  -6  12  11    7.78    1.36
  -6  12 -11    4.22    1.01
   7 -13 -11    0.12    0.78
  -7  13  11   -1.07    0.99
  -7  13 -11    0.58    0.87
  -8  14  11   -1.42    0.99
  -8  14 -11   -1.59    0.82
  -9  15  11    5.85    1.55
  -9  15 -11    7.26    1.32
 -10  16  11   -1.26    1.14
 -10  16 -11   -0.02    1.07
 -17  11  12    2.20    1.48
 -16  10 -12    2.19    1.32
 -16  10  12    2.21    1.36
 -15   9  12   33.72    2.71
 -15   9 -12   31.85    2.63
 -14   8 -12   15.19    1.84
 -14   8  12   12.44    1.77
 -13   7  12   41.34    2.86
 -13   7 -12   42.50    2.85
 -12   6  12    3.41    1.18
  12  -6 -12    3.69    1.26
 -12   6 -12    1.54    1.12
 -11   5  12   12.78    1.58
 -11   5 -12   10.46    1.47
  11  -5 -12   15.49    1.64
  10  -4 -12    0.14    0.91
 -10   4  12    1.95    1.06
 -10   4 -12   -0.60    0.80
 -10   4 -12    0.33    0.89
  -9   3 -12   46.09    2.65
  -9   3  12   36.68    2.50
   9  -3 -12   43.46    2.60
  -9   3 -12   39.43    2.55
  -8   2 -12   14.76    1.55
  -8   2 -12   16.05    1.60
   8  -2  12   16.90    1.50
   8  -2 -12   17.46    1.61
  -8   2  12   19.15    1.64
   7  -1 -12    4.65    1.06
   7  -1 -12    3.40    1.00
  -7   1 -12    5.57    1.06
  -7   1 -12    5.77    1.06
  -7   1 -12    5.23    1.07
  -7   1  12    4.17    0.95
   7  -1  12    2.98    0.90
   6   0  12   -0.70    0.69
  -6   0 -12   -0.64    0.68
  -6   0 -12    0.96    0.81
   6   0 -12   -0.58    0.73
   6   0 -12   -0.81    0.72
  -6   0 -12    0.09    0.74
  -6   0  12   -0.44    0.65
  -5  -1 -12    1.54    0.82
   5   1  12    1.82    0.85
  -5  -1 -12    1.14    0.80
   5   1 -12    0.86    0.80
  -5  -1  12    0.92    0.69
   5   1 -12    1.34    0.79
  -4  -2 -12    2.02    0.85
   4   2  12    1.73    0.88
  -4  -2 -12    3.08    0.91
   4   2 -12    1.55    0.93
  -4  -2  12    1.45    0.72
   4   2 -12    1.82    0.87
  -3  -3  12   47.70    2.30
   3   3  12   46.23    2.64
  -3  -3 -12   46.15    2.60
   3   3 -12   40.27    2.40
   3   3 -12   42.78    2.53
  -3  -3 -12   42.14    2.49
   2   4  12    4.50    1.17
   2   4 -12    5.98    1.03
  -2  -4 -12    4.24    1.01
   2   4 -12    5.01    1.03
  -2  -4 -12    5.60    1.08
  -1  -5 -12   74.13    3.63
   1   5 -12   75.93    3.56
   1   5 -12   77.68    3.47
   1   5  12   72.71    3.66
  -1  -5 -12   74.22    3.64
   0  -6 -12    3.06    1.00
   0   6  12    1.43    0.97
   0   6 -12    2.53    0.84
   0   6 -12    3.47    0.98
   0  -6 -12    3.57    0.97
  -1   7 -12   59.06    2.97
  -1   7  12   56.02    3.12
   1  -7 -12   55.98    2.99
   1  -7 -12   59.72    3.09
   2  -8 -12    2.25    0.97
   2  -8 -12    2.68    0.91
  -2   8 -12    2.49    0.92
  -2   8  12    0.43    0.95
  -2   8 -12    1.37    0.86
  -3   9 -12   29.07    2.04
   3  -9 -12   27.16    2.07
  -3   9  12   30.02    2.23
  -3   9 -12   28.92    2.01
  -4  10 -12    0.49    0.80
  -4  10  12   -0.48    0.86
   4 -10 -12    0.75    0.84
   5 -11 -12    1.34    0.90
  -5  11  12    0.04    1.06
  -5  11 -12    0.17    0.89
   6 -12 -12    0.27    0.85
  -6  12  12   -0.62    0.99
  -6  12 -12    0.47    0.88
  -7  13  12   -0.44    1.17
  -7  13 -12    1.24    0.95
  -8  14 -12    1.58    1.07
  -8  14  12    0.61    1.23
  -9  15 -12   15.79    1.76
  -9  15  12   14.05    2.09
 -16  10  13    8.53    1.81
 -15   9 -13    0.09    1.23
 -15   9  13    0.57    1.28
 -14   8 -13    5.80    1.47
 -14   8  13    3.61    1.42
 -13   7  13   -1.66    1.00
 -13   7 -13    1.60    1.17
  13  -7 -13   -0.37    1.01
 -12   6 -13   -0.25    1.03
  12  -6 -13   -0.93    0.95
 -12   6  13   -0.30    0.99
  12  -6 -13    1.00    1.09
  11  -5 -13    2.23    1.10
 -11   5 -13    2.02    1.09
  11  -5 -13    2.43    1.17
 -11   5  13    2.95    1.16
  10  -4 -13   10.00    1.44
  10  -4 -13    7.67    1.40
 -10   4 -13    6.59    1.29
 -10   4  13    7.92    1.38
  -9   3 -13    0.48    0.92
   9  -3 -13   -0.17    0.95
   9  -3 -13    0.10    1.00
  -9   3  13    0.00    0.92
  -9   3 -13    0.29    0.95
  -8   2 -13   -0.79    0.91
   8  -2 -13    0.82    1.01
  -8   2 -13    0.71    0.93
  -8   2 -13    1.96    0.98
  -8   2  13    0.25    0.96
   8  -2 -13   -0.08    0.94
  -7   1 -13    0.04    0.85
   7  -1  13   -1.12    0.82
   7  -1 -13    0.13    0.87
   7  -1 -13    0.26    0.98
  -7   1 -13   -1.12    0.83
  -7   1  13   -0.85    0.80
  -7   1 -13   -0.49    0.84
   6   0  13   -0.32    0.87
  -6   0 -13    0.27    0.82
  -6   0 -13    0.00    0.78
  -6   0  13   -0.79    0.81
   6   0 -13   -1.16    0.79
   6   0 -13    0.03    0.88
  -5  -1  13    0.07    0.70
   5   1  13   -1.00    0.82
   5   1 -13   -0.64    0.83
  -5  -1 -13    0.28    0.81
   5   1 -13   -1.57    0.74
  -5  -1 -13   -0.43    0.80
   4   2 -13   20.89    1.81
  -4  -2 -13   22.47    1.87
  -4  -2 -13   22.18    1.86
   4   2  13   23.95    1.91
   4   2 -13   21.57    1.80
   3   3 -13    2.44    0.94
   3   3 -13    1.54    0.91
  -3  -3 -13    1.27    0.94
   3   3  13    2.01    0.98
  -3  -3 -13    2.11    0.93
  -2  -4 -13    0.79    0.85
  -2  -4 -13   -0.24    0.81
   2   4 -13   -0.86    0.75
   2   4 -13    0.20    0.82
   2   4  13   -0.47    0.84
   1   5  13    0.31    0.92
  -1  -5 -13    1.67    0.89
  -1  -5 -13    0.69    0.90
   1   5 -13   -0.13    0.90
   0   6 -13    0.43    0.75
   0   6  13   -0.23    0.91
   0  -6 -13    0.00    0.92
   0  -6 -13    0.86    0.87
   1  -7 -13    2.41    1.00
  -1   7  13    1.90    1.00
  -1   7 -13    2.15    0.94
   1  -7 -13    2.06    0.99
  -2   8 -13    0.49    0.86
   2  -8 -13    0.23    0.88
   2  -8 -13    1.37    0.96
  -2   8  13   -0.38    0.91
  -3   9 -13   -0.31    0.90
   3  -9 -13    1.99    0.97
  -3   9 -13    1.90    0.96
  -3   9  13    0.37    0.96
  -4  10 -13    1.28    0.97
  -4  10  13    1.71    1.09
   4 -10 -13    0.90    0.97
  -4  10 -13    1.16    0.96
   5 -11 -13   -0.21    0.89
  -5  11 -13   -0.18    0.91
  -5  11  13   -0.11    1.10
   6 -12 -13    0.09    0.99
  -6  12  13    1.61    1.26
  -6  12 -13   -0.79    0.95
  -7  13  13   -1.29    1.15
  -7  13 -13   -0.06    1.01
  -8  14  13   -1.62    1.16
  -8  14 -13    0.00    1.02
  -9  15 -13   -0.24    1.07
 -15   9  14   -0.74    1.25
 -15   9 -14   -1.13    1.26
 -14   8 -14    1.20    1.29
 -14   8  14    1.84    1.35
 -13   7 -14    0.00    1.09
 -13   7  14   -0.97    1.12
 -12   6  14   -0.37    1.09
  12  -6 -14   -1.36    0.92
  12  -6 -14   -0.07    1.13
 -12   6 -14   -0.33    1.03
  11  -5 -14    1.82    1.18
 -11   5  14    1.24    1.22
 -11   5 -14    0.30    1.11
  11  -5 -14    0.28    1.01
  10  -4 -14    1.35    1.06
 -10   4  14    1.40    1.13
 -10   4 -14    0.25    1.07
  10  -4 -14   -0.09    1.03
   9  -3 -14   -0.99    1.00
  -9   3  14   -1.76    0.89
  -9   3 -14    0.60    1.01
  -9   3 -14   -0.44    1.07
   9  -3 -14   -0.29    0.94
  -8   2 -14   45.94    2.85
  -8   2 -14   46.38    2.87
  -8   2 -14   39.59    2.77
   8  -2 -14   45.65    2.89
   8  -2 -14   42.93    2.84
  -8   2  14   45.38    2.83
  -7   1 -14   -0.31    0.99
   7  -1 -14    0.39    0.96
  -7   1  14   -0.20    0.92
   7  -1 -14   -0.20    1.06
  -7   1 -14    0.38    0.96
   6   0  14   45.75    2.76
  -6   0 -14   49.06    2.91
  -6   0 -14   45.69    2.84
   6   0 -14   45.52    2.83
   6   0 -14   44.03    2.87
  -5  -1 -14    1.71    1.00
   5   1 -14   -0.67    0.98
  -5  -1 -14    0.69    0.98
   5   1 -14   -0.62    0.94
   5   1  14   -0.43    0.90
  -4  -2 -14   43.85    2.75
   4   2  14   41.89    2.70
   4   2 -14   43.07    2.82
  -4  -2 -14   46.08    2.82
   4   2 -14   47.04    2.79
  -3  -3 -14    1.40    1.01
   3   3 -14    0.12    0.91
   3   3  14    0.25    0.94
   3   3 -14    2.06    0.97
  -3  -3 -14    1.21    1.12
  -2  -4 -14    3.69    1.12
   2   4 -14    3.65    1.18
  -2  -4 -14    2.13    1.06
   2   4  14    3.81    1.15
  -1  -5 -14    1.01    0.96
  -1  -5 -14    1.00    0.98
   1   5  14    0.39    1.00
   1   5 -14    0.21    0.90
   0   6  14    0.86    0.95
   0  -6 -14    0.97    0.97
   0   6 -14    1.01    0.92
   0  -6 -14    1.23    0.97
   1  -7 -14    1.43    0.93
  -1   7 -14   -0.64    0.84
   1  -7 -14    0.00    0.93
  -1   7  14   -0.68    0.91
  -2   8  14   -0.19    0.99
   2  -8 -14    1.87    1.04
  -2   8 -14   -0.35    0.90
  -3   9 -14   -0.71    0.92
   3  -9 -14    0.18    1.00
  -3   9  14    0.45    1.05
   4 -10 -14   31.94    2.49
  -4  10  14   31.39    2.58
  -4  10 -14   34.19    2.49
  -5  11 -14   -0.21    1.09
  -5  11  14   -1.70    1.09
  -5  11 -14   -0.01    1.04
  -6  12 -14    6.78    1.37
  -6  12  14    5.94    1.62
  -6  12 -14    7.81    1.50
  -7  13 -14    1.49    1.16
  -7  13  14    1.18    1.35
  -8  14 -14    9.97    1.65
  -8  14  14    9.94    1.98
 -14   8 -15    0.04    1.33
 -14   8  15    0.71    1.48
 -13   7  15    0.45    1.36
 -13   7 -15   -0.13    1.30
 -12   6  15    0.32    1.22
 -12   6 -15    1.01    1.33
  12  -6 -15   -0.62    1.11
 -11   5  15   -0.44    1.11
  11  -5 -15   -1.37    1.05
  11  -5 -15    0.23    1.21
 -11   5 -15    0.24    1.07
  10  -4 -15    7.09    1.51
 -10   4 -15    7.63    1.52
 -10   4 -15    6.63    1.51
  10  -4 -15    8.04    1.56
  -9   3 -15   -0.19    1.08
  -9   3 -15   -1.47    1.06
   9  -3 -15   -0.37    1.09
   9  -3 -15    0.15    1.13
   8  -2 -15    8.09    1.57
  -8   2 -15    9.68    1.60
   8  -2 -15    8.52    1.54
  -7   1 -15    0.53    1.12
   7  -1 -15    1.24    1.27
   7  -1 -15   -0.10    1.07
  -7   1 -15   -1.03    1.07
   6   0 -15    0.75    1.15
  -6   0 -15   -2.09    1.11
   6   0 -15    0.98    1.12
  -6   0 -15   -1.15    0.97
  -5  -1 -15   22.97    2.15
   5   1 -15   30.58    2.38
  -5  -1 -15   25.52    2.22
   5   1 -15   26.34    2.26
   4   2  15    7.83    1.41
  -4  -2 -15    7.51    1.55
   4   2 -15    8.97    1.52
  -4  -2 -15    7.39    1.44
   4   2 -15    8.76    1.49
  -3  -3 -15    4.80    1.30
   3   3  15    9.00    1.41
  -3  -3 -15    7.56    1.38
   3   3 -15    5.66    1.33
  -2  -4 -15   16.61    1.77
   2   4  15   11.57    1.59
   2   4 -15   12.35    1.57
  -2  -4 -15   14.88    1.71
   1   5 -15    0.11    0.93
  -1  -5 -15   -0.33    0.90
  -1  -5 -15   -1.71    0.93
   1   5  15   -0.86    0.90
   0  -6 -15    7.04    1.37
   0   6 -15    4.80    1.27
   0  -6 -15    4.83    1.28
   0   6  15    6.33    1.37
   1  -7 -15    0.21    1.00
  -1   7 -15   -0.35    0.96
  -1   7  15   -0.21    1.07
   1  -7 -15    0.19    1.04
   2  -8 -15   17.32    1.91
  -2   8  15   15.15    1.81
  -2   8 -15   16.20    1.79
   3  -9 -15    2.97    1.25
  -3   9  15    2.17    1.29
  -3   9 -15    2.29    1.19
  -4  10  15    5.46    1.56
  -4  10 -15    3.91    1.37
  -5  11 -15    1.21    1.31
  -5  11  15    0.88    1.37
  -6  12 -15    1.17    1.25
  -6  12 -15   -3.20    1.07
  -6  12  15    0.36    1.37
  -7  13  15    4.24    1.63
 -13   7 -16    6.77    1.66
 -12   6 -16   -0.11    1.19
 -12   6 -16   -0.44    1.35
 -11   5 -16    1.41    1.29
  11  -5 -16    0.40    1.25
 -11   5 -16    0.43    1.33
  10  -4 -16   -0.87    1.23
 -10   4 -16   -2.20    1.15
  10  -4 -16   -1.24    1.10
 -10   4 -16   -1.35    1.16
  -9   3 -16    5.87    1.61
   9  -3 -16    9.69    1.75
   9  -3 -16    8.84    1.67
   8  -2 -16   -0.70    1.25
  -8   2 -16   -0.09    1.26
   8  -2 -16   -0.81    1.07
  -7   1 -16   13.36    1.83
   7  -1 -16   16.00    2.01
   7  -1 -16   15.84    1.90
   6   0 -16    1.44    1.21
  -6   0 -16    0.23    1.12
  -6   0 -16    1.99    1.27
   6   0 -16    1.44    1.27
  -5  -1 -16   23.13    2.21
   5   1 -16   27.31    2.37
  -5  -1 -16   25.48    2.33
   4   2 -16    0.84    1.19
  -4  -2 -16   -0.68    0.98
  -4  -2 -16   -0.14    1.18
  -3  -3 -16   13.72    1.79
  -3  -3 -16   12.08    1.73
   3   3 -16   15.69    1.83
   3   3  16   13.82    1.78
  -2  -4 -16   -0.12    1.03
   2   4 -16   -1.19    1.11
   2   4  16   -0.76    1.03
  -2  -4 -16    0.47    1.20
   1   5 -16   -0.47    1.13
  -1  -5 -16    1.45    1.15
   1   5  16   -0.20    1.11
  -1  -5 -16    1.52    1.12
   0   6  16    1.23    1.18
   0  -6 -16    1.66    1.14
   0  -6 -16    2.44    1.23
   0   6 -16    1.49    1.28
  -1   7  16    2.24    1.29
  -1   7 -16    2.53    1.25
   1  -7 -16    0.59    1.14
  -2   8 -16   -0.21    1.05
  -2   8  16   -0.79    1.13
   2  -8 -16    0.02    1.12
  -3   9 -16   15.76    1.94
  -3   9  16   18.27    2.20
  -4  10  16    2.45    1.44
  -4  10 -16   -2.92    1.14
  -5  11 -16    7.57    1.62
  -5  11  16    9.12    1.87
  -6  12  16   -1.00    1.33
 -11   5 -17   -0.14    1.37
 -11   5 -17   -1.42    1.32
  10  -4 -17    4.53    1.60
 -10   4 -17    4.61    1.70
  -9   3 -17    1.88    1.43
   9  -3 -17    3.21    1.52
   9  -3 -17    2.86    1.49
   8  -2 -17    0.46    1.36
  -8   2 -17   -1.37    1.21
   8  -2 -17   -1.10    1.20
   7  -1 -17    0.40    1.31
  -7   1 -17   -0.64    1.35
  -6   0 -17   -1.14    1.22
   6   0 -17    0.46    1.37
  -5  -1 -17   -0.33    1.24
  -5  -1 -17   -0.47    1.09
   5   1 -17    0.90    1.21
   4   2 -17    0.85    1.31
  -4  -2 -17    0.67    1.14
  -4  -2 -17    2.40    1.36
   3   3 -17    0.18    1.22
  -3  -3 -17   -1.12    1.07
  -3  -3 -17    0.24    1.20
   2   4 -17    0.87    1.27
  -2  -4 -17   -1.49    1.17
  -2  -4 -17    1.54    1.23
   1   5 -17    1.28    1.33
  -1  -5 -17    0.06    1.15
  -1  -5 -17   -0.43    1.21
   0   6 -17    2.83    1.36
   0   6  17    1.04    1.23
   0  -6 -17    2.53    1.34
  -1   7 -17   -0.49    1.35
  -1   7  17   -0.72    1.20
  -2   8  17   -0.03    1.35
  -2   8 -17    0.22    1.40
  -3   9 -17    4.21    1.48
  -3   9  17   -0.77    1.37
  -4  10  17   -0.67    1.38
 -10   4 -18    2.44    1.63
  -9   3 -18    0.54    1.39
   9  -3 -18   -0.19    1.48
   8  -2 -18    3.53    1.61
  -8   2 -18   -0.11    1.42
  -7   1 -18    0.44    1.36
   7  -1 -18   -1.17    1.41
  -6   0 -18   -0.31    1.38
   6   0 -18   -0.59    1.41
   5   1 -18   -1.28    1.39
  -5  -1 -18    0.87    1.46
  -4  -2 -18   -1.27    1.34
   4   2 -18    1.12    1.43
  -4  -2 -18   -0.45    1.26
  -3  -3 -18   -1.35    1.11
  -3  -3 -18   -0.46    1.40
   3   3 -18    1.13    1.41
   2   4 -18    7.24    1.76
  -2  -4 -18   10.55    1.88
  -2  -4 -18    9.34    1.84
   1   5 -18    3.65    1.68
   0   6 -18   17.55    2.28
  -1   7 -18    3.24    1.62
  -3   9  18    1.96    1.63
  -7   1 -19   -0.93    1.47
   7  -1 -19    0.52    1.66
   6   0 -19   -1.34    1.45
  -6   0 -19    0.00    1.56
  -5  -1 -19    1.60    1.55
   5   1 -19    2.63    1.62
   4   2 -19    5.67    1.69
  -4  -2 -19    1.57    1.65
   3   3 -19    0.48    1.59
  -3  -3 -19   -0.49    1.58
   2   4 -19    2.13    1.69
 -21  13   0    1.18    1.26
 -20  12   0   70.02    3.86
 -19  11   0   -0.66    0.96
 -18  10   0   75.82    3.81
 -17   9   0   -0.93    0.80
 -17   9   0   -0.97    0.69
 -16   8   0   71.29    3.43
 -16   8   0   70.60    3.46
  15  -7   0   -0.64    0.68
  15  -7   0   -1.21    0.58
 -15   7   0   -0.78    0.64
 -15   7   0   -0.25    0.69
  14  -6   0  108.92    4.28
 -14   6   0  101.74    4.33
  14  -6   0  100.13    4.18
 -14   6   0  100.80    4.25
  13  -5   0    0.96    0.58
 -13   5   0    0.56    0.58
  13  -5   0   -0.23    0.57
 -13   5   0   -0.13    0.56
 -12   4   0    6.66    0.84
 -12   4   0    7.63    0.87
  12  -4   0    9.13    0.93
  12  -4   0    8.23    0.85
  11  -3   0   -0.14    0.46
  11  -3   0   -0.17    0.47
 -11   3   0    0.13    0.46
 -11   3   0    0.71    0.51
 -10   2   0  347.09   12.04
  10  -2   0  349.60   12.26
 -10   2   0  345.03   12.25
  10  -2   0  360.42   12.03
  -9   1   0    0.11    0.38
   9  -1   0   -0.12    0.38
  -9   1   0   -0.37    0.34
   9  -1   0    0.17    0.34
   8   0   0  935.03   32.55
  -8   0   0  938.65   32.53
   8   0   0  967.54   32.52
   8   0   0 1002.78   31.87
  -8   0   0  941.49   31.86
  -8   0   0  982.83   32.57
   7   1   0    0.26    0.31
   7   1   0   -0.09    0.28
   7   1   0    0.47    0.31
  -7  -1   0   -0.22    0.25
  -7  -1   0    0.24    0.28
  -7  -1   0    0.09    0.27
   6   2   0  316.82   10.88
  -6  -2   0  313.59   10.84
  -6  -2   0  330.20   10.87
  -6  -2   0  307.06   10.64
   6   2   0  313.14   10.64
   6   2   0  313.69   10.85
   5   3   0   -0.84    0.23
   5   3   0   -0.37    0.25
  -5  -3   0   -0.28    0.24
  -5  -3   0   -0.16    0.22
   5   3   0   -0.42    0.24
  -5  -3   0   -0.44    0.22
  -4  -4   0   20.83    0.90
  -4  -4   0   20.69    0.85
   4   4   0   21.41    0.93
   4   4   0   20.47    0.92
  -4  -4   0   21.10    0.84
   4   4   0   20.56    0.92
  -3  -5   0   -0.50    0.15
   3   5   0   -0.13    0.19
   3   5   0   -0.11    0.19
   3   5   0   -0.27    0.17
   2   6   0   16.13    0.69
   2   6   0   16.24    0.65
   2   6   0   15.98    0.66
   1   7   0    0.36    0.17
   0   8   0   24.86    1.01
  -1   9   0    0.21    0.22
  -1   9   0    0.21    0.21
  -1   9   0    0.12    0.22
  -2  10   0  454.98   15.70
  -2  10   0  465.76   15.36
  -2  10   0  463.41   15.67
  -3  11   0    0.71    0.41
  -3  11   0    1.26    0.39
  -3  11   0    0.68    0.40
  -4  12   0   51.97    2.14
  -4  12   0   51.52    2.16
  -4  12   0   51.89    2.18
  -5  13   0   -0.33    0.46
  -5  13   0    0.57    0.53
  -6  14   0   41.94    2.02
  -7  15   0    0.37    0.62
  -8  16   0   30.17    1.79
  -9  17   0   -0.96    0.60
 -10  18   0   12.99    1.36
 -11  19   0   -1.14    0.71
 -12  20   0    2.49    1.00
 -21  13  -1    3.67    1.37
 -21  13   1    3.35    1.42
 -20  12  -1    0.86    1.16
 -20  12   1    1.17    1.20
 -19  11  -1   17.63    1.81
 -19  11   1   20.23    1.93
 -18  10   1    2.93    1.04
 -18  10  -1    3.11    1.11
 -17   9   1   12.74    1.44
 -17   9  -1   15.61    1.59
 -17   9   1   15.95    1.58
 -16   8  -1   32.93    2.17
 -16   8   1   33.90    2.19
 -16   8   1   32.70    2.19
 -16   8  -1   34.86    2.23
 -15   7  -1    3.90    0.94
  15  -7   1    2.39    0.76
 -15   7   1    2.38    0.90
  15  -7  -1    1.95    0.88
  15  -7  -1    1.46    0.72
 -15   7  -1    1.88    0.83
 -15   7   1    0.92    0.80
  14  -6  -1   15.77    1.29
  14  -6  -1   18.37    1.55
 -14   6  -1   15.67    1.36
  14  -6   1   16.30    1.36
 -14   6   1   17.37    1.47
  14  -6   1   19.19    1.39
 -14   6  -1   16.61    1.47
 -14   6   1   18.02    1.49
 -13   5  -1   93.65    4.02
  13  -5   1   99.34    4.02
  13  -5   1  103.31    4.06
 -13   5  -1   98.17    4.11
 -13   5   1   95.51    4.10
  13  -5  -1  102.76    4.08
  13  -5  -1   98.35    4.02
 -13   5   1  101.35    4.09
  12  -4   1   42.80    2.10
 -12   4   1   41.91    2.12
 -12   4  -1   43.52    2.13
  12  -4  -1   44.13    2.09
 -12   4  -1   40.30    2.07
  12  -4   1   39.33    2.04
  12  -4  -1   42.77    2.12
 -12   4   1   42.96    2.14
  11  -3   1   29.96    1.60
  11  -3  -1   34.00    1.69
  11  -3   1   27.48    1.60
  11  -3  -1   36.22    1.76
 -11   3   1   29.88    1.67
 -11   3  -1   28.27    1.61
 -11   3  -1   26.14    1.59
 -10   2   1   27.02    1.52
  10  -2   1   29.22    1.60
  10  -2  -1   29.41    1.55
  10  -2   1   29.05    1.54
 -10   2  -1   28.79    1.54
 -10   2   1   29.31    1.52
 -10   2  -1   30.38    1.59
  10  -2  -1   34.02    1.63
  -9   1  -1    7.21    0.65
   9  -1   1    7.32    0.71
  -9   1   1    7.87    0.72
   9  -1   1    6.78    0.68
   9  -1  -1    7.50    0.71
  -9   1  -1    7.34    0.72
   9  -1  -1    7.24    0.74
  -9   1   1    6.85    0.72
  -9   1  -1    6.94    0.69
  -8   0   1    0.26    0.31
   8   0  -1    0.15    0.34
   8   0  -1    0.07    0.35
   8   0  -1    0.15    0.33
   8   0   1    1.06    0.36
  -8   0   1   -0.19    0.31
  -8   0  -1    0.55    0.36
   8   0   1    1.26    0.44
  -8   0  -1    0.61    0.35
  -8   0  -1   -0.03    0.34
  -8   0   1    0.18    0.31
   8   0   1    1.08    0.42
   7   1  -1    4.59    0.49
   7   1   1    4.69    0.51
  -7  -1   1    5.24    0.51
   7   1  -1    5.55    0.52
   7   1  -1    5.78    0.52
   7   1   1    4.37    0.48
  -7  -1   1    5.71    0.52
   7   1   1    6.52    0.56
  -7  -1  -1    6.03    0.55
  -7  -1  -1    5.72    0.52
  -7  -1  -1    5.30    0.52
  -7  -1   1    6.01    0.51
  -6  -2  -1  426.41   13.84
   6   2   1  403.31   13.52
  -6  -2   1  416.94   13.79
  -6  -2  -1  390.50   13.78
  -6  -2   1  395.18   13.76
   6   2  -1  387.36   13.79
   6   2   1  406.41   13.84
   6   2   1  391.10   13.79
   6   2  -1  412.72   13.52
   6   2  -1  404.99   13.79
   5   3  -1 1172.42   38.03
  -5  -3   1 1172.62   38.84
   5   3  -1 1137.02   38.84
  -5  -3   1 1133.64   38.05
   5   3   1 1126.34   38.86
  -5  -3  -1 1142.62   38.07
  -5  -3  -1 1259.83   38.90
   5   3  -1 1136.72   38.89
   5   3   1 1147.18   38.03
  -5  -3  -1 1118.00   38.86
   5   3   1 1154.60   38.92
  -4  -4  -1  477.34   16.24
  -4  -4  -1  515.61   16.57
   4   4   1  485.35   16.23
   4   4  -1  488.12   16.57
   4   4  -1  495.33   16.55
   4   4   1  471.54   16.57
  -4  -4   1  487.33   16.70
  -4  -4   1  468.72   16.21
   4   4  -1  495.46   16.21
  -4  -4   1  507.22   16.68
   4   4   1  483.32   16.60
   3   5   1  200.96    6.78
  -3  -5  -1  211.26    6.87
  -3  -5  -1  199.04    6.76
   3   5  -1  196.96    6.71
   3   5  -1  198.09    6.89
   3   5   1  199.01    6.92
   3   5  -1  195.21    6.87
  -3  -5  -1  202.25    6.87
   3   5   1  198.05    6.91
   2   6   1   52.78    1.92
  -2  -6  -1   50.36    1.84
   2   6   1   51.90    1.90
   2   6   1   50.73    1.90
  -2  -6  -1   50.31    1.84
   1   7   1   95.83    3.39
   1   7   1   95.35    3.42
   1   7   1   98.81    3.44
   0   8   1    1.04    0.27
   0   8   1    1.46    0.27
  -1   9   1    5.95    0.52
  -1   9   1    5.41    0.48
  -1   9   1    5.19    0.45
  -2  10   1    4.98    0.50
  -2  10   1    4.52    0.50
  -2  10  -1    4.68    0.40
  -2  10   1    4.18    0.50
  -2  10  -1    3.75    0.36
  -2  10  -1    4.14    0.41
  -3  11   1   20.50    1.08
  -3  11  -1   18.84    0.96
  -3  11  -1   18.86    0.99
  -3  11   1   19.33    1.09
  -3  11  -1   17.81    0.95
  -3  11   1   17.23    1.05
  -4  12  -1   90.66    3.26
  -4  12  -1   87.35    3.29
  -4  12  -1   86.97    3.29
  -4  12   1   91.32    3.41
  -4  12   1   83.85    3.38
  -4  12   1   85.16    3.33
  -5  13  -1    1.70    0.56
  -5  13   1    1.69    0.58
  -5  13  -1    1.28    0.51
  -6  14  -1   53.14    2.28
  -6  14   1   48.18    2.33
  -7  15  -1    5.60    0.81
  -7  15   1    4.50    0.85
  -8  16   1   11.75    1.20
  -8  16  -1   11.91    1.10
  -9  17   1    4.28    0.93
  -9  17  -1    2.69    0.81
 -10  18   1    0.00    0.73
 -10  18  -1    0.54    0.75
 -11  19   1    0.78    0.88
 -11  19  -1   -0.67    0.73
 -12  20  -1    0.04    0.80
 -12  20   1   -0.82    0.88
 -21  13  -2   27.24    2.41
 -21  13   2   25.56    2.44
 -20  12  -2    3.10    1.20
 -20  12   2   -0.34    1.14
 -19  11  -2   24.78    2.15
 -19  11   2   25.10    2.17
 -18  10   2    0.17    0.93
 -18  10  -2   -0.40    0.89
 -17   9   2   26.49    2.04
 -17   9   2   27.05    2.08
 -17   9  -2   22.87    1.88
 -16   8  -2   -0.78    0.69
 -16   8   2    0.58    0.82
 -16   8   2   -0.01    0.90
 -16   8  -2    1.11    0.84
 -15   7   2  192.48    7.52
  15  -7   2  192.91    7.27
 -15   7  -2  195.33    7.33
 -15   7  -2  191.31    7.46
  15  -7  -2  190.95    7.33
 -15   7   2  192.49    7.36
  15  -7  -2  199.84    7.37
  14  -6  -2    9.58    1.05
  14  -6  -2    6.93    1.02
 -14   6  -2    9.03    1.06
 -14   6  -2    7.80    1.02
 -14   6   2    8.10    1.08
  14  -6   2   10.35    1.09
 -14   6   2    7.73    1.07
  14  -6   2    9.04    0.98
 -13   5  -2  159.57    6.11
 -13   5   2  165.11    6.24
  13  -5   2  157.97    6.09
 -13   5  -2  162.28    6.21
  13  -5  -2  155.87    6.13
  13  -5  -2  170.59    6.15
  13  -5   2  164.09    6.07
 -13   5   2  158.23    6.12
 -12   4   2   40.04    2.09
 -12   4  -2   44.43    2.12
  12  -4  -2   39.41    2.03
 -12   4   2   41.87    2.11
  12  -4  -2   39.91    2.08
 -12   4  -2   37.84    2.01
  12  -4   2   41.31    2.03
  12  -4   2   43.46    2.10
  11  -3   2  642.54   22.50
  11  -3  -2  691.46   22.13
  11  -3   2  684.75   22.08
 -11   3  -2  641.44   22.09
  11  -3  -2  647.18   22.54
 -11   3  -2  645.88   22.53
 -11   3   2  658.23   22.56
 -11   3   2  634.63   22.09
 -10   2   2   13.06    1.02
 -10   2  -2   12.59    0.99
 -10   2   2   11.49    1.00
  10  -2  -2   14.29    1.12
  10  -2   2   14.06    1.08
  10  -2  -2   12.28    1.01
  10  -2   2   12.84    1.06
 -10   2  -2   11.86    1.00
  -9   1  -2  911.74   30.64
   9  -1  -2  928.59   31.29
   9  -1   2  959.18   30.63
  -9   1   2  907.68   31.27
   9  -1   2  907.06   31.28
  -9   1   2  892.52   30.62
   9  -1  -2  947.05   30.63
  -9   1  -2  915.46   31.27
  -8   0   2    0.66    0.34
   8   0  -2    0.07    0.33
  -8   0  -2    0.24    0.32
   8   0   2    0.24    0.34
   8   0   2    0.22    0.35
   8   0  -2    0.18    0.33
  -8   0   2    0.26    0.33
  -8   0  -2    0.44    0.34
   8   0  -2    0.57    0.31
  -8   0  -2    0.43    0.36
   8   0   2    0.29    0.34
  -7  -1  -2    0.97    0.36
  -7  -1  -2    1.21    0.34
   7   1  -2    1.15    0.34
  -7  -1   2    1.39    0.32
  -7  -1  -2    1.21    0.31
   7   1   2    1.27    0.38
   7   1   2    0.28    0.32
   7   1   2    1.18    0.34
  -7  -1   2    1.82    0.36
   7   1  -2    0.96    0.32
   7   1  -2    0.91    0.34
  -7  -1   2    0.99    0.34
  -6  -2  -2   34.75    1.48
   6   2  -2   29.82    1.44
   6   2  -2   33.23    1.47
   6   2   2   35.15    1.51
   6   2  -2   33.63    1.46
  -6  -2   2   32.48    1.42
   6   2   2   35.40    1.54
  -6  -2   2   37.34    1.48
  -6  -2  -2   37.59    1.58
  -6  -2  -2   32.64    1.50
  -6  -2   2   34.07    1.46
   6   2   2   32.91    1.50
  -5  -3   2  615.27   20.91
   5   3   2  618.78   21.39
  -5  -3  -2  684.36   21.43
   5   3   2  630.32   21.43
   5   3  -2  617.71   21.36
   5   3  -2  630.67   20.90
  -5  -3   2  654.59   21.33
  -5  -3  -2  616.14   20.96
   5   3  -2  627.57   21.34
   5   3   2  626.89   20.95
  -5  -3  -2  615.53   21.38
   4   4   2   34.51    1.42
  -4  -4   2   33.28    1.22
   4   4   2   32.48    1.44
  -4  -4  -2   32.21    1.40
  -4  -4  -2   33.18    1.38
   4   4  -2   34.19    1.33
  -4  -4  -2   35.58    1.42
   4   4  -2   34.01    1.34
   4   4  -2   33.35    1.33
   4   4   2   32.70    1.44
  -4  -4  -2   32.46    1.37
  -4  -4   2   32.92    1.28
   3   5   2 1137.65   39.09
   3   5   2 1155.30   38.26
  -3  -5  -2 1127.85   38.28
   3   5  -2 1162.16   38.29
   3   5   2 1133.26   39.13
   3   5  -2 1158.59   39.36
  -3  -5  -2 1273.60   39.11
   3   5  -2 1141.63   39.44
  -2  -6  -2    8.97    0.49
   2   6   2    9.96    0.64
   2   6   2    9.08    0.64
   2   6   2    8.38    0.61
  -2  -6  -2    8.48    0.59
  -2  -6  -2   10.63    0.52
   1   7   2   24.34    1.11
   1   7   2   25.39    1.15
   1   7   2   24.33    1.14
  -1  -7  -2   25.06    1.06
  -1  -7  -2   24.68    1.07
   0  -8  -2    0.92    0.26
   0   8   2    0.54    0.30
   0   8   2    0.76    0.31
   0  -8  -2    0.57    0.25
  -1   9   2   72.06    2.75
   1  -9  -2   70.85    2.60
   1  -9  -2   74.84    2.60
  -1   9   2   69.65    2.76
  -2  10   2    1.69    0.43
  -2  10   2    2.54    0.47
   2 -10  -2    3.48    0.38
   2 -10  -2    2.53    0.37
  -2  10   2    2.14    0.51
  -2  10  -2    2.75    0.31
  -3  11  -2   53.66    2.05
  -3  11   2   54.66    2.26
  -3  11  -2   53.55    2.06
   3 -11  -2   56.47    2.04
  -3  11   2   56.69    2.31
  -3  11  -2   53.46    2.06
  -3  11   2   53.90    2.29
   3 -11  -2   53.03    2.03
  -4  12  -2    0.53    0.42
  -4  12   2    1.64    0.57
  -4  12  -2    0.80    0.38
  -4  12   2    1.52    0.51
  -4  12  -2   -0.16    0.39
  -4  12   2    0.82    0.51
  -5  13   2   31.59    1.71
  -5  13  -2   31.93    1.54
  -5  13  -2   33.05    1.54
  -6  14   2    6.70    0.90
  -6  14  -2    6.64    0.75
  -7  15   2   10.21    1.03
  -7  15  -2    7.89    0.90
  -8  16   2    6.76    1.02
  -8  16  -2    5.90    0.89
  -9  17  -2    1.55    0.71
  -9  17   2    0.62    0.82
 -10  18   2    1.12    0.87
 -10  18  -2    0.86    0.80
 -11  19   2    0.67    0.89
 -11  19  -2    0.95    0.77
 -12  20  -2   -0.20    0.83
 -21  13  -3   -0.15    1.15
 -21  13   3    0.68    1.30
 -20  12   3    0.30    1.09
 -20  12  -3   -0.81    1.02
 -19  11   3   24.37    2.19
 -19  11  -3   24.21    2.11
 -18  10  -3    0.31    0.86
 -18  10   3    0.58    1.01
 -17   9   3    0.96    0.95
 -17   9   3    2.45    0.98
 -17   9  -3    1.28    0.86
 -16   8   3    1.75    0.98
 -16   8  -3    2.23    0.96
 -16   8   3    2.01    0.97
 -16   8  -3    2.48    0.94
 -15   7  -3   19.30    1.65
 -15   7   3   19.75    1.72
  15  -7   3   21.28    1.60
 -15   7   3   20.56    1.72
 -15   7  -3   20.24    1.68
  15  -7  -3   18.44    1.58
 -14   6  -3    2.32    0.82
  14  -6  -3    1.13    0.76
  14  -6   3    2.15    0.76
 -14   6   3    1.77    0.84
 -14   6  -3    3.75    0.85
  14  -6   3    3.34    0.76
  14  -6  -3    0.69    0.82
 -14   6   3    2.22    0.85
 -13   5   3   19.53    1.48
  13  -5   3   21.04    1.52
 -13   5  -3   20.60    1.48
  13  -5  -3   20.57    1.56
 -13   5  -3   19.47    1.45
  13  -5  -3   17.74    1.37
 -13   5   3   17.62    1.46
  13  -5   3   17.99    1.33
  12  -4  -3   11.21    1.06
 -12   4   3   10.48    1.05
 -12   4  -3   10.28    1.00
  12  -4   3   12.39    1.06
  12  -4   3   12.14    1.02
 -12   4   3   10.45    1.05
 -12   4  -3   10.70    1.01
  12  -4  -3   12.34    1.11
 -11   3  -3  454.15   15.75
  11  -3  -3  465.03   15.78
 -11   3   3  442.43   15.76
 -11   3   3  446.89   15.48
  11  -3   3  458.93   15.42
  11  -3   3  449.97   15.72
  11  -3  -3  458.93   15.45
 -11   3  -3  435.38   15.43
  10  -2  -3  177.06    6.56
  10  -2  -3  183.73    6.47
 -10   2  -3  177.13    6.54
 -10   2  -3  176.80    6.45
  10  -2   3  168.17    6.52
 -10   2   3  179.26    6.57
 -10   2   3  176.90    6.47
  10  -2   3  186.74    6.46
  -9   1  -3   40.64    1.98
   9  -1   3   43.43    2.02
   9  -1  -3   43.03    2.00
   9  -1  -3   42.27    1.98
   9  -1   3   43.67    2.00
  -9   1   3   43.86    2.01
  -9   1   3   45.38    2.00
  -9   1  -3   43.97    1.99
  -8   0   3    0.23    0.34
   8   0  -3    0.68    0.37
  -8   0  -3   -0.48    0.31
   8   0  -3    0.48    0.35
   8   0  -3    0.62    0.37
  -8   0   3    0.38    0.34
  -8   0  -3    0.09    0.34
   8   0   3    0.01    0.37
   8   0   3    0.26    0.39
   7   1   3  162.78    5.65
   7   1   3  161.24    5.73
  -7  -1  -3  156.68    5.65
  -7  -1  -3  151.68    5.70
  -7  -1   3  155.54    5.67
   7   1  -3  153.18    5.71
  -7  -1  -3  163.13    5.78
   7   1  -3  163.60    5.63
   7   1   3  158.07    5.76
  -7  -1   3  154.47    5.61
   7   1  -3  161.71    5.72
  -6  -2  -3    9.26    0.74
   6   2  -3    9.38    0.66
  -6  -2   3    8.25    0.65
   6   2  -3    9.51    0.69
   6   2  -3    7.87    0.63
   6   2   3    9.18    0.73
  -6  -2  -3    8.85    0.67
  -6  -2   3    8.86    0.64
   6   2   3    8.74    0.72
  -6  -2  -3    8.37    0.70
   6   2   3    9.13    0.76
  -6  -2   3    7.78    0.60
  -5  -3  -3   74.61    2.89
   5   3  -3   69.29    2.84
   5   3   3   77.14    2.91
   5   3   3   73.35    2.94
  -5  -3  -3   75.17    2.90
  -5  -3  -3   82.42    2.99
   5   3  -3   79.68    2.87
   5   3  -3   79.29    2.83
  -5  -3   3   80.00    2.82
  -5  -3   3   75.72    2.79
   5   3   3   75.43    2.94
   4   4   3    4.40    0.48
   4   4   3    5.40    0.50
  -4  -4  -3    5.12    0.48
  -4  -4   3    3.66    0.35
  -4  -4  -3    3.75    0.46
   4   4   3    4.48    0.48
  -4  -4  -3    4.96    0.45
  -4  -4   3    4.43    0.32
  -4  -4   3    4.37    0.33
   4   4  -3    4.25    0.40
  -4  -4   3    5.30    0.33
   4   4  -3    4.20    0.39
  -4  -4  -3    4.66    0.43
   4   4  -3    4.36    0.39
   3   5   3    9.86    0.74
   3   5  -3    9.63    0.52
  -3  -5  -3    8.67    0.62
   3   5  -3    9.10    0.52
   3   5   3    8.51    0.72
  -3  -5  -3    7.87    0.68
   3   5   3    8.53    0.70
   3   5  -3    9.40    0.57
   2   6   3   89.41    3.33
   2   6   3   86.49    3.33
   2   6  -3   88.36    3.07
   2   6   3   89.25    3.29
  -2  -6  -3   90.11    3.27
  -1  -7  -3   17.73    0.84
   1   7   3   18.48    0.98
   1   7   3   17.14    1.00
   1   7   3   18.65    1.03
  -1  -7  -3   16.82    0.94
   0   8   3   40.91    1.80
   0   8   3   41.53    1.83
   0  -8  -3   43.30    1.60
   0  -8  -3   41.07    1.74
   1  -9  -3  405.83   13.41
   1  -9  -3  395.91   13.43
  -1   9   3  393.77   13.79
  -1   9   3  402.60   13.77
   2 -10  -3   41.67    1.78
  -2  10   3   42.25    1.95
   2 -10  -3   42.82    1.78
  -2  10   3   43.87    1.95
  -3  11  -3    6.62    0.56
   3 -11  -3    6.44    0.59
   3 -11  -3    6.16    0.59
  -3  11   3    5.60    0.69
  -3  11   3    5.87    0.73
  -3  11  -3    5.97    0.53
  -3  11   3    6.34    0.71
  -3  11  -3    5.42    0.47
   4 -12  -3   44.68    1.89
  -4  12   3   42.89    2.12
  -4  12  -3   45.92    1.81
  -4  12  -3   42.75    1.83
   4 -12  -3   46.31    1.88
  -4  12   3   47.15    2.17
  -4  12   3   45.58    2.10
  -4  12  -3   46.32    1.86
   5 -13  -3   90.72    3.39
  -5  13  -3   92.65    3.49
   5 -13  -3   93.89    3.39
  -5  13  -3   92.92    3.50
  -5  13   3   88.47    3.74
   6 -14  -3   13.40    0.88
  -6  14   3   14.26    1.24
   6 -14  -3   13.11    0.86
  -6  14  -3   12.99    1.02
  -7  15   3    4.99    0.95
  -7  15  -3    5.70    0.76
  -8  16   3    0.30    0.84
  -8  16  -3   -0.74    0.59
  -9  17  -3    2.87    0.77
  -9  17   3    2.69    0.99
 -10  18   3   -1.01    0.79
 -10  18  -3    0.56    0.71
 -11  19  -3   -0.14    0.79
 -11  19   3    1.56    1.00
 -21  13  -4   -1.25    1.15
 -21  13   4   -1.27    1.21
 -20  12  -4    6.90    1.49
 -20  12   4    5.67    1.51
 -19  11  -4   -0.66    0.86
 -19  11   4    0.14    0.99
 -18  10  -4   14.04    1.55
 -18  10   4   16.07    1.79
 -17   9  -4    3.83    1.06
 -17   9   4    4.88    1.14
 -17   9   4    4.59    1.09
 -16   8   4  125.36    5.24
 -16   8  -4  116.10    5.03
 -16   8   4  125.25    5.19
 -16   8  -4  115.00    5.13
 -15   7  -4   45.10    2.53
 -15   7   4   43.79    2.60
 -15   7   4   44.82    2.63
 -15   7  -4   47.88    2.55
  15  -7  -4   47.52    2.48
 -14   6  -4  448.06   16.17
  14  -6  -4  495.31   16.26
 -14   6  -4  457.10   16.51
  14  -6   4  479.39   16.14
  14  -6   4  464.14   16.34
 -14   6   4  473.35   16.62
  14  -6  -4  452.40   16.44
 -14   6   4  462.29   16.29
  13  -5   4   56.27    2.67
 -13   5   4   49.75    2.72
  13  -5   4   62.17    2.78
 -13   5  -4   56.87    2.73
  13  -5  -4   58.40    2.74
 -13   5  -4   60.16    2.79
 -13   5   4   58.91    2.84
  13  -5  -4   57.36    2.78
 -12   4  -4  137.05    5.31
  12  -4  -4  130.32    5.33
 -12   4   4  133.84    5.34
  12  -4  -4  143.23    5.36
  12  -4   4  145.67    5.31
 -12   4   4  141.12    5.44
  12  -4   4  139.72    5.34
 -12   4  -4  133.47    5.35
 -11   3  -4    8.84    0.96
  11  -3  -4   10.65    1.02
 -11   3   4   10.56    1.05
 -11   3  -4   10.69    1.01
  11  -3  -4   11.39    1.02
  11  -3   4   11.09    1.02
 -11   3   4   10.10    1.00
  11  -3   4   13.82    1.16
 -10   2   4   33.27    1.84
 -10   2  -4   37.83    1.88
 -10   2   4   37.64    1.85
  10  -2   4   31.30    1.80
 -10   2  -4   36.06    1.84
  10  -2  -4   37.60    1.88
  10  -2   4   37.51    1.89
  10  -2  -4   37.52    1.91
   9  -1  -4    7.19    0.78
  -9   1   4    8.29    0.76
  -9   1   4    7.72    0.76
  -9   1  -4    6.19    0.71
   9  -1   4    6.17    0.74
  -9   1  -4    7.10    0.77
   9  -1   4    8.24    0.81
   9  -1  -4    7.40    0.77
   8   0  -4   45.38    2.00
  -8   0   4   37.97    1.90
   8   0   4   42.87    2.00
  -8   0   4   43.84    1.97
  -8   0  -4   42.84    2.01
   8   0   4   43.75    2.03
   8   0  -4   45.85    1.99
   8   0  -4   48.86    2.03
  -8   0  -4   45.68    2.00
   7   1   4   10.89    0.89
  -7  -1   4   10.31    0.80
   7   1  -4   10.55    0.80
   7   1   4   10.04    0.85
  -7  -1  -4   11.40    0.88
  -7  -1   4   10.57    0.77
   7   1  -4    8.66    0.79
  -7  -1  -4   10.57    0.81
   7   1  -4   10.24    0.84
  -6  -2  -4   10.49    0.76
   6   2  -4   10.25    0.77
  -6  -2   4    8.18    0.64
   6   2  -4    8.57    0.73
   6   2  -4   11.05    0.75
  -6  -2   4    8.59    0.68
   6   2   4    9.89    0.76
   6   2   4   10.87    0.82
  -6  -2  -4    9.81    0.80
   6   2   4    9.55    0.79
   5   3   4    0.39    0.34
   5   3  -4    0.89    0.32
  -5  -3  -4   -0.18    0.27
  -5  -3   4    0.62    0.28
   5   3   4   -0.25    0.30
  -5  -3  -4    0.42    0.33
   5   3  -4    0.45    0.29
  -5  -3   4   -0.37    0.22
   5   3  -4    0.59    0.31
   5   3   4    0.74    0.34
  -4  -4   4  594.38   20.00
   4   4   4  585.84   20.22
   4   4  -4  545.48   20.04
  -4  -4  -4  597.03   20.17
   4   4  -4  608.43   19.65
   4   4  -4  585.53   20.08
  -4  -4  -4  601.83   20.17
  -4  -4   4  605.15   19.99
   4   4   4  597.65   20.19
  -4  -4  -4  579.14   19.78
   4   4   4  607.31   19.80
  -3  -5  -4  135.49    4.94
   3   5  -4  142.35    4.81
   3   5  -4  135.43    4.81
   3   5   4  134.61    4.98
   3   5   4  131.20    4.99
  -3  -5  -4  131.17    4.89
   3   5  -4  141.76    4.73
   3   5   4  137.04    4.91
   2   6   4  767.47   26.07
   2   6   4  786.87   25.54
   2   6   4  761.79   26.06
  -2  -6  -4  776.04   26.01
  -2  -6  -4  750.20   25.52
   2   6  -4  757.53   25.95
   2   6   4  742.16   26.09
   2   6  -4  788.52   25.92
   2   6  -4  777.16   25.35
   1   7   4  142.90    5.25
   1   7   4  140.08    5.21
   1   7  -4  147.13    4.94
  -1  -7  -4  142.07    5.08
   1   7  -4  140.95    4.94
   1   7   4  145.14    5.15
  -1  -7  -4  140.43    5.11
   0   8  -4  158.35    5.36
   0   8   4  164.10    5.77
   0  -8  -4  161.53    5.58
   0  -8  -4  154.38    5.61
   0   8   4  152.10    5.75
   0  -8  -4  155.93    5.58
   1  -9  -4    3.23    0.53
  -1   9   4    2.98    0.58
  -1   9   4    3.74    0.61
  -1   9  -4    3.47    0.36
   1  -9  -4    2.62    0.38
  -2  10   4   54.09    2.39
  -2  10  -4   54.20    2.02
  -2  10  -4   56.53    2.03
   2 -10  -4   56.79    2.06
  -2  10  -4   53.08    2.02
  -2  10   4   51.38    2.38
   2 -10  -4   53.37    2.26
  -3  11   4    6.54    0.76
  -3  11  -4    5.94    0.49
   3 -11  -4    5.09    0.63
  -3  11  -4    5.80    0.48
   3 -11  -4    5.24    0.63
  -3  11   4    6.40    0.80
  -3  11  -4    5.51    0.48
   4 -12  -4   59.72    2.39
  -4  12  -4   57.58    2.28
   4 -12  -4   57.77    2.40
  -4  12  -4   56.66    2.22
  -4  12   4   57.75    2.63
  -4  12  -4   57.18    2.30
  -5  13  -4    0.76    0.47
  -5  13   4   -0.35    0.66
   5 -13  -4   -0.35    0.44
   5 -13  -4   -0.06    0.43
  -6  14   4    4.15    0.89
  -6  14  -4    3.72    0.63
   6 -14  -4    4.92    0.64
   7 -15  -4    1.22    0.48
  -7  15  -4    0.92    0.57
  -7  15   4    0.97    0.77
  -8  16   4   90.56    4.00
  -8  16  -4   89.50    3.73
  -9  17  -4    5.47    0.93
  -9  17   4    6.34    1.21
 -10  18   4    0.46    0.89
 -10  18  -4    1.50    0.74
 -11  19   4    2.52    1.02
 -11  19  -4    1.03    0.85
 -21  13   5   -0.60    1.27
 -20  12   5    4.32    1.40
 -20  12  -5    4.91    1.39
 -19  11  -5    7.25    1.41
 -19  11   5    4.99    1.32
 -18  10  -5    4.38    1.11
 -18  10   5    5.15    1.22
 -17   9   5   -0.09    0.92
 -17   9  -5    0.50    0.89
 -17   9   5   -1.23    0.83
 -16   8   5    0.74    0.92
 -16   8   5    0.82    0.95
 -16   8  -5    0.32    0.84
 -15   7   5   -0.10    0.83
 -15   7  -5   -0.04    0.81
 -15   7  -5   -0.57    0.70
  15  -7  -5    1.72    0.79
 -15   7   5   -0.28    0.77
  14  -6   5   15.89    1.35
 -14   6  -5   11.49    1.35
 -14   6   5   19.43    1.65
 -14   6   5   16.64    1.48
 -14   6  -5   17.23    1.50
  14  -6  -5   16.57    1.42
 -13   5  -5   46.67    2.45
 -13   5   5   49.38    2.52
  13  -5  -5   50.20    2.50
  13  -5   5   44.16    2.31
 -13   5  -5   44.08    2.40
 -13   5   5   48.16    2.50
  13  -5   5   45.03    2.44
  12  -4   5   -0.60    0.47
 -12   4   5    0.09    0.59
  12  -4   5    0.30    0.63
 -12   4  -5    0.08    0.58
  12  -4  -5    1.60    0.65
 -12   4  -5    0.89    0.60
 -12   4   5    0.16    0.58
  11  -3   5   39.77    2.10
  11  -3  -5   40.04    2.12
 -11   3   5   40.82    2.12
 -11   3  -5   41.54    2.11
  11  -3  -5   43.28    2.19
 -11   3  -5   39.20    2.07
 -11   3   5   39.92    2.11
  11  -3   5   39.88    2.08
 -10   2  -5  164.61    6.33
 -10   2  -5  168.82    6.42
  10  -2   5  175.91    6.36
  10  -2   5  172.82    6.44
 -10   2   5  173.01    6.46
 -10   2   5  169.95    6.35
  10  -2  -5  175.80    6.47
  10  -2  -5  178.39    6.40
  -9   1  -5    1.45    0.51
   9  -1  -5    0.10    0.47
  -9   1  -5    0.83    0.49
   9  -1   5    0.08    0.47
   9  -1  -5    1.13    0.53
  -9   1   5    0.18    0.49
   9  -1   5    1.43    0.52
  -9   1   5    0.42    0.48
   8   0   5   -0.75    0.37
   8   0  -5    0.27    0.39
   8   0  -5    0.44    0.42
  -8   0  -5    0.63    0.44
  -8   0   5   -0.01    0.37
  -8   0  -5    0.08    0.42
   8   0   5   -0.67    0.36
  -8   0   5    0.80    0.44
   7   1   5    8.19    0.76
  -7  -1  -5    7.06    0.69
  -7  -1   5    6.77    0.66
   7   1  -5    5.15    0.62
   7   1   5    7.03    0.72
   7   1  -5    7.31    0.69
  -7  -1  -5    6.23    0.69
   7   1  -5    5.88    0.65
  -7  -1   5    5.10    0.58
   6   2   5   -0.30    0.38
   6   2  -5   -0.30    0.32
  -6  -2   5   -0.11    0.31
   6   2  -5    0.03    0.36
  -6  -2  -5   -0.43    0.32
  -6  -2   5    1.48    0.41
   6   2   5    0.40    0.41
   6   2  -5   -0.70    0.30
  -6  -2  -5   -0.39    0.34
  -5  -3  -5   45.98    2.03
   5   3   5   47.53    2.09
   5   3  -5   48.98    1.97
   5   3  -5   42.43    1.95
  -5  -3  -5   45.92    2.05
  -5  -3   5   41.98    1.85
   5   3   5   48.61    2.09
   5   3  -5   47.54    1.98
   5   3   5   50.14    2.10
   4   4   5    8.10    0.74
   4   4   5    8.48    0.75
   4   4   5    8.41    0.79
  -4  -4  -5    8.18    0.70
  -4  -4  -5    6.72    0.70
   4   4  -5    7.19    0.61
   4   4  -5    7.16    0.61
   4   4  -5    8.73    0.72
  -4  -4   5    8.43    0.54
   3   5  -5   84.95    3.03
   3   5  -5   85.28    2.99
   3   5   5   77.83    3.21
  -3  -5  -5   77.02    3.14
  -3  -5  -5   79.80    3.15
   3   5   5   79.42    3.20
   3   5  -5   77.16    3.01
   3   5   5   80.32    3.16
  -2  -6  -5   20.83    1.23
   2   6  -5   21.43    1.02
   2   6  -5   20.03    1.01
   2   6   5   21.30    1.29
  -2  -6  -5   20.54    1.16
   2   6   5   21.68    1.22
   2   6  -5   20.89    1.03
   2   6   5   20.85    1.27
   2   6  -5   20.98    0.99
   2   6   5   20.67    1.24
   1   7   5    0.98    0.49
   1   7  -5    2.32    0.35
   1   7   5    1.08    0.43
  -1  -7  -5    1.79    0.39
   1   7  -5    1.30    0.30
  -1  -7  -5    2.13    0.44
   1   7  -5    1.97    0.33
  -1  -7  -5    1.38    0.46
   0   8  -5   51.27    1.99
   0   8  -5   53.05    1.99
   0  -8  -5   53.80    2.23
   0  -8  -5   50.70    2.16
   0   8   5   49.42    2.33
   0   8  -5   54.01    2.01
   0   8   5   54.10    2.34
   0  -8  -5   53.64    2.27
   1  -9  -5   29.55    1.49
  -1   9  -5   29.42    1.24
  -1   9  -5   27.74    1.25
   1  -9  -5   27.30    1.50
  -1   9   5   31.15    1.63
  -1   9  -5   29.02    1.22
  -1   9   5   29.50    1.59
  -2  10  -5   26.14    1.16
  -2  10   5   26.03    1.55
   2 -10  -5   24.89    1.24
   2 -10  -5   24.90    1.40
   2 -10  -5   26.82    1.42
  -2  10   5   25.38    1.51
  -2  10  -5   25.15    1.13
  -2  10  -5   24.69    1.15
  -3  11   5   27.84    1.65
  -3  11   5   28.10    1.65
  -3  11  -5   25.78    1.25
   3 -11  -5   27.24    1.50
  -3  11  -5   26.64    1.28
   3 -11  -5   26.48    1.26
  -3  11  -5   29.64    1.27
   4 -12  -5   32.96    1.72
  -4  12  -5   34.15    1.56
  -4  12  -5   34.01    1.52
  -4  12   5   30.56    1.87
  -5  13  -5   22.59    1.23
  -5  13   5   22.37    1.58
   5 -13  -5   19.15    1.34
  -6  14  -5    1.18    0.53
   6 -14  -5    1.93    0.57
  -6  14   5    1.78    0.83
   7 -15  -5    1.48    0.57
  -7  15  -5    2.76    0.67
  -7  15   5    1.76    0.86
  -8  16  -5   -0.62    0.65
   8 -16  -5    0.80    0.52
  -8  16   5    0.97    0.90
  -9  17   5   -0.69    0.87
  -9  17  -5    0.87    0.67
   9 -17  -5    0.41    0.47
 -10  18   5    1.79    1.06
 -10  18  -5    1.00    0.76
 -11  19   5    1.82    1.09
 -11  19  -5    3.06    0.93
 -20  12  -6   14.19    1.80
 -20  12   6   10.93    1.78
 -19  11   6   16.84    1.94
 -19  11  -6   18.85    1.94
 -18  10  -6   15.69    1.69
 -18  10   6   16.77    1.81
 -17   9   6    9.27    1.45
 -17   9   6    7.07    1.35
 -17   9  -6    7.56    1.24
 -16   8   6    6.94    1.27
 -16   8   6    7.66    1.29
 -16   8  -6    7.94    1.22
 -15   7  -6   64.80    3.25
 -15   7  -6   62.11    3.19
  15  -7  -6   67.13    3.29
 -15   7   6   63.22    3.26
 -15   7   6   67.11    3.32
 -14   6  -6   11.59    1.32
 -14   6   6    9.62    1.23
  14  -6   6    6.22    0.94
 -14   6  -6   10.25    1.23
 -14   6   6   11.36    1.28
  14  -6  -6   10.95    1.26
 -13   5  -6   37.26    2.18
  13  -5   6   36.20    2.19
 -13   5  -6   32.57    2.13
 -13   5   6   36.79    2.19
  13  -5  -6   42.92    2.25
  13  -5   6   36.42    2.06
 -13   5   6   42.29    2.29
  12  -4   6   76.24    3.32
 -12   4   6   75.43    3.43
 -12   4  -6   77.18    3.38
  12  -4  -6   73.97    3.40
 -12   4   6   74.09    3.37
  12  -4   6   80.29    3.38
 -12   4  -6   75.38    3.38
 -11   3  -6  255.06    9.01
 -11   3   6  253.73    9.19
  11  -3   6  227.49    9.02
  11  -3  -6  250.63    9.16
 -11   3   6  252.15    9.02
 -11   3  -6  251.32    9.13
  11  -3   6  258.72    8.98
 -10   2   6   80.16    3.30
  10  -2   6   70.26    3.23
  10  -2   6   81.42    3.32
 -10   2   6   79.75    3.33
 -10   2  -6   74.82    3.28
 -10   2  -6   74.33    3.28
  10  -2  -6   75.06    3.32
   9  -1   6  633.89   21.91
  -9   1  -6  635.31   21.91
  -9   1   6  634.58   21.90
   9  -1   6  670.34   21.51
  -9   1  -6  620.78   21.48
  -9   1   6  616.18   21.45
   9  -1  -6  637.76   21.92
  -8   0  -6   99.60    3.91
  -8   0  -6   95.06    3.87
  -8   0   6   93.57    3.81
   8   0   6  102.84    3.93
   8   0  -6   94.23    3.89
   8   0   6   99.06    3.94
  -8   0   6  101.20    3.88
   7   1  -6   62.31    2.77
   7   1  -6   66.81    2.79
   7   1   6   69.27    2.82
  -7  -1  -6   63.27    2.77
  -7  -1   6   61.34    2.69
  -7  -1   6   66.43    2.73
   7   1  -6   74.03    2.88
   7   1   6   61.90    2.80
  -7  -1  -6   66.26    2.82
   6   2  -6   55.61    2.47
   6   2   6   61.48    2.55
  -6  -2   6   60.74    2.41
  -6  -2  -6   61.69    2.54
  -6  -2  -6   55.76    2.51
  -6  -2   6   55.39    2.39
   6   2  -6   62.82    2.49
   6   2  -6   56.38    2.47
   6   2   6   54.16    2.54
  -5  -3   6  228.67    7.74
   5   3  -6  216.39    7.84
   5   3  -6  231.62    7.71
   5   3   6  209.85    7.96
   5   3  -6  203.94    7.82
  -5  -3  -6  215.15    7.81
   5   3   6  227.97    7.83
  -5  -3  -6  219.79    7.91
  -5  -3  -6  227.58    7.94
   4   4  -6   19.71    1.14
   4   4   6   20.76    1.29
  -4  -4  -6   18.73    1.26
   4   4  -6   20.48    1.16
  -4  -4  -6   20.17    1.20
   4   4  -6   20.75    1.17
   4   4   6   20.28    1.32
   3   5   6  213.52    7.70
   3   5  -6  213.70    7.54
  -3  -5  -6  203.81    7.56
  -3  -5   6  204.87    7.29
   3   5   6  209.54    7.75
   3   5  -6  221.14    7.40
  -3  -5  -6  208.88    7.65
   3   5  -6  226.05    7.54
   3   5   6  216.35    7.60
   2   6   6   -0.72    0.43
  -2  -6  -6    0.36    0.39
  -2  -6  -6   -0.89    0.36
   2   6   6   -0.28    0.40
   2   6  -6   -0.08    0.31
   2   6  -6   -0.30    0.33
   2   6   6   -0.56    0.40
   2   6  -6    0.14    0.33
  -1  -7  -6    1.48    0.43
   1   7  -6    0.95    0.33
   1   7   6    0.20    0.45
  -1  -7  -6    1.24    0.44
   1   7  -6    1.61    0.38
   1   7   6   -0.19    0.46
  -1  -7  -6    0.30    0.43
   1   7  -6    1.91    0.38
   0   8  -6   19.57    1.07
   0  -8  -6   21.06    1.20
   0   8   6   24.82    1.43
   0   8  -6   21.02    1.08
   0  -8  -6   20.98    1.32
   0  -8  -6   23.44    1.32
   0   8  -6   21.98    1.08
   0   8   6   21.95    1.38
  -1   9  -6   21.39    1.09
   1  -9  -6   22.76    1.35
  -1   9  -6   20.49    1.08
  -1   9   6   20.34    1.40
  -1   9  -6   20.56    1.08
   1  -9  -6   22.29    1.32
   1  -9  -6   21.94    1.21
  -1   9   6   22.65    1.41
  -2  10  -6   37.36    1.62
  -2  10   6   37.19    2.01
   2 -10  -6   38.22    1.89
  -2  10   6   38.28    2.03
   2 -10  -6   37.13    1.88
  -2  10  -6   36.56    1.66
  -2  10  -6   37.04    1.62
   3 -11  -6   38.33    2.02
  -3  11  -6   41.55    1.74
   3 -11  -6   39.69    1.83
  -3  11  -6   41.88    1.78
  -3  11   6   37.88    2.12
  -3  11  -6   41.42    1.80
   3 -11  -6   39.71    2.03
  -4  12  -6   41.57    1.86
  -4  12   6   40.12    2.27
   4 -12  -6   42.21    2.10
  -5  13  -6    5.01    0.67
   5 -13  -6    3.22    0.75
  -5  13   6    5.08    0.98
  -6  14   6    4.70    1.01
   6 -14  -6    3.47    0.74
  -6  14  -6    3.95    0.68
  -7  15   6    8.47    1.24
  -7  15  -6    9.22    0.97
   7 -15  -6    9.48    1.00
  -8  16  -6    0.02    0.66
  -8  16   6    0.79    0.97
   8 -16  -6    0.62    0.56
  -9  17  -6   -1.09    0.64
  -9  17   6    1.18    0.94
   9 -17  -6   -0.39    0.49
 -10  18  -6    0.79    0.81
 -10  18   6    1.97    1.02
 -11  19  -6    0.16    0.82
 -20  12  -7    3.90    1.42
 -20  12   7    3.95    1.44
 -19  11   7    2.17    1.30
 -19  11  -7    2.31    1.18
 -18  10   7    1.92    1.18
 -18  10  -7    0.73    1.00
 -17   9   7   36.50    2.59
 -17   9   7   34.51    2.56
 -17   9  -7   37.63    2.54
 -16   8  -7    2.76    0.98
 -16   8   7    3.73    1.17
 -16   8   7    1.72    1.04
 -15   7   7    3.15    1.01
 -15   7  -7    2.15    0.93
 -15   7   7    2.73    1.05
  15  -7  -7    2.60    1.01
 -15   7  -7    2.41    0.93
 -14   6   7   -0.68    0.71
 -14   6  -7   -0.86    0.66
 -14   6  -7   -0.57    0.69
  14  -6  -7    0.58    0.77
 -14   6   7   -0.57    0.78
 -13   5   7   57.24    2.89
 -13   5   7   56.79    2.85
 -13   5  -7   54.29    2.79
  13  -5  -7   54.89    2.83
  13  -5   7   51.65    2.63
 -13   5  -7   55.28    2.81
 -12   4   7   -0.21    0.65
 -12   4  -7   -0.37    0.66
 -12   4  -7   -0.10    0.60
  12  -4   7   -0.48    0.58
  12  -4  -7   -0.29    0.67
  12  -4   7   -0.44    0.62
 -12   4   7    0.43    0.68
 -11   3  -7    2.96    0.83
  11  -3   7    2.27    0.69
 -11   3   7    3.54    0.82
 -11   3  -7    3.04    0.78
  11  -3  -7    3.42    0.84
  11  -3   7    2.86    0.79
 -11   3   7    2.73    0.78
 -10   2   7   29.59    1.79
  10  -2   7   28.37    1.73
  10  -2  -7   28.00    1.77
 -10   2  -7   27.15    1.77
  10  -2   7   29.80    1.80
 -10   2  -7   28.26    1.75
 -10   2   7   25.49    1.72
   9  -1  -7   10.64    1.09
   9  -1   7   12.18    1.12
   9  -1   7   11.31    1.13
  -9   1   7   11.11    1.07
  -9   1  -7   10.59    1.05
  -9   1   7   12.21    1.15
  -9   1  -7    9.96    1.09
   8   0   7   -1.10    0.51
   8   0  -7    0.14    0.63
  -8   0  -7   -0.46    0.52
   8   0   7   -0.08    0.57
  -8   0   7   -0.39    0.53
  -8   0   7   -0.52    0.49
  -8   0  -7   -0.77    0.50
  -7  -1   7   14.73    1.14
   7   1   7   14.82    1.20
   7   1   7   15.33    1.26
  -7  -1   7   13.48    1.15
   7   1  -7   15.17    1.18
  -7  -1  -7   14.59    1.19
  -7  -1  -7   15.02    1.22
   6   2  -7    9.63    0.90
  -6  -2  -7   10.40    0.94
   6   2   7    7.21    0.83
   6   2  -7    9.45    0.87
   6   2   7   10.88    0.98
  -6  -2  -7   10.05    0.96
  -6  -2   7    9.60    0.83
   5   3  -7  566.30   22.20
  -5  -3  -7  658.20   22.37
   5   3  -7  645.83   22.30
  -5  -3  -7  640.14   21.95
   5   3   7  675.87   22.45
   5   3   7  688.81   21.98
  -5  -3   7  683.92   22.18
  -5  -3  -7  645.30   22.36
  -4  -4  -7   15.52    1.11
   4   4  -7   14.95    1.05
   4   4  -7   13.67    1.04
  -4  -4  -7   14.06    1.16
   4   4   7   15.24    1.23
  -3  -5   7  103.53    3.58
   3   5  -7   99.87    3.84
   3   5   7  101.71    4.05
  -3  -5  -7  100.85    3.97
   3   5  -7   89.82    3.77
  -3  -5  -7  100.59    3.95
   2   6  -7   17.44    1.06
   2   6  -7   19.20    1.11
   2   6   7   15.31    1.22
  -2  -6  -7   16.58    1.23
  -2  -6  -7   15.72    1.10
   1   7  -7   27.49    1.40
   1   7   7   27.77    1.65
   1   7  -7   28.16    1.41
  -1  -7  -7   29.35    1.53
  -1  -7  -7   30.10    1.62
   1   7  -7   27.86    1.36
  -1  -7  -7   31.01    1.64
   1   7  -7   25.59    1.37
   0  -8  -7   -0.42    0.39
   0   8  -7    0.00    0.33
   0  -8  -7   -0.43    0.35
   0   8  -7   -0.27    0.33
   0   8  -7   -0.28    0.38
   0  -8  -7    0.57    0.43
   0   8   7    0.22    0.55
  -1   9  -7    1.77    0.49
   1  -9  -7    2.06    0.60
   1  -9  -7    3.21    0.63
  -1   9  -7    0.97    0.45
  -1   9   7    2.36    0.71
   1  -9  -7    1.97    0.54
  -1   9  -7    1.49    0.44
  -2  10  -7    1.48    0.51
   2 -10  -7    0.83    0.50
  -2  10   7    1.26    0.70
  -2  10  -7    2.36    0.48
  -2  10  -7    1.97    0.54
   2 -10  -7    1.44    0.60
   2 -10  -7    0.80    0.56
   3 -11  -7   52.28    2.54
  -3  11   7   53.63    2.72
   3 -11  -7   51.79    2.52
  -3  11  -7   53.81    2.32
  -3  11  -7   56.21    2.33
  -4  12  -7   26.19    1.43
  -4  12   7   22.74    1.78
   4 -12  -7   22.56    1.60
  -5  13  -7    6.05    0.77
  -5  13   7    4.18    1.05
   5 -13  -7    5.07    0.88
  -6  14  -7    7.96    0.92
  -6  14   7   10.61    1.33
   6 -14  -7    7.71    1.01
   7 -15  -7   32.24    1.86
  -7  15   7   27.28    2.04
  -7  15  -7   28.97    1.73
  -8  16   7    0.02    0.95
  -8  16  -7    0.37    0.72
   8 -16  -7    0.64    0.62
  -9  17   7    1.01    1.04
  -9  17  -7    0.34    0.72
   9 -17  -7    0.09    0.59
  10 -18  -7    1.27    0.64
 -10  18   7    0.67    1.09
 -10  18  -7   -0.23    0.77
 -11  19  -7    3.42    1.00
 -20  12   8   15.89    2.10
 -19  11  -8    8.09    1.56
 -19  11   8    7.19    1.66
 -18  10  -8   29.28    2.31
 -18  10   8   27.18    2.40
 -17   9   8    5.49    1.36
 -17   9  -8    6.69    1.35
 -17   9   8    8.79    1.49
 -16   8   8   20.38    1.95
 -16   8   8   23.03    2.04
 -16   8  -8   20.63    1.85
  15  -7  -8    5.06    1.16
 -15   7  -8    5.86    1.14
 -15   7   8    5.63    1.28
 -15   7   8    6.60    1.31
 -14   6  -8   28.66    2.01
 -14   6   8   27.61    2.08
 -14   6   8   29.65    2.14
  14  -6  -8   28.57    2.05
 -14   6  -8   27.83    2.01
 -13   5  -8    5.14    1.06
 -13   5   8    6.20    1.10
  13  -5  -8    4.66    1.09
 -13   5   8    7.25    1.17
 -13   5  -8    5.92    1.03
 -12   4   8    5.52    1.04
  12  -4   8    6.17    1.03
 -12   4   8    7.51    1.10
  12  -4   8    6.70    0.93
  12  -4  -8    7.99    1.13
 -12   4  -8    9.03    1.11
 -12   4  -8    6.61    1.07
  11  -3   8   26.25    1.69
 -11   3   8   28.91    1.89
 -11   3  -8   28.09    1.88
  11  -3  -8   26.59    1.85
  11  -3   8   28.09    1.88
 -11   3   8   26.62    1.84
 -11   3  -8   30.70    1.91
  10  -2   8   87.98    3.76
 -10   2   8   92.19    3.86
  10  -2   8   93.43    3.82
 -10   2  -8   83.22    3.76
  10  -2  -8   86.78    3.82
 -10   2   8   90.03    3.81
 -10   2  -8   82.94    3.76
  -9   1  -8  219.99    8.01
   9  -1  -8  219.04    8.11
  -9   1   8  213.76    7.94
   9  -1   8  229.12    8.02
  -9   1   8  195.00    8.01
  -9   1  -8  212.74    8.09
   9  -1   8  235.93    8.16
   8   0  -8   54.03    2.62
   8   0   8   49.35    2.58
  -8   0  -8   57.08    2.66
  -8   0   8   55.67    2.58
   8   0   8   63.66    2.75
  -8   0  -8   53.49    2.62
  -8   0   8   52.11    2.54
   7   1   8  252.36    9.39
   7   1   8  281.20    9.30
  -7  -1   8  226.74    9.20
  -7  -1  -8  269.05    9.40
   7   1  -8  254.44    9.34
  -7  -1  -8  265.23    9.30
  -6  -2   8    8.14    0.81
  -6  -2  -8    9.95    0.99
   6   2  -8   10.28    0.95
  -6  -2  -8    9.22    1.01
   6   2   8    9.40    1.02
   6   2   8   10.43    1.06
   5   3   8    7.05    0.92
  -5  -3  -8    5.95    0.85
  -5  -3   8    7.68    0.73
  -5  -3  -8    7.12    0.83
   5   3  -8    6.32    0.82
  -5  -3  -8    6.85    0.83
   5   3  -8    6.50    0.77
   4   4  -8   85.58    3.16
  -4  -4  -8   72.24    3.18
  -4  -4  -8   77.84    3.19
   4   4   8   68.32    3.21
  -4  -4   8   65.75    2.84
   4   4  -8   73.48    3.06
  -3  -5   8    1.84    0.36
  -3  -5  -8    1.90    0.62
   3   5  -8    1.23    0.49
   3   5   8    1.55    0.65
   3   5  -8    1.76    0.54
  -3  -5  -8    1.20    0.53
   2   6  -8    9.81    0.81
  -2  -6  -8    9.46    0.88
   2   6  -8   10.45    0.85
  -2  -6   8    9.01    0.51
  -2  -6  -8    7.36    0.92
   2   6  -8    7.83    0.80
   2   6   8    8.72    0.98
   1   7   8    0.63    0.61
   1   7  -8    0.51    0.45
   1   7  -8    0.67    0.43
  -1  -7  -8    0.67    0.49
   1   7  -8    0.90    0.49
  -1  -7  -8    0.24    0.46
  -1  -7  -8    1.01    0.56
   0   8   8    1.56    0.75
   0  -8  -8    3.02    0.72
   0  -8  -8    2.00    0.60
   0   8  -8    3.39    0.61
   0   8  -8    2.64    0.55
   0  -8  -8    2.89    0.65
   0   8  -8    2.53    0.54
   1  -9  -8    4.79    0.82
  -1   9  -8    4.78    0.68
   1  -9  -8    5.77    0.76
  -1   9  -8    4.88    0.66
  -1   9  -8    4.13    0.66
   1  -9  -8    5.01    0.80
  -1   9   8    4.51    0.90
   2 -10  -8  104.95    4.23
  -2  10   8  100.54    4.38
  -2  10  -8   99.29    3.99
   2 -10  -8   99.20    4.19
   2 -10  -8  108.10    4.14
   3 -11  -8   29.41    1.87
  -3  11  -8   33.81    1.70
  -3  11   8   26.43    1.93
  -4  12  -8    4.09    0.76
   4 -12  -8    4.00    0.88
  -4  12   8    4.19    1.10
   5 -13  -8   44.20    2.31
  -5  13   8   41.00    2.50
  -5  13  -8   41.42    2.09
   6 -14  -8    5.48    0.94
  -6  14  -8    6.39    0.93
  -6  14   8    7.40    1.26
  -7  15   8    1.36    1.01
   7 -15  -8    1.16    0.70
  -7  15  -8   -0.28    0.70
  -8  16  -8    8.45    1.10
   8 -16  -8   13.00    1.23
  -8  16   8    9.59    1.45
  -9  17  -8    0.77    0.82
   9 -17  -8    0.60    0.70
  -9  17   8    0.75    1.03
 -10  18   8    2.25    1.28
 -10  18  -8    3.17    1.00
 -20  12   9    4.69    1.56
 -19  11   9    3.40    1.50
 -19  11  -9    3.23    1.37
 -18  10  -9    0.35    1.09
 -18  10   9    1.88    1.24
 -17   9   9   -0.23    1.10
 -17   9  -9   -0.30    0.95
 -17   9   9   -0.44    1.04
 -16   8   9    4.01    1.30
 -16   8  -9    1.78    1.04
 -16   8   9    4.24    1.25
 -15   7  -9    1.95    1.06
  15  -7  -9    2.65    1.09
 -15   7   9    0.84    1.10
 -15   7   9    1.22    1.05
 -14   6  -9    4.56    1.06
  14  -6  -9    4.22    1.21
 -14   6  -9    4.16    1.00
 -14   6   9    3.98    1.18
 -14   6   9    5.51    1.17
 -13   5   9    6.57    1.20
 -13   5  -9    4.46    1.02
 -13   5  -9    5.64    1.09
  13  -5  -9    6.13    1.15
 -13   5   9    4.95    1.11
 -12   4  -9    6.85    1.10
 -12   4   9    6.42    1.13
  12  -4   9    6.43    0.99
 -12   4  -9    6.89    1.09
  12  -4  -9    6.39    1.13
 -12   4   9    6.33    1.15
 -11   3   9    4.09    0.96
  11  -3   9    5.85    1.01
  11  -3   9    6.46    1.00
 -11   3  -9    7.36    1.07
 -11   3   9    6.29    1.08
 -11   3  -9    7.27    1.08
  11  -3  -9    6.36    1.07
 -10   2   9    7.32    1.11
 -10   2   9   10.30    1.20
 -10   2  -9   10.18    1.17
 -10   2  -9    7.90    1.11
  10  -2  -9    9.91    1.17
  10  -2   9    8.69    1.13
  10  -2   9    9.54    1.16
  -9   1   9   -1.36    0.63
   9  -1   9   -0.71    0.61
   9  -1  -9    0.41    0.71
  -9   1  -9   -0.74    0.65
  -9   1  -9   -0.65    0.62
   9  -1   9   -0.67    0.66
  -9   1   9    0.24    0.65
   8   0   9   -1.16    0.69
   8   0   9   -0.12    0.67
  -8   0  -9   -0.28    0.64
  -8   0   9    0.60    0.57
   8   0  -9    0.71    0.66
  -8   0  -9   -0.90    0.66
  -7  -1  -9   -0.49    0.62
   7   1  -9   -0.70    0.56
  -7  -1   9    0.30    0.57
  -7  -1  -9   -0.30    0.63
   7   1   9   -1.10    0.65
   6   2   9    4.74    0.91
   6   2  -9    5.09    0.80
  -6  -2  -9    6.01    0.87
  -6  -2   9    6.36    0.78
  -6  -2  -9    5.17    0.89
  -6  -2  -9    5.10    0.86
   5   3  -9    1.16    0.57
  -5  -3  -9    0.97    0.64
   5   3  -9    0.74    0.62
   5   3   9    0.36    0.66
  -5  -3  -9    1.49    0.66
  -5  -3   9    1.14    0.49
  -4  -4  -9   26.34    1.69
   4   4  -9   29.68    1.71
   4   4   9   24.73    1.70
  -4  -4  -9   28.39    1.69
   4   4  -9   27.34    1.61
  -4  -4   9   25.28    1.38
  -3  -5  -9    4.01    0.79
   3   5  -9    3.19    0.67
   3   5  -9    4.23    0.70
  -3  -5  -9    4.52    0.77
   3   5   9    2.91    0.78
  -3  -5   9    3.03    0.46
   3   5  -9    3.29    0.69
   2   6  -9    6.55    0.81
  -2  -6   9    6.62    0.57
   2   6  -9    7.71    0.86
   2   6  -9    7.23    0.79
  -2  -6  -9    8.16    0.89
   2   6   9    7.03    1.00
  -2  -6  -9    6.82    0.92
  -1  -7  -9   -0.06    0.51
   1   7  -9    0.05    0.53
   1   7  -9    0.37    0.45
   1   7  -9    0.13    0.50
   1   7   9   -0.13    0.66
  -1  -7  -9   -0.44    0.48
  -1  -7  -9    0.20    0.58
   0  -8  -9   -0.08    0.52
   0   8  -9   -0.17    0.48
   0  -8  -9    0.44    0.63
   0   8  -9   -0.34    0.54
   0   8  -9   -0.46    0.53
   0   8   9   -1.27    0.63
   0  -8  -9    0.59    0.51
   0   8  -9   -0.17    0.50
  -1   9  -9    1.51    0.57
   1  -9  -9    1.23    0.63
   1  -9  -9    1.84    0.75
   1  -9  -9    1.65    0.65
  -1   9   9    2.16    0.87
  -1   9  -9    2.16    0.69
  -2  10   9   -0.81    0.74
  -2  10  -9    0.83    0.61
   2 -10  -9   -0.28    0.52
   2 -10  -9   -0.44    0.60
  -3  11   9    4.34    1.01
  -3  11  -9    2.21    0.72
   3 -11  -9    4.19    0.88
  -4  12  -9    0.53    0.68
   4 -12  -9    2.15    0.80
  -4  12   9    1.62    0.97
  -5  13   9    1.37    0.95
  -5  13  -9   -0.08    0.68
   5 -13  -9   -0.15    0.64
  -6  14   9    1.61    1.04
   6 -14  -9    1.99    0.77
  -6  14  -9    2.62    0.86
  -7  15   9   -0.72    0.92
  -7  15  -9   -0.41    0.74
   7 -15  -9   -1.04    0.62
  -8  16  -9   -0.10    0.79
  -8  16   9    0.56    1.10
   8 -16  -9   -0.01    0.70
  -9  17  -9    2.34    0.91
  -9  17   9    3.00    1.25
 -10  18  -9    1.96    1.02
 -19  11  10    0.83    1.53
 -19  11 -10    2.01    1.33
 -18  10 -10    3.20    1.31
 -18  10  10    3.45    1.42
 -17   9 -10    2.61    1.19
 -17   9  10    5.23    1.44
 -17   9  10    3.59    1.39
 -16   8  10   17.43    1.97
 -16   8  10   24.40    2.23
 -16   8 -10   20.22    1.94
 -15   7  10   54.88    3.23
 -15   7  10   56.99    3.34
 -15   7 -10   51.77    3.15
 -14   6  10   66.60    3.56
  14  -6 -10   61.94    3.42
 -14   6  10   63.96    3.50
 -14   6 -10   67.71    3.46
 -13   5  10   29.79    2.24
 -13   5  10   26.99    2.14
  13  -5 -10   24.20    2.05
 -13   5 -10   23.86    1.97
 -13   5 -10   26.04    2.08
 -12   4  10  129.65    5.41
 -12   4 -10  124.56    5.33
 -12   4  10  118.35    5.40
 -12   4 -10  131.59    5.45
  12  -4 -10  133.66    5.52
  11  -3 -10   26.52    2.05
 -11   3  10   30.93    2.07
 -11   3 -10   30.25    2.11
 -11   3  10   31.96    2.10
  11  -3  10   28.40    1.88
 -11   3 -10   28.75    2.02
 -10   2  10   24.88    1.86
 -10   2 -10   30.95    1.97
  10  -2 -10   22.97    1.85
  10  -2  10   26.67    1.99
  10  -2  10   27.03    1.81
 -10   2 -10   28.31    1.95
   9  -1 -10   67.60    3.33
   9  -1  10   67.29    3.29
  -9   1 -10   68.55    3.35
   9  -1  10   80.10    3.46
  -9   1  10   71.75    3.33
  -9   1 -10   71.34    3.37
  -8   0 -10    2.58    0.87
  -8   0  10    5.13    0.86
  -8   0 -10    3.20    0.85
   8   0  10    2.90    0.86
   8   0 -10    4.08    0.92
  -7  -1 -10   -1.10    0.62
  -7  -1 -10    0.61    0.68
   7   1  10   -1.30    0.67
  -7  -1 -10   -0.01    0.65
   7   1 -10    1.00    0.72
  -7  -1  10    1.53    0.68
  -6  -2 -10    6.61    0.99
  -6  -2  10    9.36    0.91
   6   2 -10    9.22    1.06
  -6  -2 -10    6.90    0.98
   6   2  10    7.49    1.02
  -6  -2 -10    5.27    0.93
  -5  -3 -10   21.34    1.61
   5   3 -10   22.24    1.60
  -5  -3 -10   19.03    1.53
   5   3  10   19.81    1.66
  -5  -3  10   21.13    1.35
  -4  -4 -10   77.04    3.58
   4   4  10   83.17    3.71
   4   4 -10   84.04    3.51
  -4  -4 -10   78.65    3.62
  -4  -4  10   82.39    3.32
   4   4 -10   83.82    3.58
   3   5 -10   60.66    2.73
  -3  -5 -10   60.34    2.93
  -3  -5  10   47.70    2.36
  -3  -5 -10   62.99    2.92
   3   5 -10   58.93    2.81
   3   5  10   65.10    3.03
   3   5 -10   65.23    2.88
  -2  -6 -10   88.01    3.91
   2   6 -10   91.72    3.82
   2   6  10   89.49    4.03
   2   6 -10   93.06    3.71
  -2  -6  10   92.80    3.37
  -2  -6 -10   84.80    3.85
  -1  -7 -10   16.33    1.41
  -1  -7 -10   15.08    1.29
   1   7  10   12.92    1.40
  -1  -7 -10   14.41    1.37
   1   7 -10   15.01    1.30
   1   7 -10   14.97    1.23
   0  -8 -10   50.73    2.61
   0   8  10   47.18    2.63
   0  -8 -10   42.93    2.48
   0   8 -10   50.31    2.38
   0   8 -10   41.75    2.19
   0  -8 -10   46.30    2.42
  -1   9 -10   27.52    1.74
   1  -9 -10   26.96    1.87
  -1   9  10   27.46    2.02
  -1   9 -10   28.17    1.77
   1  -9 -10   26.90    1.77
  -2  10  10    0.13    0.83
   2 -10 -10    0.51    0.71
  -2  10 -10   -0.23    0.69
  -3  11 -10    2.66    0.76
  -3  11  10    2.10    0.97
   3 -11 -10    1.62    0.80
  -4  12  10    0.57    0.92
  -4  12 -10   -0.29    0.69
   4 -12 -10    0.33    0.68
   5 -13 -10   23.57    1.77
  -5  13  10   20.42    1.89
  -5  13 -10   20.90    1.63
  -6  14  10    2.19    1.19
  -6  14 -10    2.39    0.90
   6 -14 -10    3.68    0.92
  -7  15 -10    0.08    0.82
   7 -15 -10    0.58    0.76
  -7  15  10   -1.96    1.03
  -8  16  10    5.79    1.48
  -8  16 -10    8.31    1.25
  -9  17 -10    0.96    0.95
  -9  17  10    0.18    1.22
 -18  10  11   -0.62    1.19
 -18  10 -11   -0.24    1.18
 -17   9  11    0.40    1.26
 -17   9 -11    0.39    1.20
 -16   8  11   11.03    1.72
 -16   8 -11    6.00    1.45
 -16   8  11    6.75    1.52
 -15   7 -11    2.47    1.29
 -15   7  11    4.78    1.39
 -15   7  11    3.71    1.30
 -14   6 -11    1.45    1.10
 -14   6  11    3.27    1.23
 -14   6  11    1.22    1.18
  14  -6 -11    0.77    1.11
 -13   5 -11   -0.39    0.96
 -13   5  11    1.42    1.02
  13  -5 -11    0.62    1.02
 -13   5  11    1.47    1.04
  12  -4 -11    7.35    1.31
 -12   4 -11    8.93    1.33
 -12   4  11    7.49    1.29
 -12   4 -11    7.87    1.28
  11  -3 -11   58.73    3.18
 -11   3 -11   59.78    3.21
 -11   3 -11   59.92    3.16
 -11   3  11   59.51    3.18
 -10   2 -11    0.77    0.83
 -10   2  11    1.22    0.85
  10  -2  11    2.49    0.81
 -10   2 -11    1.18    0.89
  10  -2 -11    0.83    0.86
  -9   1 -11   21.81    1.77
   9  -1 -11   23.10    1.83
  -9   1  11   22.98    1.76
   9  -1  11   26.53    1.85
  -9   1 -11   22.96    1.81
  -8   0  11   -0.13    0.64
   8   0 -11    0.65    0.77
   8   0  11   -0.79    0.70
  -8   0 -11   -0.85    0.68
  -8   0 -11   -0.08    0.69
  -7  -1 -11   15.26    1.42
  -7  -1 -11   17.09    1.49
   7   1  11   15.48    1.43
   7   1 -11   16.35    1.46
  -7  -1  11   16.41    1.40
  -7  -1 -11   13.95    1.42
  -6  -2 -11   23.70    1.80
   6   2 -11   26.05    1.87
   6   2  11   29.06    1.93
  -6  -2  11   27.86    1.71
  -6  -2 -11   25.82    1.84
   5   3 -11    0.55    0.76
  -5  -3  11    0.53    0.60
  -5  -3 -11    1.78    0.78
   5   3  11    2.47    0.93
   5   3 -11    1.10    0.80
  -5  -3 -11    2.12    0.82
  -4  -4  11   28.43    1.56
   4   4 -11   23.18    1.71
   4   4  11   23.92    1.86
   4   4 -11   24.97    1.74
  -4  -4 -11   25.46    1.82
  -4  -4 -11   22.07    1.75
   3   5 -11    1.36    0.75
   3   5  11    3.74    1.02
  -3  -5 -11    2.36    0.89
   3   5 -11    1.77    0.86
  -3  -5 -11    4.13    0.98
   2   6 -11   12.72    1.19
   2   6 -11   12.29    1.27
   2   6  11   11.78    1.41
  -2  -6 -11   12.22    1.36
  -2  -6 -11    9.94    1.22
  -1  -7 -11   15.71    1.47
   1   7 -11   13.94    1.25
   1   7  11   13.53    1.56
  -1  -7 -11   15.93    1.47
   1   7 -11   13.24    1.29
   0   8  11   26.68    2.10
   0   8 -11   32.54    1.98
   0  -8 -11   34.93    2.08
   0  -8 -11   32.23    2.16
   1  -9 -11   75.42    3.43
   1  -9 -11   73.04    3.53
  -1   9  11   72.59    3.64
  -1   9 -11   72.23    3.34
  -1   9 -11   74.47    3.37
   2 -10 -11    2.31    0.90
  -2  10 -11    4.22    0.92
  -2  10 -11    3.10    0.93
  -2  10  11    3.31    1.13
   3 -11 -11   -0.17    0.71
  -3  11 -11    0.29    0.76
  -3  11  11    1.18    1.04
  -4  12 -11   -0.77    0.68
   4 -12 -11    0.50    0.74
  -4  12  11    0.31    1.01
  -5  13  11   21.62    2.08
   5 -13 -11   24.88    1.92
  -5  13 -11   25.60    1.83
  -6  14  11    9.47    1.58
  -6  14 -11   12.12    1.36
   6 -14 -11   12.63    1.43
  -7  15 -11    1.87    0.97
  -7  15  11    1.49    1.22
  -8  16  11    1.56    1.33
  -8  16 -11    0.79    0.97
  -9  17 -11    0.29    1.02
 -18  10  12    0.84    1.42
 -17   9  12    1.64    1.33
 -17   9 -12    2.47    1.34
 -16   8 -12    3.87    1.37
 -16   8  12    2.51    1.36
 -15   7  12   33.67    2.62
 -15   7 -12   31.87    2.55
 -14   6 -12   11.21    1.61
  14  -6 -12    9.61    1.57
 -14   6  12   11.50    1.64
 -13   5  12   54.79    3.32
 -13   5 -12   61.99    3.38
  13  -5 -12   61.09    3.47
  12  -4 -12    7.26    1.38
 -12   4  12    6.34    1.32
 -12   4 -12    4.80    1.20
 -12   4 -12    4.45    1.22
 -11   3 -12   26.92    2.19
  11  -3 -12   29.31    2.28
 -11   3  12   29.53    2.19
 -11   3 -12   25.30    2.10
 -10   2 -12    8.93    1.29
 -10   2 -12    8.02    1.32
  10  -2 -12    5.97    1.25
 -10   2  12    9.25    1.31
   9  -1  12    6.77    1.15
  -9   1 -12    8.50    1.26
  -9   1 -12    9.05    1.31
   9  -1 -12    6.92    1.23
  -9   1  12    8.46    1.28
   8   0  12    0.63    0.85
  -8   0 -12    0.72    0.79
  -8   0 -12   -1.18    0.71
   8   0 -12   -0.97    0.76
  -8   0 -12    0.48    0.81
  -8   0  12   -0.28    0.77
  -7  -1  12    2.98    0.81
   7   1 -12    3.62    1.00
  -7  -1 -12    3.84    0.99
  -7  -1 -12    4.58    1.00
  -7  -1 -12    4.34    1.02
   7   1  12    3.94    1.03
  -6  -2 -12   -0.87    0.71
   6   2  12   -0.19    0.87
  -6  -2 -12    1.43    0.84
   6   2 -12    1.52    0.87
  -6  -2  12    0.18    0.65
   6   2 -12    0.07    0.78
   5   3  12    7.69    1.24
  -5  -3  12   11.84    1.11
   5   3 -12   11.45    1.26
  -5  -3 -12   12.33    1.37
   5   3 -12   11.40    1.31
  -5  -3 -12    8.27    1.25
   4   4 -12   40.52    2.37
   4   4 -12   43.20    2.46
  -4  -4 -12   43.27    2.54
   4   4  12   41.43    2.52
  -4  -4 -12   41.79    2.51
  -3  -5 -12  118.58    4.98
   3   5 -12  117.77    4.92
  -3  -5 -12  112.92    4.96
   3   5 -12  121.22    4.81
   3   5  12  105.06    4.97
  -2  -6 -12   15.00    1.57
   2   6  12   17.64    1.69
  -2  -6 -12   14.85    1.54
   2   6 -12   17.88    1.55
   1   7 -12   59.43    2.99
  -1  -7 -12   59.45    3.14
   1   7  12   58.16    3.25
  -1  -7 -12   60.13    3.12
   0   8 -12    0.71    0.79
   0  -8 -12    0.69    0.86
   0   8  12    1.24    0.97
   0  -8 -12    0.31    0.79
  -1   9 -12    1.77    0.91
   1  -9 -12    3.27    0.99
  -1   9  12    1.30    0.97
   2 -10 -12    2.85    1.01
  -2  10 -12    2.03    0.86
  -2  10 -12    3.73    0.96
  -2  10  12    2.68    1.07
   3 -11 -12    1.66    0.89
  -3  11 -12    0.56    0.88
  -3  11  12    0.82    1.07
  -3  11 -12    0.29    0.82
  -4  12  12    1.32    1.11
   4 -12 -12    1.30    0.86
  -4  12 -12    3.37    0.97
  -5  13 -12    2.73    1.07
   5 -13 -12    2.18    0.95
  -5  13  12    0.81    1.23
  -6  14 -12    1.08    0.97
  -6  14  12    1.53    1.35
  -7  15  12    3.88    1.52
  -7  15 -12    2.75    1.16
  -8  16 -12    6.63    1.33
 -17   9  13    0.97    1.35
 -17   9 -13    0.33    1.30
 -16   8  13   -0.29    1.30
 -16   8 -13   -0.20    1.25
 -15   7  13   -0.02    1.18
 -15   7 -13   -0.30    1.18
 -14   6  13    1.09    1.28
 -14   6 -13    2.72    1.27
  13  -5 -13    0.66    1.17
 -13   5  13    2.11    1.24
 -13   5 -13    1.53    1.17
 -12   4 -13    2.16    1.14
 -12   4  13    1.74    1.13
  12  -4 -13    2.80    1.29
 -11   3  13    1.17    1.02
 -11   3 -13    2.54    1.10
 -11   3 -13    1.84    1.05
  11  -3 -13    1.74    1.11
 -10   2 -13    0.03    0.94
 -10   2 -13    0.94    0.99
 -10   2  13    0.06    0.97
  10  -2 -13   -0.90    0.99
   9  -1 -13    0.53    1.02
  -9   1 -13   -0.71    0.86
  -9   1  13   -1.24    0.87
  -9   1 -13   -1.65    0.87
  -9   1 -13   -0.46    0.90
   8   0  13    1.21    1.01
  -8   0 -13    0.27    0.91
   8   0 -13   -0.40    0.94
  -8   0  13   -1.90    0.84
  -8   0 -13   -0.13    0.88
   8   0 -13   -1.60    0.85
  -8   0 -13   -0.84    0.81
   7   1 -13   -1.49    0.82
   7   1 -13   -0.87    0.94
   7   1  13    0.19    0.89
  -7  -1 -13   -0.31    0.86
  -7  -1 -13   -0.71    0.79
  -6  -2 -13    0.00    0.82
   6   2  13    0.91    0.90
   6   2 -13    0.28    0.96
  -6  -2 -13   -0.87    0.78
   6   2 -13   -0.77    0.81
  -5  -3 -13   -0.74    0.81
   5   3  13    0.80    0.97
   5   3 -13    0.60    0.94
   5   3 -13    1.35    0.89
  -5  -3 -13    1.76    1.00
   4   4 -13    6.24    1.11
  -4  -4 -13    5.20    1.16
   4   4 -13    6.71    1.24
  -4  -4 -13    6.41    1.28
   4   4  13    6.91    1.36
   3   5  13    0.72    0.96
  -3  -5 -13    0.11    0.88
   3   5 -13    1.51    0.93
  -3  -5 -13    0.73    0.89
   2   6 -13    0.82    0.85
  -2  -6 -13   -0.27    0.87
  -2  -6 -13   -1.01    0.79
   2   6  13   -1.25    0.86
   1   7 -13    2.76    0.96
  -1  -7 -13    1.67    0.95
   1   7  13    4.41    1.17
  -1  -7 -13    3.00    1.01
   0  -8 -13   -0.23    0.86
   0   8 -13   -0.51    0.81
   0  -8 -13   -0.09    0.80
   0   8  13    0.08    0.94
  -1   9 -13    0.38    0.86
   1  -9 -13    0.77    0.88
  -1   9  13    1.04    0.99
   2 -10 -13    1.66    0.96
  -2  10  13    1.11    1.05
  -2  10 -13    0.60    0.87
   3 -11 -13    3.57    1.12
  -3  11 -13    4.55    1.10
  -3  11 -13    5.11    1.15
  -3  11  13    4.65    1.34
  -4  12 -13    3.57    1.07
   4 -12 -13    3.70    1.13
  -4  12 -13    3.18    1.15
  -4  12  13    3.94    1.42
  -5  13 -13    0.96    1.14
  -5  13 -13    3.70    1.16
  -5  13  13    0.14    1.32
  -6  14 -13   -0.65    1.03
  -6  14  13   -0.86    1.25
  -7  15 -13   -0.62    1.08
  -7  15  13   -0.25    1.37
 -16   8 -14    4.66    1.52
 -16   8  14    2.27    1.57
 -15   7  14    7.43    1.66
 -15   7 -14    7.24    1.65
 -14   6  14    0.46    1.24
 -14   6 -14   -0.96    1.14
  14  -6 -14    0.81    1.20
 -13   5 -14    5.46    1.38
 -13   5  14    5.85    1.42
  13  -5 -14    4.44    1.50
  13  -5 -14    1.78    1.23
  12  -4 -14   16.13    1.91
  12  -4 -14   17.75    1.99
 -12   4 -14   15.52    1.93
 -12   4  14   17.95    1.93
 -11   3  14    0.29    1.07
  11  -3 -14    3.35    1.23
  11  -3 -14    1.77    1.22
 -11   3 -14    1.50    1.15
 -10   2 -14   50.37    3.02
  10  -2 -14   41.74    2.93
  10  -2 -14   45.78    2.98
 -10   2 -14   48.16    3.03
 -10   2 -14   47.38    3.00
   9  -1 -14    8.85    1.51
  -9   1 -14    4.95    1.33
  -9   1 -14   10.55    1.55
  -9   1 -14    7.15    1.37
   9  -1 -14    9.15    1.53
  -8   0 -14   89.80    4.39
   8   0 -14   93.58    4.51
  -8   0 -14   89.92    4.43
   8   0 -14   86.64    4.30
   7   1 -14    0.18    1.01
   7   1 -14    0.24    1.07
  -7  -1 -14   -1.05    0.91
   7   1  14    1.09    1.06
  -7  -1 -14   -0.93    0.92
  -6  -2 -14   32.50    2.36
   6   2 -14   31.19    2.30
   6   2 -14   30.09    2.29
   6   2  14   27.87    2.26
  -6  -2 -14   32.69    2.36
   5   3 -14    1.91    1.04
  -5  -3 -14    0.33    0.94
  -5  -3 -14    0.60    1.01
   5   3  14    1.15    1.05
   5   3 -14    0.64    0.91
   4   4 -14    3.02    1.07
  -4  -4 -14    0.90    1.03
   4   4  14    1.89    1.09
  -4  -4 -14    0.76    0.95
  -3  -5 -14    2.88    1.10
  -3  -5 -14    5.29    1.21
   3   5 -14    3.83    1.15
   3   5  14    4.24    1.20
  -2  -6 -14    1.88    1.01
   2   6 -14    2.67    1.02
   2   6  14    1.18    1.05
  -2  -6 -14    1.23    0.99
   1   7 -14    1.13    0.96
  -1  -7 -14   -1.01    0.80
   1   7  14   -0.82    0.92
  -1  -7 -14    1.09    0.99
   0   8 -14    1.98    0.99
   0  -8 -14    1.71    1.04
   0   8  14    2.51    1.13
  -1   9  14   -0.89    0.97
  -1   9 -14   -0.21    0.97
   1  -9 -14    0.72    0.95
  -2  10 -14   11.70    1.52
  -2  10  14   12.20    1.75
   2 -10 -14   11.61    1.61
  -3  11  14    0.27    1.27
   3 -11 -14    0.38    1.04
  -3  11 -14   -0.43    1.08
  -4  12  14   23.71    2.37
  -4  12 -14   27.05    2.23
  -5  13 -14    3.18    1.31
  -5  13 -14    2.61    1.27
  -5  13  14    2.72    1.51
  -6  14 -14    6.85    1.47
  -6  14  14    7.59    1.76
  -6  14 -14    6.39    1.50
 -15   7 -15    4.56    1.50
 -14   6 -15   -1.25    1.16
  13  -5 -15   -0.52    1.17
 -13   5 -15   -1.25    1.16
 -12   4 -15    1.66    1.24
  12  -4 -15    2.11    1.29
  12  -4 -15    2.12    1.34
 -11   3 -15    2.12    1.26
 -11   3 -15    2.99    1.25
  11  -3 -15    3.24    1.31
  11  -3 -15    1.80    1.24
 -10   2 -15    9.23    1.64
  10  -2 -15    7.60    1.56
  10  -2 -15   11.79    1.72
 -10   2 -15    9.86    1.73
   9  -1 -15   -0.08    1.17
   9  -1 -15   -0.37    1.10
  -9   1 -15    0.92    1.17
  -9   1 -15   -0.85    1.15
  -8   0 -15   -0.39    1.14
  -8   0 -15    0.97    1.19
   8   0 -15   -0.34    1.17
   8   0 -15   -1.03    1.12
  -7  -1 -15    0.01    1.13
   7   1 -15   -1.25    1.07
  -7  -1 -15    0.39    1.16
   7   1 -15   -1.79    0.99
  -6  -2 -15    8.06    1.49
  -6  -2 -15    7.60    1.49
   6   2  15    7.79    1.49
   6   2 -15   10.28    1.57
  -5  -3 -15   15.51    1.81
  -5  -3 -15   14.62    1.76
   5   3 -15   15.39    1.76
   5   3  15   14.41    1.80
   4   4  15    5.31    1.37
  -4  -4 -15    5.96    1.32
  -4  -4 -15    4.89    1.31
   4   4 -15    7.47    1.44
   3   5  15    1.11    1.08
   3   5 -15    3.84    1.17
  -3  -5 -15    0.59    1.03
  -3  -5 -15    0.42    0.96
  -2  -6 -15    1.79    1.15
   2   6  15    2.25    1.13
   2   6 -15    0.97    1.11
  -2  -6 -15    2.14    1.11
  -1  -7 -15    1.52    1.07
  -1  -7 -15   -0.04    0.98
   1   7 -15    0.61    1.05
   1   7  15   -0.46    1.02
   0  -8 -15    1.11    1.10
   0   8  15   -0.09    1.06
   0   8 -15    1.23    1.13
   1  -9 -15    1.23    1.16
  -1   9  15    1.38    1.34
  -1   9 -15    1.40    1.12
  -2  10 -15    4.84    1.34
  -2  10  15    3.10    1.48
  -3  11  15    3.30    1.45
  -3  11 -15    3.02    1.32
  -4  12  15   -1.73    1.30
  -4  12 -15    0.06    1.23
  -5  13 -15   -0.89    1.19
  -5  13  15    0.75    1.49
 -14   6 -16    2.57    1.49
 -13   5 -16    6.37    1.76
 -13   5 -16    5.11    1.62
 -12   4 -16   -0.16    1.42
  12  -4 -16   -0.19    1.36
 -12   4 -16   -0.06    1.33
  12  -4 -16   -0.39    1.24
 -11   3 -16    9.76    1.85
  11  -3 -16    9.53    1.77
  11  -3 -16    8.86    1.71
 -11   3 -16    8.27    1.77
  10  -2 -16   -0.73    1.15
 -10   2 -16   -0.35    1.25
  10  -2 -16   -0.96    1.17
   9  -1 -16   18.81    2.10
   9  -1 -16   19.57    2.20
  -9   1 -16   19.22    2.16
  -8   0 -16   -1.63    1.13
   8   0 -16    0.68    1.25
  -8   0 -16    1.56    1.23
  -7  -1 -16   13.98    1.85
  -7  -1 -16   12.33    1.84
   7   1 -16   15.22    1.88
  -6  -2 -16    2.89    1.25
  -6  -2 -16    2.24    1.31
   6   2 -16    0.73    1.19
  -5  -3 -16    5.89    1.51
  -5  -3 -16    3.48    1.31
   5   3 -16    4.57    1.47
  -4  -4 -16    3.93    1.28
  -4  -4 -16    4.56    1.35
   4   4  16    2.79    1.34
   4   4 -16    4.06    1.33
  -3  -5 -16    9.01    1.55
   3   5  16    6.25    1.52
  -3  -5 -16    6.02    1.39
   3   5 -16    8.24    1.53
  -2  -6 -16    1.69    1.16
   2   6 -16    2.18    1.25
  -2  -6 -16    0.55    1.09
   2   6  16   -0.10    1.07
  -1  -7 -16    2.70    1.28
   1   7  16    1.06    1.23
   1   7 -16    1.81    1.26
   0  -8 -16   -0.20    1.06
   0   8  16   -0.63    1.13
   0   8 -16    0.00    1.17
  -1   9  16    4.07    1.57
  -1   9 -16    3.23    1.38
  -2  10  16    0.72    1.29
  -2  10 -16    2.11    1.22
  -3  11 -16    3.82    1.47
  -3  11  16    4.40    1.63
  -4  12 -16   -0.31    1.31
  -4  12  16   -0.35    1.40
 -12   4 -17   -0.92    1.38
 -12   4 -17   -0.67    1.42
 -11   3 -17    2.41    1.54
  11  -3 -17    1.46    1.43
  10  -2 -17   -0.50    1.26
  10  -2 -17   -0.76    1.35
 -10   2 -17    1.58    1.42
  -9   1 -17    0.79    1.34
   9  -1 -17    0.28    1.40
  -8   0 -17    0.19    1.31
   8   0 -17    0.36    1.30
  -7  -1 -17   -0.52    1.35
  -7  -1 -17   -2.86    1.03
   7   1 -17    1.45    1.38
  -6  -2 -17    2.30    1.48
  -6  -2 -17    0.18    1.10
   6   2 -17    1.81    1.35
   5   3 -17    1.10    1.27
  -5  -3 -17    1.80    1.33
  -5  -3 -17   -0.64    1.12
   4   4 -17    0.24    1.28
  -4  -4 -17    0.15    1.14
  -4  -4 -17    0.10    1.29
  -3  -5 -17   -0.48    1.30
  -3  -5 -17    1.01    1.21
   3   5 -17    0.07    1.29
   2   6 -17    2.41    1.32
  -2  -6 -17    0.08    1.20
   2   6  17    0.39    1.33
   1   7  17   -0.41    1.27
   1   7 -17   -0.40    1.19
   0   8 -17    0.40    1.29
   0   8  17   -1.62    1.34
  -1   9 -17    1.24    1.40
  -1   9  17   -0.50    1.37
  -2  10 -17    2.15    1.44
  -2  10  17    0.36    1.41
  -3  11  17   -0.46    1.54
 -11   3 -18   -0.45    1.44
  11  -3 -18    0.79    1.55
 -10   2 -18   -0.01    1.42
  10  -2 -18   -0.48    1.50
   9  -1 -18    0.88    1.58
  -9   1 -18    0.91    1.59
  -8   0 -18   -0.60    1.30
   8   0 -18    0.65    1.41
   7   1 -18    0.22    1.44
  -7  -1 -18    0.09    1.52
  -6  -2 -18    0.31    1.36
   6   2 -18    0.42    1.42
  -6  -2 -18   -0.01    1.40
  -5  -3 -18    0.20    1.39
   5   3 -18    2.91    1.54
  -5  -3 -18   -1.64    1.21
  -4  -4 -18    5.34    1.76
   4   4 -18    7.73    1.81
   3   5 -18    2.33    1.54
   2   6 -18    9.98    1.91
   1   7 -18    2.74    1.59
   0   8 -18    7.52    1.87
  -1   9  18    0.00    1.46
   8   0 -19    1.62    1.70
  -8   0 -19    0.01    1.64
  -7  -1 -19   -1.37    1.55
   7   1 -19    1.14    1.56
  -6  -2 -19    3.41    1.76
   6   2 -19    2.89    1.75
  -5  -3 -19   -0.70    1.37
   5   3 -19    0.27    1.63
   4   4 -19    4.21    1.80
 -22  12   0   65.83    3.94
 -21  11   0    0.62    1.09
 -20  10   0    0.54    1.06
 -19   9   0    0.13    0.88
 -18   8   0    0.62    0.80
 -18   8   0    0.91    0.90
  17  -7   0    0.03    0.73
 -17   7   0    0.00    0.76
 -17   7   0    0.36    0.86
  16  -6   0   90.60    4.00
  16  -6   0   93.61    3.93
 -16   6   0   88.22    3.98
 -16   6   0   85.02    4.02
 -15   5   0    0.13    0.73
  15  -5   0   -0.07    0.68
 -15   5   0    0.55    0.70
  15  -5   0   -1.22    0.57
 -14   4   0   86.97    3.81
  14  -4   0   95.67    3.89
 -14   4   0   89.32    3.91
  14  -4   0   91.98    3.84
 -13   3   0    0.52    0.53
  13  -3   0    0.29    0.57
  13  -3   0   -0.02    0.53
 -13   3   0   -0.48    0.52
  12  -2   0  406.79   13.62
 -12   2   0  390.53   13.62
  12  -2   0  389.28   13.86
 -12   2   0  393.93   13.88
  11  -1   0   -0.16    0.45
 -11   1   0   -0.12    0.45
 -11   1   0   -0.57    0.41
  11  -1   0    0.16    0.48
  10   0   0 3538.55  114.29
  10   0   0 3527.02  116.88
 -10   0   0 3464.38  116.84
 -10   0   0 3398.15  114.32
   9   1   0   -0.37    0.33
   9   1   0    0.23    0.40
   9   1   0    0.04    0.36
  -9  -1   0   -0.03    0.38
  -9  -1   0    0.37    0.34
   8   2   0 2328.98   73.62
  -8  -2   0 2215.64   75.22
   8   2   0 2118.11   75.25
   8   2   0 2296.81   75.23
   7   3   0   -0.66    0.25
   7   3   0   -0.02    0.30
   7   3   0   -0.08    0.30
  -7  -3   0   -0.17    0.24
  -7  -3   0    0.13    0.29
   6   4   0    6.77    0.60
  -6  -4   0    8.98    0.58
   6   4   0    6.75    0.59
   6   4   0    6.54    0.54
  -6  -4   0    7.13    0.58
  -6  -4   0    7.14    0.49
  -5  -5   0   -0.34    0.23
  -5  -5   0   -0.20    0.15
   5   5   0   -0.23    0.23
  -5  -5   0   -0.13    0.16
   5   5   0   -0.46    0.24
   5   5   0   -0.56    0.22
   4   6   0    1.66    0.29
   4   6   0    2.03    0.31
  -4  -6   0    1.65    0.26
   4   6   0    1.29    0.28
   3   7   0   -0.06    0.19
   3   7   0   -0.22    0.18
   3   7   0   -0.23    0.17
   2   8   0   25.38    1.00
   2   8   0   25.92    1.01
   2   8   0   25.59    1.04
   1   9   0   -0.32    0.19
   1   9   0   -0.25    0.17
   0  10   0  245.81    8.39
   0  10   0  244.34    8.41
  -1  11   0    1.18    0.39
  -1  11   0    0.77    0.35
  -1  11   0    0.33    0.34
  -2  12   0  596.63   19.66
  -2  12   0  595.84   20.10
  -2  12   0  581.96   20.05
  -3  13   0    0.69    0.49
  -3  13   0    0.76    0.54
  -3  13   0    0.98    0.46
  -4  14   0   64.41    2.65
  -5  15   0    0.89    0.59
  -6  16   0    5.89    0.84
  -7  17   0   -0.50    0.61
  -8  18   0    7.04    1.00
  -9  19   0   -0.65    0.70
 -10  20   0   -0.54    0.79
 -22  12  -1    1.08    1.26
 -22  12   1    3.24    1.42
 -21  11   1    0.60    1.22
 -21  11  -1   -0.69    1.12
 -20  10  -1    1.39    1.07
 -20  10   1    3.32    1.23
 -19   9  -1    1.02    0.91
 -19   9   1    0.55    0.90
 -18   8  -1    1.71    0.89
 -18   8   1    3.74    1.02
 -18   8  -1    1.12    0.90
 -18   8   1    1.85    0.97
  17  -7  -1    5.12    0.94
 -17   7  -1    7.15    1.13
 -17   7  -1    5.16    1.07
 -17   7   1    5.78    1.13
 -17   7   1    5.28    1.12
  16  -6  -1   10.51    1.31
  16  -6  -1   12.11    1.19
  16  -6   1   10.70    1.16
 -16   6  -1   14.48    1.41
 -16   6  -1   12.48    1.37
 -16   6   1   11.59    1.31
 -16   6   1   12.61    1.35
 -15   5  -1    3.71    0.91
  15  -5  -1    3.65    0.97
 -15   5  -1    3.24    0.86
  15  -5  -1    3.75    0.89
 -15   5   1    1.98    0.86
 -15   5   1    1.08    0.77
  15  -5   1    2.36    0.80
  15  -5   1    3.36    0.87
 -14   4   1   10.46    1.13
  14  -4  -1   10.03    1.12
  14  -4   1   11.26    1.12
 -14   4  -1   12.10    1.15
  14  -4  -1    8.40    1.00
 -14   4  -1    9.94    1.07
  14  -4   1   11.93    1.17
 -14   4   1    9.87    1.09
 -13   3   1    9.20    1.01
  13  -3   1   12.66    1.07
 -13   3  -1   11.97    1.06
 -13   3   1    9.40    1.01
  13  -3   1   11.28    1.01
  13  -3  -1   10.78    1.06
 -13   3  -1   13.05    1.13
  13  -3  -1   12.10    1.08
  12  -2  -1    4.09    0.71
 -12   2   1    4.18    0.73
 -12   2   1    4.59    0.75
 -12   2  -1    8.57    0.89
  12  -2  -1    3.09    0.72
  11  -1   1    6.20    0.74
  11  -1   1    5.14    0.72
 -11   1   1    5.46    0.74
 -11   1  -1    4.95    0.68
 -11   1  -1    4.34    0.69
 -10   0   1    0.66    0.46
  10   0  -1    0.18    0.50
  10   0   1    2.77    0.73
  10   0  -1    0.41    0.49
  10   0   1    1.37    0.70
 -10   0   1    0.65    0.50
 -10   0  -1   -0.63    0.54
 -10   0  -1   -1.02    0.51
  -9  -1  -1    6.10    0.63
   9   1  -1    6.36    0.67
   9   1   1    6.82    0.68
   9   1   1    6.72    0.70
   9   1  -1    7.53    0.72
  -9  -1   1    6.63    0.70
  -9  -1  -1    6.92    0.71
  -9  -1   1    8.26    0.69
   9   1   1    6.65    0.69
   8   2  -1  105.98    3.99
  -8  -2  -1  103.80    3.94
   8   2   1  108.14    4.00
   8   2  -1  105.29    3.97
  -8  -2   1  102.87    3.92
  -8  -2  -1  104.65    3.96
   8   2  -1  109.52    3.93
   8   2   1  113.30    3.98
   8   2   1  103.58    4.01
   7   3  -1  100.99    3.65
   7   3   1  100.97    3.62
   7   3  -1  103.48    3.60
   7   3   1   95.11    3.67
  -7  -3  -1   91.69    3.58
  -7  -3   1   94.76    3.57
  -7  -3   1   98.42    3.57
   7   3   1   99.74    3.67
  -7  -3  -1   95.75    3.61
   7   3  -1   98.42    3.65
   6   4   1  488.49   16.60
  -6  -4   1  475.50   16.21
   6   4   1  487.70   16.25
   6   4   1  474.12   16.61
   6   4  -1  504.04   16.23
   6   4  -1  475.43   16.55
  -6  -4   1  503.69   16.51
  -6  -4  -1  515.42   16.58
  -6  -4  -1  474.72   16.54
   6   4  -1  466.47   16.56
  -5  -5   1    3.51    0.28
  -5  -5  -1    4.27    0.42
   5   5   1    4.14    0.44
   5   5   1    5.34    0.46
  -5  -5   1    4.43    0.39
   5   5  -1    4.31    0.42
   5   5  -1    3.70    0.41
   5   5  -1    3.89    0.41
  -5  -5  -1    5.25    0.45
   5   5   1    4.44    0.46
   4   6   1  162.84    5.52
   4   6   1  155.47    5.61
   4   6  -1  164.20    5.45
   4   6   1  157.59    5.62
  -4  -6  -1  158.00    5.48
  -4  -6  -1  164.38    5.53
   4   6  -1  158.56    5.54
   4   6  -1  159.77    5.54
  -3  -7  -1    2.26    0.26
   3   7   1    1.92    0.31
   3   7   1    2.25    0.32
   3   7   1    1.89    0.31
  -3  -7  -1    1.95    0.26
   3   7  -1    2.11    0.25
   3   7   1    2.33    0.33
   2   8   1   20.70    0.94
   2   8   1   19.57    0.92
   2   8   1   20.06    0.95
   1   9   1    4.60    0.45
   1   9   1    5.70    0.50
   1   9   1    5.17    0.45
   0  10   1    1.15    0.33
   0  10   1    0.89    0.35
  -1  11   1   16.06    0.97
  -1  11   1   18.38    0.99
  -2  12   1    4.10    0.59
  -2  12   1    3.23    0.55
  -2  12   1    3.33    0.56
  -2  12  -1    4.98    0.48
  -2  12  -1    5.21    0.49
  -3  13   1  128.35    4.59
  -3  13  -1  127.89    4.45
  -3  13  -1  126.86    4.54
  -3  13   1  122.23    4.65
  -3  13   1  128.54    4.68
  -3  13  -1  121.10    4.52
  -4  14  -1    1.99    0.54
  -4  14   1    1.83    0.61
  -5  15   1   43.86    2.11
  -5  15  -1   45.39    2.03
  -6  16  -1    7.25    0.87
  -6  16   1    8.95    0.96
  -7  17  -1    0.91    0.65
  -7  17   1    1.09    0.75
  -8  18  -1    2.62    0.77
  -8  18   1    1.63    0.79
  -9  19  -1    5.36    0.94
  -9  19   1    4.18    0.98
 -10  20  -1   -0.08    0.75
 -10  20   1    1.04    0.90
 -22  12   2   -0.22    1.30
 -22  12  -2   -1.59    1.13
 -21  11   2   31.73    2.57
 -21  11  -2   31.63    2.61
 -20  10  -2    0.24    1.04
 -20  10   2    0.14    1.04
 -19   9  -2   13.15    1.52
 -19   9   2   10.77    1.50
 -18   8  -2    0.54    0.78
 -18   8  -2   -0.79    0.73
 -18   8   2    0.62    0.89
 -18   8   2   -0.58    0.80
 -17   7  -2   95.85    4.35
 -17   7   2  100.29    4.42
  17  -7  -2   89.89    4.15
 -17   7   2   95.37    4.31
 -17   7  -2   97.95    4.30
 -16   6   2    7.10    1.16
 -16   6   2   10.85    1.35
 -16   6  -2    9.32    1.20
  16  -6   2   10.22    1.14
  16  -6  -2    9.33    1.16
 -16   6  -2    8.50    1.17
 -15   5   2  179.67    7.03
  15  -5   2  180.89    6.84
  15  -5  -2  179.14    6.93
 -15   5  -2  187.82    6.93
  15  -5   2  177.54    6.88
 -15   5  -2  177.65    6.99
 -15   5   2  177.20    6.90
  15  -5  -2  189.75    6.95
  14  -4   2    0.86    0.69
  14  -4   2    1.80    0.73
  14  -4  -2    1.32    0.66
 -14   4   2    1.51    0.71
 -14   4  -2    1.90    0.71
 -14   4   2    2.09    0.73
  14  -4  -2    1.87    0.72
 -14   4  -2    0.62    0.67
  13  -3   2  103.26    4.02
 -13   3  -2   97.62    4.04
 -13   3  -2   90.83    3.96
  13  -3  -2   96.95    4.03
  13  -3   2   95.75    4.00
 -13   3   2   92.85    3.98
  13  -3  -2  104.84    4.07
 -13   3   2  101.47    4.08
  12  -2   2   12.34    1.07
  12  -2  -2   10.69    1.03
 -12   2   2    9.64    0.99
  12  -2   2   11.60    1.02
 -12   2   2   10.33    0.99
 -12   2  -2   12.26    1.05
  12  -2  -2    9.14    0.95
 -12   2  -2   11.98    1.06
 -11   1   2  373.49   12.72
 -11   1  -2  362.49   12.71
  11  -1   2  355.13   12.71
 -11   1   2  348.31   12.46
  11  -1   2  376.66   12.49
 -11   1  -2  358.96   12.50
  11  -1  -2  349.66   12.71
  11  -1  -2  370.69   12.49
  10   0  -2   44.62    2.00
 -10   0  -2   40.91    1.97
  10   0   2   37.07    1.93
 -10   0   2   42.83    1.95
 -10   0  -2   41.56    1.94
  10   0  -2   36.79    1.88
 -10   0   2   42.83    1.92
  10   0   2   41.56    1.99
   9   1   2  929.61   30.01
   9   1  -2  911.71   30.62
   9   1  -2  885.54   30.65
  -9  -1   2  908.33   30.61
  -9  -1   2  873.37   29.99
  -9  -1  -2  887.42   30.03
  -9  -1  -2  905.69   30.64
   9   1  -2  918.94   30.00
  -8  -2  -2    2.15    0.43
   8   2  -2    3.38    0.49
   8   2  -2    3.09    0.47
  -8  -2   2    3.42    0.49
   8   2   2    3.04    0.51
   8   2   2    2.70    0.50
   8   2  -2    3.74    0.49
  -8  -2  -2    2.44    0.48
  -8  -2   2    3.38    0.43
   8   2   2    2.55    0.48
  -7  -3  -2  288.39   10.07
   7   3   2  296.96    9.93
   7   3   2  285.63   10.13
  -7  -3   2  285.15   10.00
   7   3  -2  298.93   10.08
  -7  -3  -2  277.22    9.91
  -7  -3   2  292.09    9.87
   7   3  -2  277.45   10.07
   7   3  -2  299.46    9.88
   7   3   2  295.51   10.12
   6   4   2   16.13    0.95
   6   4  -2   16.31    0.89
  -6  -4   2   14.68    0.85
  -6  -4  -2   16.66    0.95
   6   4  -2   16.58    0.89
   6   4   2   18.23    0.98
   6   4   2   16.09    0.95
  -6  -4   2   18.32    0.83
   6   4  -2   16.57    0.89
  -6  -4  -2   17.19    0.91
  -5  -5  -2 1417.09   49.43
   5   5   2 1490.05   49.52
  -5  -5  -2 1406.85   49.42
   5   5  -2 1477.25   49.47
   5   5   2 1480.89   49.47
  -5  -5   2 1429.95   48.41
   5   5   2 1531.04   48.42
  -5  -5  -2 1453.50   48.42
   5   5  -2 1514.80   48.35
   5   5  -2 1500.01   49.41
  -4  -6  -2  119.70    4.24
   4   6   2  118.60    4.36
  -4  -6  -2  129.72    4.27
   4   6  -2  117.23    4.21
   4   6   2  120.69    4.28
   4   6  -2  120.55    4.20
  -4  -6  -2  115.51    4.24
   4   6  -2  120.44    4.15
   4   6   2  120.44    4.37
  -3  -7  -2  511.13   16.90
   3   7   2  481.07   16.89
   3   7   2  501.32   16.93
   3   7   2  500.53   16.91
   3   7  -2  499.61   16.46
  -3  -7  -2  492.33   16.52
   3   7   2  489.39   16.55
  -2  -8  -2    0.49    0.27
   2   8   2    0.58    0.36
  -2  -8  -2    0.69    0.26
   2   8   2    0.56    0.35
   2   8   2    0.88    0.33
   1   9   2   71.59    2.74
  -1  -9  -2   68.53    2.53
   1   9   2   68.95    2.70
  -1  -9  -2   75.58    2.56
   1   9   2   70.43    2.68
   0  10   2    6.57    0.61
   0  10   2    5.66    0.61
  -1  11   2  195.77    6.86
  -1  11   2  190.61    6.87
  -2  12   2    4.17    0.64
  -2  12   2    4.53    0.62
  -3  13   2  174.94    6.91
  -3  13  -2  198.80    6.73
  -3  13  -2  196.25    6.72
  -3  13  -2  198.30    6.58
  -4  14   2    3.60    0.70
  -4  14  -2    4.58    0.57
  -5  15  -2   12.17    0.97
  -5  15   2   10.87    1.05
  -6  16  -2    5.59    0.75
  -6  16   2    5.02    0.90
  -7  17  -2   32.15    1.79
  -7  17   2   32.64    1.97
  -8  18  -2    0.43    0.67
  -8  18   2    0.51    0.83
  -9  19  -2   17.84    1.50
  -9  19   2   18.13    1.60
 -10  20   2    0.32    0.91
 -10  20  -2    1.27    0.78
 -22  12   3    1.02    1.40
 -22  12  -3    3.02    1.36
 -21  11   3    3.19    1.38
 -21  11  -3    0.32    1.17
 -20  10  -3   10.41    1.55
 -20  10   3   12.24    1.65
 -19   9   3   20.07    1.91
 -19   9  -3   19.66    1.83
 -18   8   3    1.31    0.95
 -18   8   3    0.02    0.88
 -18   8  -3    0.99    0.86
 -17   7   3    7.69    1.26
  17  -7  -3    8.75    1.14
 -17   7  -3    9.36    1.25
 -17   7   3    7.64    1.27
 -17   7  -3    7.09    1.21
 -16   6   3    1.83    0.99
 -16   6  -3    3.76    0.98
  16  -6  -3    3.78    0.98
  16  -6   3    4.89    0.94
 -16   6   3    4.67    1.11
 -16   6  -3    3.29    0.97
  15  -5   3   12.44    1.23
 -15   5  -3   13.26    1.34
 -15   5  -3   13.87    1.34
 -15   5   3   12.70    1.38
  15  -5   3   15.69    1.40
 -15   5   3   11.67    1.36
  15  -5  -3   12.12    1.33
  14  -4   3   36.64    2.10
  14  -4  -3   34.55    2.01
 -14   4   3   35.08    2.08
  14  -4   3   37.51    2.05
 -14   4   3   33.10    2.04
 -14   4  -3   32.87    2.01
 -14   4  -3   34.57    2.04
 -13   3   3   84.99    3.56
 -13   3  -3   82.11    3.53
  13  -3   3   76.99    3.46
 -13   3   3   83.19    3.54
  13  -3  -3   85.20    3.54
  13  -3   3   84.42    3.52
  13  -3  -3   80.49    3.52
 -13   3  -3   78.76    3.48
 -12   2   3   21.92    1.48
  12  -2   3   21.84    1.46
  12  -2  -3   24.36    1.52
  12  -2  -3   23.47    1.55
 -12   2  -3   26.49    1.51
 -12   2  -3   22.03    1.48
  12  -2   3   23.55    1.55
 -12   2   3   23.41    1.51
 -11   1  -3   17.06    1.17
 -11   1   3   14.41    1.14
 -11   1   3   13.04    1.09
  11  -1   3   13.25    1.14
  11  -1  -3   15.27    1.15
 -11   1  -3   15.81    1.18
  11  -1   3   14.57    1.19
  11  -1  -3   13.79    1.21
  10   0  -3    0.17    0.47
  10   0   3    0.21    0.47
 -10   0   3   -0.45    0.43
  10   0   3   -0.44    0.46
 -10   0  -3   -0.15    0.43
 -10   0   3   -0.09    0.43
 -10   0  -3   -0.20    0.42
  10   0  -3   -0.09    0.48
  -9  -1  -3   39.70    1.98
  -9  -1   3   43.38    1.92
   9   1  -3   45.19    1.97
   9   1   3   42.93    2.00
  -9  -1  -3   43.24    1.97
  -9  -1   3   44.47    1.97
   9   1   3   43.91    2.04
   9   1  -3   40.47    1.95
   9   1  -3   43.38    1.98
  -8  -2   3    7.86    0.68
  -8  -2  -3    6.57    0.64
  -8  -2   3    6.60    0.65
   8   2  -3    8.09    0.68
   8   2   3    8.00    0.72
  -8  -2  -3    7.34    0.72
   8   2   3    6.44    0.68
   8   2  -3    7.31    0.68
   8   2  -3    9.16    0.75
   8   2   3    6.15    0.68
   7   3  -3   94.11    3.47
  -7  -3   3   92.85    3.39
   7   3   3   91.36    3.54
  -7  -3  -3   89.22    3.48
  -7  -3   3   89.52    3.39
   7   3   3   92.34    3.56
   7   3  -3   97.20    3.44
  -7  -3  -3   88.90    3.48
   7   3   3   93.07    3.50
   7   3  -3   89.81    3.47
   6   4   3    8.76    0.79
   6   4   3    9.12    0.79
   6   4  -3    8.92    0.67
   6   4   3    8.23    0.74
  -6  -4   3    7.46    0.62
  -6  -4  -3   10.54    0.79
  -6  -4  -3    8.26    0.65
   6   4  -3    7.71    0.66
   6   4  -3    9.21    0.67
   5   5  -3   75.44    2.84
  -5  -5  -3   75.69    2.91
   5   5   3   77.92    3.00
   5   5  -3   78.65    2.81
   5   5   3   75.21    2.99
   5   5  -3   77.81    2.84
  -5  -5  -3   76.75    2.93
  -5  -5  -3   75.75    2.91
   5   5   3   78.91    2.96
  -5  -5   3   73.36    2.74
  -4  -6  -3   18.22    1.05
   4   6   3   17.76    1.08
   4   6  -3   17.70    0.87
   4   6   3   19.00    1.10
   4   6  -3   18.08    0.87
   4   6  -3   20.18    0.91
   4   6   3   20.25    1.08
  -3  -7  -3  118.26    4.23
  -3  -7  -3  118.25    4.27
   3   7  -3  118.30    4.13
   3   7  -3  121.53    4.08
   3   7   3  120.42    4.32
   3   7   3  117.20    4.37
   3   7   3  118.29    4.39
   3   7   3  119.07    4.38
  -2  -8  -3  154.71    5.25
   2   8   3  152.26    5.47
   2   8   3  152.05    5.38
  -2  -8  -3  153.57    5.31
   2   8   3  144.18    5.46
  -1  -9  -3  392.67   13.30
  -1  -9  -3  395.90   13.27
   1   9   3  398.68   13.68
   1   9   3  397.94   13.65
   0  10   3   66.59    2.74
   0 -10  -3   70.82    2.58
   0  10   3   69.58    2.79
   0 -10  -3   67.03    2.58
  -1  11   3   82.41    3.24
   1 -11  -3   81.64    2.95
  -1  11   3   80.93    3.20
   1 -11  -3   77.87    2.95
  -2  12   3   10.80    0.89
   2 -12  -3    8.77    0.67
  -2  12   3   10.65    0.93
   2 -12  -3    9.46    0.70
   3 -13  -3    3.74    0.43
  -3  13  -3    2.83    0.44
  -3  13   3    2.79    0.68
  -3  13  -3    3.00    0.46
  -4  14  -3   14.94    0.93
  -4  14   3   15.03    1.24
  -5  15   3   -0.64    0.63
  -5  15  -3    0.14    0.46
  -6  16   3    1.20    0.80
  -6  16  -3    0.58    0.56
  -7  17   3    0.14    0.78
  -7  17  -3   -0.43    0.59
  -8  18  -3    3.28    0.82
  -8  18   3    3.85    1.03
  -9  19   3    0.41    0.89
  -9  19  -3    0.63    0.70
 -10  20  -3   -0.11    0.76
 -10  20   3   -0.06    0.89
 -22  12  -4   10.91    1.75
 -22  12   4    9.53    1.84
 -21  11  -4    0.62    1.20
 -21  11   4   -0.17    1.07
 -20  10  -4    4.74    1.32
 -20  10   4    7.24    1.46
 -19   9   4   -0.32    0.96
 -19   9  -4   -0.17    0.93
 -18   8   4   13.07    1.54
 -18   8  -4   11.02    1.43
 -18   8   4   11.36    1.51
  17  -7  -4   17.92    1.57
 -17   7  -4   18.42    1.67
 -17   7   4   16.54    1.68
 -17   7  -4   19.83    1.72
 -17   7   4   17.47    1.68
 -16   6   4  330.75   12.08
  16  -6   4  328.85   11.84
 -16   6   4  324.88   11.87
 -16   6  -4  326.19   12.03
  16  -6  -4  321.14   11.93
 -16   6  -4  329.66   11.80
 -15   5   4   74.46    3.51
  15  -5   4   74.86    3.47
 -15   5   4   69.14    3.45
 -15   5  -4   73.54    3.47
  15  -5   4   77.03    3.40
  15  -5  -4   77.73    3.47
 -15   5  -4   69.44    3.40
 -14   4  -4  239.98    8.94
 -14   4   4  246.50    9.12
  14  -4   4  252.86    8.93
  14  -4   4  251.54    9.03
 -14   4   4  237.12    8.97
  14  -4  -4  243.45    9.08
 -14   4  -4  242.46    9.09
 -13   3  -4    4.16    0.79
  13  -3   4    4.04    0.80
 -13   3   4    4.00    0.79
  13  -3   4    4.46    0.76
 -13   3  -4    3.70    0.76
  13  -3  -4    2.42    0.76
 -13   3   4    3.67    0.79
 -12   2   4   94.05    3.94
 -12   2  -4   89.29    3.87
 -12   2  -4   97.19    3.95
 -12   2   4   95.48    3.94
  12  -2  -4   96.57    3.97
  12  -2   4   97.88    3.93
  12  -2   4   99.94    3.97
  11  -1  -4   -0.47    0.52
 -11   1  -4   -0.55    0.44
  11  -1   4    0.47    0.52
  11  -1  -4   -1.10    0.52
 -11   1   4   -0.43    0.49
 -11   1  -4    0.05    0.47
  11  -1   4   -0.15    0.50
 -11   1   4   -0.69    0.49
  10   0   4  439.22   15.41
 -10   0   4  451.05   15.35
 -10   0   4  422.38   15.06
  10   0  -4  468.57   15.13
 -10   0  -4  425.03   15.09
  10   0   4  449.03   15.10
  10   0  -4  434.61   15.39
 -10   0  -4  443.93   15.38
   9   1  -4    7.93    0.77
  -9  -1  -4    5.56    0.67
   9   1  -4    7.84    0.75
  -9  -1   4    6.79    0.67
  -9  -1   4    7.94    0.73
   9   1  -4    6.47    0.72
   9   1   4    6.34    0.76
  -9  -1  -4    5.30    0.72
   9   1   4    5.38    0.71
   8   2  -4  522.77   16.62
   8   2  -4  502.74   16.26
   8   2   4  488.20   16.30
  -8  -2  -4  457.62   16.56
  -8  -2   4  462.42   16.20
  -8  -2  -4  461.57   16.29
   8   2  -4  464.89   16.56
  -8  -2   4  486.48   16.51
   8   2   4  484.32   16.65
   7   3  -4   62.64    2.42
   7   3  -4   59.89    2.43
  -7  -3   4   58.98    2.34
   7   3   4   59.26    2.50
  -7  -3  -4   61.06    2.48
  -7  -3   4   59.79    2.37
   7   3   4   61.76    2.54
  -7  -3  -4   56.84    2.46
   7   3   4   58.81    2.53
   7   3  -4   55.50    2.41
   6   4   4  255.16    8.52
  -6  -4   4  242.45    8.34
   6   4   4  247.38    8.66
   6   4  -4  243.01    8.55
   6   4  -4  253.94    8.56
  -6  -4  -4  236.53    8.49
   6   4  -4  246.41    8.38
  -6  -4  -4  239.64    8.60
   6   4   4  233.93    8.66
   5   5   4  102.25    3.94
  -5  -5  -4   99.07    3.84
   5   5   4  103.83    3.88
   5   5  -4  105.14    3.72
  -5  -5  -4  102.49    3.87
   5   5   4  103.41    3.95
   5   5  -4   98.73    3.76
  -5  -5   4  102.29    3.57
   5   5  -4  107.99    3.78
  -5  -5   4  101.87    3.57
   4   6   4  909.61   29.54
   4   6   4  912.21   30.18
   4   6  -4  875.37   29.34
   4   6   4  894.74   30.20
   4   6  -4  890.85   30.02
   4   6  -4  857.99   29.96
  -4  -6  -4  890.05   30.10
  -4  -6  -4  881.41   29.52
   3   7  -4   73.71    2.71
   3   7   4   73.47    2.98
   3   7   4   75.89    3.02
  -3  -7  -4   73.62    2.92
   3   7   4   74.59    2.99
   3   7  -4   75.15    2.70
   3   7  -4   74.98    2.68
   2   8   4  188.43    6.87
  -2  -8  -4  186.41    6.69
   2   8  -4  192.14    6.44
   2   8   4  194.42    6.87
  -2  -8  -4  191.41    6.68
  -2  -8  -4  190.89    6.65
   1   9   4    2.89    0.60
  -1  -9  -4    3.11    0.52
   1   9   4    3.36    0.56
  -1  -9  -4    3.35    0.38
   0 -10  -4    7.36    0.64
   0 -10  -4    6.15    0.44
   0 -10  -4    8.39    0.70
   0  10   4    7.31    0.77
   0  10   4    6.12    0.72
  -1  11   4    6.50    0.76
   1 -11  -4    6.68    0.64
   1 -11  -4    5.77    0.62
  -1  11   4    6.20    0.78
  -2  12   4   47.24    2.17
  -2  12   4   42.13    2.09
   2 -12  -4   42.09    1.84
   2 -12  -4   41.47    1.86
  -3  13   4    0.47    0.62
  -3  13  -4    0.72    0.37
  -3  13  -4    0.58    0.36
   3 -13  -4    0.86    0.46
   3 -13  -4    1.52    0.47
   4 -14  -4    9.63    0.83
  -4  14   4    8.07    1.03
  -4  14  -4    9.99    0.79
   4 -14  -4    9.16    0.80
  -5  15  -4    0.62    0.47
  -5  15   4    0.05    0.71
  -6  16  -4    9.52    0.89
  -6  16   4   10.11    1.20
  -7  17   4    7.25    1.19
  -7  17  -4    9.08    0.95
  -8  18   4   57.89    3.01
  -8  18  -4   54.10    2.62
  -9  19   4    1.86    1.04
  -9  19  -4    2.57    0.81
 -10  20   4    0.44    0.97
 -10  20  -4    0.74    0.79
 -22  12   5    1.27    1.42
 -21  11  -5   -0.79    1.11
 -21  11   5    0.26    1.30
 -20  10  -5   17.19    1.89
 -20  10   5   17.24    1.95
 -19   9   5    0.57    1.11
 -19   9  -5   -0.08    0.99
 -18   8   5    2.54    1.09
 -18   8   5    2.81    1.12
 -18   8  -5    4.00    1.10
 -17   7  -5    0.00    0.85
 -17   7   5    0.12    0.88
  17  -7  -5   -1.97    0.75
 -17   7  -5   -0.67    0.67
 -17   7   5   -0.40    0.84
 -16   6   5    5.86    1.20
 -16   6   5    6.07    1.16
  16  -6  -5    5.67    1.15
 -16   6  -5    5.59    1.12
 -16   6  -5    2.77    1.00
 -15   5  -5    4.97    1.02
 -15   5  -5    5.41    1.04
  15  -5  -5    5.83    1.05
 -15   5   5    5.21    1.05
 -15   5   5    4.97    1.03
  15  -5   5    2.62    0.86
 -14   4  -5    7.10    1.08
  14  -4  -5    5.58    1.00
 -14   4   5    7.70    1.07
 -14   4   5    8.81    1.13
  14  -4   5    6.02    0.94
  14  -4   5    5.85    1.06
 -14   4  -5    5.95    1.02
  13  -3  -5    4.41    0.88
 -13   3   5    5.01    0.88
  13  -3   5    3.28    0.76
 -13   3  -5    4.41    0.84
  13  -3   5    4.11    0.85
 -13   3   5    3.29    0.84
 -13   3  -5    4.21    0.81
 -12   2   5   57.37    2.64
 -12   2   5   52.48    2.57
  12  -2  -5   52.47    2.60
  12  -2   5   49.55    2.52
 -12   2  -5   52.82    2.56
 -12   2  -5   52.73    2.58
  12  -2   5   57.94    2.63
 -11   1  -5   10.11    0.97
  11  -1   5    9.59    0.98
  11  -1   5    9.36    1.01
  11  -1  -5    9.19    1.01
 -11   1  -5    9.18    0.98
 -11   1   5    9.65    1.03
 -11   1   5   10.86    1.02
 -10   0  -5    0.02    0.47
 -10   0   5    0.32    0.55
  10   0  -5   -0.35    0.54
 -10   0   5   -0.95    0.44
  10   0   5    0.07    0.56
  10   0   5   -0.16    0.50
 -10   0  -5   -0.06    0.49
  -9  -1   5    1.32    0.49
   9   1   5    0.43    0.52
  -9  -1  -5    0.55    0.50
   9   1  -5   -0.21    0.48
   9   1   5    0.97    0.55
  -9  -1   5    0.96    0.49
  -9  -1  -5    1.08    0.49
   8   2  -5   14.50    1.08
   8   2   5   17.18    1.22
   8   2   5   14.87    1.15
  -8  -2  -5   16.43    1.11
  -8  -2  -5   15.58    1.16
  -8  -2   5   16.26    1.06
  -8  -2   5   14.80    0.97
   8   2  -5   17.05    1.10
   7   3   5    8.64    0.82
  -7  -3  -5    7.83    0.74
   7   3  -5    7.19    0.71
   7   3  -5    8.64    0.75
  -7  -3  -5    6.12    0.74
   7   3   5    7.89    0.80
   7   3  -5    5.99    0.68
  -7  -3   5    7.54    0.64
  -7  -3   5    7.12    0.68
   6   4   5   33.08    1.76
   6   4  -5   34.16    1.63
   6   4  -5   36.44    1.63
   6   4   5   36.69    1.78
  -6  -4  -5   34.84    1.75
  -6  -4   5   33.76    1.55
   6   4   5   35.20    1.75
   6   4  -5   33.68    1.62
  -6  -4  -5   34.54    1.68
  -5  -5  -5    3.13    0.62
   5   5   5    4.43    0.68
   5   5   5    4.68    0.70
   5   5  -5    3.95    0.51
  -5  -5  -5    4.74    0.59
  -5  -5   5    4.80    0.41
   5   5  -5    5.36    0.57
   5   5   5    4.88    0.70
   5   5  -5    3.63    0.51
  -4  -6  -5  140.99    5.28
   4   6  -5  142.37    5.15
   4   6   5  142.04    5.38
   4   6  -5  148.21    5.07
   4   6   5  145.38    5.41
  -4  -6  -5  140.81    5.29
   4   6  -5  148.14    5.16
   3   7  -5   26.09    1.21
   3   7   5   26.06    1.50
   3   7   5   25.89    1.51
   3   7  -5   29.16    1.23
   3   7  -5   25.75    1.21
  -3  -7  -5   26.62    1.43
  -3  -7  -5   26.15    1.34
  -2  -8  -5  127.35    4.72
   2   8   5  129.95    4.88
   2   8   5  127.02    4.89
  -2  -8  -5  124.58    4.74
   2   8   5  131.64    4.88
  -2  -8  -5  125.23    4.71
   2   8  -5  126.78    4.55
   2   8  -5  131.90    4.49
   2   8  -5  132.27    4.54
   1   9   5   29.49    1.60
  -1  -9  -5   23.64    1.28
   1   9  -5   28.07    1.16
  -1  -9  -5   28.17    1.44
  -1  -9  -5   28.38    1.50
   1   9   5   29.64    1.57
   1   9  -5   29.17    1.19
   1   9  -5   30.28    1.21
   0  10  -5   67.46    2.39
   0 -10  -5   54.38    2.58
   0 -10  -5   66.09    2.54
   0  10  -5   65.67    2.38
   0  10   5   67.89    2.86
   0  10  -5   66.12    2.39
   0 -10  -5   67.44    2.72
   0  10   5   70.01    2.85
  -1  11  -5    0.85    0.30
   1 -11  -5    0.18    0.27
   1 -11  -5    0.42    0.25
  -1  11   5    0.46    0.59
  -1  11  -5    0.38    0.28
  -1  11  -5    0.38    0.27
  -1  11   5    0.86    0.59
   1 -11  -5    0.82    0.48
  -2  12   5    4.18    0.87
  -2  12  -5    5.96    0.51
  -2  12  -5    5.94    0.51
   2 -12  -5    5.11    0.67
   2 -12  -5    5.17    0.71
  -2  12  -5    5.28    0.47
  -3  13   5   20.82    1.55
   3 -13  -5   18.25    1.26
   3 -13  -5   20.85    1.30
  -3  13  -5   19.34    1.08
  -3  13  -5   21.40    1.07
  -4  14   5   -0.29    0.69
   4 -14  -5    0.00    0.45
  -4  14  -5    0.50    0.44
  -5  15   5    3.11    0.93
  -5  15  -5    4.35    0.63
   5 -15  -5    3.24    0.62
  -6  16  -5   -0.46    0.52
   6 -16  -5   -0.19    0.43
  -6  16   5    0.12    0.78
  -7  17  -5   -0.33    0.61
  -7  17   5    0.07    0.89
  -8  18  -5    4.07    0.85
  -8  18   5    7.04    1.20
  -9  19   5    0.76    0.98
  -9  19  -5    0.27    0.67
 -10  20  -5   -0.08    0.75
 -21  11  -6   21.78    2.21
 -21  11   6   22.31    2.30
 -20  10   6    5.38    1.46
 -20  10  -6    4.00    1.27
 -19   9  -6    2.93    1.14
 -19   9   6    2.49    1.24
 -18   8   6    2.84    1.14
 -18   8   6    3.20    1.19
 -18   8  -6    0.94    0.99
 -17   7   6   24.73    2.07
  17  -7  -6   26.48    2.11
 -17   7  -6   28.23    2.07
 -17   7   6   25.81    2.11
 -16   6  -6   17.43    1.65
 -16   6   6   25.78    1.96
 -16   6   6   19.59    1.77
 -16   6  -6   20.57    1.76
  16  -6  -6   18.08    1.63
 -15   5   6   57.14    2.98
 -15   5   6   53.37    2.96
  15  -5   6   56.39    2.83
 -15   5  -6   55.82    2.95
  15  -5  -6   60.17    2.97
 -15   5  -6   53.99    2.92
 -14   4  -6   -1.01    0.61
 -14   4   6    1.17    0.78
  14  -4  -6    0.16    0.73
  14  -4   6    0.07    0.73
 -14   4   6    0.56    0.78
  14  -4   6   -0.18    0.64
 -14   4  -6   -0.72    0.66
 -13   3   6   46.38    2.46
  13  -3   6   47.43    2.49
 -13   3   6   42.25    2.40
  13  -3   6   45.91    2.41
  13  -3  -6   49.14    2.50
 -13   3  -6   45.58    2.44
 -13   3  -6   47.28    2.47
 -12   2   6   42.00    2.31
 -12   2  -6   42.56    2.31
  12  -2   6   50.88    2.44
  12  -2  -6   46.54    2.39
 -12   2   6   40.80    2.28
 -12   2  -6   44.29    2.32
  12  -2   6   47.37    2.37
  11  -1   6  224.62    8.81
 -11   1   6  238.24    8.69
  11  -1  -6  241.06    8.87
 -11   1  -6  240.59    8.73
  11  -1   6  256.39    8.76
 -11   1  -6  244.77    8.85
 -11   1   6  244.60    8.83
 -10   0  -6  289.84   10.11
 -10   0  -6  268.90    9.91
  10   0  -6  283.65   10.10
  10   0   6  303.52    9.99
  10   0   6  269.10   10.09
 -10   0   6  277.04    9.87
 -10   0   6  268.69   10.01
  -9  -1  -6  630.35   21.91
   9   1   6  648.75   21.98
  -9  -1   6  654.77   21.85
   9   1  -6  626.71   21.89
  -9  -1  -6  618.74   21.50
  -9  -1   6  611.64   21.40
   9   1   6  658.28   21.52
   8   2  -6   30.99    1.67
   8   2  -6   35.90    1.77
  -8  -2  -6   29.40    1.64
  -8  -2  -6   28.84    1.68
  -8  -2   6   27.68    1.53
   8   2   6   33.10    1.79
  -8  -2   6   31.13    1.63
   8   2   6   33.19    1.77
  -7  -3   6  205.38    7.30
  -7  -3   6  199.89    7.22
  -7  -3  -6  205.12    7.40
   7   3   6  209.79    7.55
   7   3   6  216.51    7.41
  -7  -3  -6  209.47    7.48
   7   3  -6  216.01    7.46
   7   3  -6  181.31    7.36
   6   4  -6   19.02    1.17
  -6  -4  -6   18.03    1.27
  -6  -4  -6   18.47    1.19
   6   4   6   19.07    1.32
  -6  -4  -6   19.48    1.22
   6   4  -6   17.01    1.13
   5   5  -6  305.32   10.45
  -5  -5   6  299.01   10.23
   5   5   6  292.07   10.65
   5   5  -6  303.91   10.47
  -5  -5  -6  297.17   10.56
  -5  -5  -6  295.92   10.43
  -4  -6  -6  151.15    5.67
   4   6   6  159.58    5.81
  -4  -6  -6  148.19    5.67
   4   6  -6  158.59    5.55
   4   6   6  152.20    5.79
   4   6  -6  151.83    5.55
   3   7   6   58.64    2.59
  -3  -7  -6   54.61    2.39
  -3  -7  -6   56.46    2.49
   3   7  -6   51.07    2.23
   3   7   6   60.34    2.58
   3   7  -6   58.25    2.28
   2   8  -6   11.91    0.83
   2   8  -6   13.02    0.84
  -2  -8  -6   12.17    0.93
   2   8  -6   14.34    0.82
  -2  -8  -6   12.18    1.01
   2   8   6   12.46    1.06
   2   8   6   12.72    1.11
   2   8   6   12.90    1.09
  -2  -8  -6   13.21    1.04
  -1  -9  -6   21.74    1.30
   1   9  -6   20.03    1.04
   1   9  -6   20.42    1.05
  -1  -9  -6   21.38    1.33
   1   9  -6   20.42    1.04
   1   9   6   22.96    1.40
   1   9   6   24.01    1.43
  -1  -9  -6   21.18    1.20
   0  10  -6   25.32    1.22
   0  10  -6   26.89    1.24
   0  10   6   25.77    1.63
   0  10  -6   25.28    1.22
   0  10   6   27.71    1.64
   0 -10  -6   26.64    1.48
   0 -10  -6   26.77    1.54
   1 -11  -6  132.22    5.07
  -1  11  -6  133.57    4.71
   1 -11  -6  140.22    4.93
  -1  11  -6  130.42    4.80
  -1  11  -6  133.07    4.81
   1 -11  -6  138.23    5.06
  -1  11   6  134.29    5.30
  -2  12  -6   79.76    3.09
   2 -12  -6   79.60    3.35
  -2  12   6   81.70    3.58
  -2  12  -6   83.93    3.09
  -3  13  -6  161.19    5.88
   3 -13  -6  170.19    6.09
  -3  13   6  161.92    6.38
   4 -14  -6   -0.40    0.51
  -4  14   6    0.21    0.85
  -4  14  -6    1.43    0.50
  -5  15  -6   22.41    1.36
   5 -15  -6   27.14    1.54
  -5  15   6   24.34    1.87
   6 -16  -6    0.25    0.53
  -6  16   6   -0.46    0.83
  -6  16  -6    0.27    0.59
  -7  17   6   16.49    1.56
   7 -17  -6   14.72    1.13
  -7  17  -6   14.75    1.24
  -8  18   6    1.29    0.97
  -8  18  -6    0.79    0.70
  -9  19  -6    2.79    0.85
  -9  19   6    3.45    1.17
 -21  11   7    2.82    1.46
 -21  11  -7   -1.58    1.15
 -20  10   7    1.25    1.30
 -20  10  -7    0.56    1.15
 -19   9  -7    4.83    1.31
 -19   9   7    3.51    1.28
 -18   8   7   -0.50    1.00
 -18   8   7    1.73    1.06
 -18   8  -7   -0.03    0.95
 -17   7  -7    4.42    1.11
 -17   7   7    2.24    1.11
 -17   7   7    3.39    1.18
 -16   6  -7   -0.20    0.78
  16  -6  -7    0.08    0.88
 -16   6   7    0.86    0.91
 -16   6   7    0.73    0.93
 -16   6  -7   -0.44    0.77
 -15   5  -7   13.23    1.43
 -15   5   7    8.56    1.29
 -15   5  -7   10.75    1.40
 -15   5   7   13.82    1.47
  15  -5  -7   12.81    1.38
 -14   4  -7   17.64    1.54
 -14   4   7   18.16    1.60
  14  -4  -7   18.25    1.56
 -14   4  -7   16.87    1.54
 -14   4   7   18.95    1.62
  14  -4   7   17.39    1.51
 -13   3  -7   37.89    2.19
  13  -3  -7   37.00    2.21
 -13   3   7   38.94    2.22
  13  -3   7   38.57    2.24
  13  -3   7   32.13    2.02
 -13   3   7   40.41    2.23
 -13   3  -7   33.89    2.15
  12  -2   7    0.22    0.67
 -12   2   7    0.70    0.69
  12  -2  -7    0.38    0.73
 -12   2  -7    0.31    0.68
  12  -2   7    1.34    0.70
 -12   2  -7   -0.47    0.62
 -12   2   7    0.42    0.66
  11  -1   7   18.25    1.48
  11  -1  -7   18.78    1.55
 -11   1  -7   20.01    1.56
  11  -1   7   21.37    1.59
 -11   1   7   21.38    1.55
 -11   1   7   20.91    1.51
 -11   1  -7   19.54    1.51
  10   0   7    0.28    0.64
 -10   0   7    0.19    0.64
 -10   0   7    0.30    0.59
  10   0  -7    0.54    0.67
 -10   0  -7    0.90    0.67
  10   0   7    0.15    0.64
 -10   0  -7    0.17    0.62
  -9  -1   7   12.34    1.08
  -9  -1   7   10.99    1.07
  -9  -1  -7   10.29    1.11
   9   1  -7   10.84    1.06
   9   1   7    8.96    1.05
  -9  -1  -7   11.23    1.07
   9   1   7   12.47    1.14
  -8  -2  -7   -0.50    0.53
   8   2  -7   -0.29    0.55
  -8  -2  -7    0.00    0.53
  -8  -2   7    0.73    0.51
  -8  -2   7    0.02    0.51
   8   2   7   -0.47    0.60
  -7  -3  -7  187.35    6.93
   7   3  -7  180.46    6.87
   7   3  -7  189.80    6.89
   7   3   7  183.94    7.01
  -7  -3  -7  189.63    6.89
  -7  -3   7  188.82    6.74
  -6  -4  -7    7.21    0.89
   6   4  -7    7.33    0.81
  -6  -4  -7    7.64    0.84
   6   4  -7    9.12    0.85
  -6  -4  -7    6.94    0.82
   6   4   7    7.71    0.95
  -6  -4   7    7.26    0.64
  -5  -5  -7   32.93    1.71
   5   5  -7   33.28    1.67
  -5  -5   7   32.07    1.38
   5   5   7   32.60    1.82
   5   5  -7   30.36    1.61
  -5  -5  -7   31.40    1.78
   4   6   7    7.82    0.92
  -4  -6  -7    7.20    0.80
   4   6  -7    5.81    0.69
   4   6  -7    8.10    0.73
  -4  -6  -7    6.84    0.85
  -3  -7  -7   14.75    1.17
   3   7  -7   12.63    0.95
   3   7  -7   14.87    1.01
  -3  -7  -7   15.37    1.06
   3   7   7   15.67    1.25
   2   8  -7   35.20    1.72
   2   8   7   35.25    1.99
  -2  -8  -7   39.97    1.99
   2   8  -7   42.10    1.74
  -2  -8  -7   36.63    1.85
   2   8  -7   38.66    1.69
  -2  -8  -7   38.25    1.93
  -1  -9  -7    2.03    0.62
  -1  -9  -7    2.38    0.54
   1   9  -7    1.50    0.43
  -1  -9  -7    1.76    0.56
   1   9  -7    2.20    0.47
   1   9  -7    3.83    0.54
   1   9   7    3.16    0.80
   0 -10  -7    2.17    0.66
   0  10   7    2.28    0.78
   0 -10  -7    1.70    0.59
   0 -10  -7    1.07    0.52
   0  10  -7    0.81    0.42
   0  10  -7    1.62    0.50
   0  10  -7    1.64    0.46
   1 -11  -7    7.73    0.90
  -1  11   7    7.92    1.10
  -1  11  -7    7.24    0.73
   1 -11  -7    7.23    0.93
  -1  11  -7    7.34    0.72
  -2  12  -7    0.17    0.50
   2 -12  -7    0.09    0.61
  -2  12   7    1.55    0.83
  -3  13   7   35.84    2.20
   3 -13  -7   34.31    1.99
  -3  13  -7   36.01    1.74
  -4  14  -7   10.43    0.90
  -4  14   7    8.34    1.26
   4 -14  -7   10.13    1.08
   5 -15  -7   56.75    2.58
  -5  15  -7   51.15    2.38
  -5  15   7   51.85    2.88
  -6  16   7    1.57    0.99
   6 -16  -7    0.56    0.61
  -6  16  -7    0.90    0.64
   7 -17  -7    2.70    0.69
  -7  17  -7    1.75    0.76
  -7  17   7    4.25    1.16
   8 -18  -7   -0.40    0.51
  -8  18  -7   -0.36    0.67
  -8  18   7   -0.27    0.97
  -9  19   7    2.85    1.28
  -9  19  -7    3.88    0.90
 -21  11   8   11.08    1.88
 -20  10  -8   -0.33    1.19
 -20  10   8    1.21    1.25
 -19   9  -8    0.81    1.06
 -19   9   8    1.08    1.19
 -18   8   8   -2.38    0.96
 -18   8  -8    0.13    0.98
 -18   8   8    0.21    1.09
 -17   7   8   -0.02    1.04
 -17   7  -8    1.27    0.98
 -17   7   8    0.32    1.06
 -16   6   8   20.36    1.89
 -16   6   8   17.86    1.77
 -16   6  -8   20.31    1.77
 -16   6  -8   20.84    1.82
  16  -6  -8   18.29    1.75
  15  -5  -8   12.86    1.47
 -15   5   8   12.79    1.51
 -15   5  -8   12.50    1.46
 -15   5   8   14.91    1.54
 -15   5  -8   14.31    1.49
  14  -4  -8   26.62    2.09
 -14   4  -8   27.51    1.99
 -14   4  -8   28.76    1.99
 -14   4   8   28.11    2.03
 -14   4   8   27.60    2.00
  14  -4   8   24.66    1.76
  13  -3   8    9.35    1.16
 -13   3   8   10.70    1.24
  13  -3   8    9.18    1.24
 -13   3   8   10.00    1.23
 -13   3  -8   10.23    1.25
 -13   3  -8    9.56    1.22
  13  -3  -8   10.29    1.30
  12  -2  -8  141.87    5.79
 -12   2  -8  144.04    5.78
 -12   2   8  142.30    5.77
 -12   2  -8  146.99    5.77
  12  -2   8  152.89    5.76
 -12   2   8  133.63    5.65
  12  -2   8  146.49    5.77
  11  -1   8  127.74    5.72
  11  -1  -8  146.07    5.83
 -11   1   8  147.88    5.75
 -11   1  -8  147.86    5.84
  11  -1   8  158.36    5.82
 -11   1   8  153.51    5.83
 -11   1  -8  147.14    5.79
 -10   0   8  451.95   15.61
 -10   0   8  420.77   15.84
  10   0  -8  447.82   15.95
 -10   0  -8  466.64   15.98
 -10   0  -8  457.00   15.72
  10   0   8  466.88   16.02
  -9  -1   8  224.21    7.94
   9   1  -8  210.65    7.99
  -9  -1   8  211.35    7.80
   9   1   8  221.45    8.12
  -9  -1  -8  214.51    8.03
  -9  -1  -8  208.47    7.92
  -8  -2   8  227.54    8.07
   8   2   8  219.62    8.28
   8   2  -8  218.87    8.18
  -8  -2  -8  225.40    8.23
  -8  -2  -8  218.47    8.14
   7   3   8   73.48    3.31
  -7  -3  -8   70.92    3.25
   7   3  -8   69.86    3.16
  -7  -3  -8   74.83    3.25
  -7  -3  -8   73.19    3.23
  -7  -3   8   74.00    3.02
   7   3  -8   82.67    3.26
   6   4   8   15.37    1.33
  -6  -4  -8   12.87    1.15
   6   4  -8   14.55    1.17
   6   4  -8   16.40    1.21
  -6  -4  -8   13.65    1.21
  -6  -4   8   14.61    0.98
   5   5  -8    0.71    0.50
   5   5   8   -0.50    0.57
  -5  -5   8    0.69    0.33
   5   5  -8   -0.11    0.48
  -5  -5  -8    0.51    0.49
  -5  -5  -8    0.47    0.56
  -4  -6  -8   23.11    1.55
  -4  -6  -8   24.77    1.51
   4   6   8   21.13    1.57
  -4  -6   8   22.95    1.01
   4   6  -8   25.50    1.42
   4   6  -8   25.41    1.42
   3   7  -8    0.28    0.44
  -3  -7  -8   -0.20    0.51
  -3  -7  -8    0.36    0.47
   3   7   8   -0.06    0.59
   3   7  -8    0.08    0.49
  -2  -8  -8   15.01    1.26
  -2  -8  -8   12.61    1.08
   2   8  -8   15.62    1.00
   2   8   8   14.86    1.27
   2   8  -8   12.29    1.05
   2   8  -8   13.61    1.04
  -2  -8  -8   12.41    1.17
  -1  -9  -8    6.28    0.89
   1   9  -8    3.68    0.66
  -1  -9  -8    5.65    0.83
   1   9  -8    4.93    0.67
  -1  -9  -8    3.81    0.70
   1   9  -8    5.04    0.71
   1   9  -8    4.00    0.60
   1   9   8    3.35    0.90
   0  10   8   58.26    2.85
   0 -10  -8   55.79    2.56
   0  10  -8   57.30    2.46
   0 -10  -8   59.98    2.73
   0 -10  -8   53.95    2.70
   0  10  -8   55.63    2.43
   1 -11  -8  119.53    4.70
  -1  11  -8  113.13    4.41
  -1  11   8  113.97    4.90
   2 -12  -8  140.66    5.47
  -2  12  -8  139.95    5.22
  -2  12   8  137.32    5.71
  -3  13   8   16.28    1.56
   3 -13  -8   22.02    1.62
  -3  13  -8   20.96    1.36
   4 -14  -8   10.72    1.15
  -4  14   8   10.91    1.42
  -4  14  -8    9.41    0.97
  -5  15  -8    0.72    0.67
  -5  15   8   -0.51    0.95
   5 -15  -8    0.61    0.67
  -6  16  -8    0.95    0.73
   6 -16  -8    2.02    0.75
  -6  16   8    2.42    1.03
  -7  17   8    1.10    1.04
   7 -17  -8    0.49    0.68
  -7  17  -8   -0.40    0.67
  -8  18   8    3.34    1.24
   8 -18  -8    3.42    0.78
  -8  18  -8    3.87    0.95
  -9  19  -8    1.64    0.85
 -20  10  -9    7.02    1.53
 -20  10   9    7.58    1.73
 -19   9   9    1.49    1.28
 -19   9  -9    2.25    1.24
 -18   8   9   -0.39    1.05
 -18   8   9   -1.36    1.09
 -18   8  -9   -0.48    0.92
 -17   7   9    3.72    1.27
 -17   7  -9    2.24    1.07
 -17   7   9    2.24    1.25
 -16   6  -9    1.29    1.00
  16  -6  -9    0.78    1.02
 -16   6   9   -0.02    1.01
 -16   6   9    0.53    1.01
  15  -5  -9    5.27    1.25
 -15   5  -9    5.20    1.14
 -15   5   9    5.13    1.24
 -15   5   9    4.22    1.21
 -15   5  -9    5.65    1.15
 -14   4  -9    0.24    0.83
 -14   4   9   -0.36    0.87
  14  -4  -9   -0.54    0.88
 -14   4  -9    0.70    0.85
 -14   4   9   -0.19    0.88
 -13   3  -9    1.98    0.94
 -13   3   9    3.35    0.98
  13  -3   9    1.34    0.74
 -13   3  -9    3.68    0.99
 -13   3   9    1.55    0.92
  13  -3  -9    1.19    0.97
 -12   2   9    6.74    1.07
 -12   2  -9    3.13    0.93
  12  -2   9    5.66    1.02
 -12   2   9    7.75    1.15
 -12   2  -9    6.90    1.11
  12  -2  -9    7.36    1.14
 -11   1  -9    6.27    1.06
 -11   1  -9    7.95    1.10
 -11   1   9    6.00    0.97
  11  -1  -9    6.42    1.08
  11  -1   9    6.59    1.02
 -11   1   9    5.12    1.01
 -10   0   9   -0.79    0.74
  10   0  -9   -0.31    0.72
 -10   0   9    0.08    0.69
 -10   0  -9   -0.79    0.69
  10   0   9   -0.94    0.76
 -10   0  -9    0.02    0.71
  -9  -1   9   -0.05    0.60
  -9  -1  -9   -0.28    0.68
   9   1  -9    0.83    0.74
  -9  -1  -9    0.19    0.71
   9   1   9   -1.49    0.66
  -8  -2  -9    2.09    0.77
   8   2  -9    2.84    0.83
  -8  -2  -9    2.59    0.80
   8   2   9    3.51    0.89
  -8  -2   9    1.74    0.59
  -7  -3  -9    1.38    0.72
   7   3  -9    2.46    0.70
  -7  -3   9    2.80    0.63
   7   3   9    2.52    0.83
  -7  -3  -9    2.43    0.73
  -7  -3  -9    1.93    0.71
  -6  -4   9   56.43    2.46
  -6  -4  -9   63.15    2.87
   6   4  -9   55.21    2.69
   6   4  -9   62.39    2.76
   6   4   9   56.94    2.82
  -6  -4  -9   55.29    2.74
  -5  -5  -9   16.47    1.32
   5   5  -9   15.57    1.26
   5   5   9   12.76    1.25
  -5  -5  -9   14.50    1.28
   5   5  -9   15.81    1.26
  -5  -5   9   12.89    0.92
  -4  -6   9   35.68    1.55
   4   6  -9   40.98    2.01
   4   6   9   38.20    2.21
   4   6  -9   36.77    1.96
  -4  -6  -9   39.31    2.14
  -4  -6  -9   38.50    2.05
  -3  -7  -9    3.31    0.82
   3   7  -9    2.29    0.69
   3   7  -9    2.97    0.64
   3   7  -9    2.00    0.60
  -3  -7  -9    2.15    0.63
   3   7   9    2.59    0.85
  -2  -8  -9    2.42    0.69
   2   8  -9    3.55    0.63
   2   8  -9    3.16    0.69
   2   8  -9    3.60    0.73
   2   8   9    3.41    0.91
  -2  -8  -9    3.82    0.86
  -2  -8  -9    5.33    0.85
  -1  -9  -9    1.89    0.67
   1   9   9    1.51    0.82
   1   9  -9    1.99    0.59
   1   9  -9    1.95    0.65
  -1  -9  -9    1.19    0.61
  -1  -9  -9    1.39    0.75
   0 -10  -9   19.17    1.54
   0  10   9   18.72    1.61
   0 -10  -9   18.49    1.41
   0  10  -9   17.87    1.34
   0  10  -9   21.90    1.42
  -1  11  -9    3.95    0.83
  -1  11   9    6.05    1.09
   1 -11  -9    5.24    0.96
  -2  12   9    4.78    1.15
   2 -12  -9    7.49    1.05
  -2  12  -9    6.50    0.89
  -3  13   9   21.01    1.82
  -3  13  -9   24.84    1.58
   3 -13  -9   24.01    1.75
  -4  14  -9    4.63    0.85
   4 -14  -9    4.07    0.91
  -4  14   9    4.17    1.15
   5 -15  -9    1.56    0.76
  -5  15   9    0.52    1.02
  -5  15  -9    0.52    0.72
  -6  16   9   -0.61    0.99
  -6  16  -9    0.40    0.76
   6 -16  -9    1.30    0.76
   7 -17  -9    1.38    0.79
  -7  17  -9    0.38    0.81
  -7  17   9    0.40    1.08
  -8  18   9    8.84    1.60
  -8  18  -9    5.53    1.07
 -20  10  10    1.54    1.51
 -20  10 -10    0.76    1.28
 -19   9 -10    3.41    1.32
 -19   9  10    1.74    1.41
 -18   8 -10    7.38    1.53
 -18   8  10    8.09    1.68
 -18   8  10    9.11    1.65
 -17   7  10   22.37    2.21
 -17   7  10   25.45    2.31
 -17   7 -10   23.92    2.16
  16  -6 -10   77.06    4.09
 -16   6 -10   81.73    4.13
 -16   6  10   82.35    4.17
 -16   6  10   76.61    4.07
 -15   5  10   25.69    2.23
  15  -5 -10   27.35    2.24
 -15   5  10   24.77    2.17
 -15   5 -10   29.29    2.21
 -14   4 -10   13.73    1.58
  14  -4 -10   15.33    1.64
 -14   4  10   13.11    1.56
 -14   4  10   15.05    1.67
 -14   4 -10   15.11    1.64
  13  -3  10    6.31    1.07
 -13   3 -10    6.10    1.18
 -13   3  10    6.27    1.17
 -13   3 -10    5.07    1.14
  13  -3 -10    5.48    1.21
 -13   3  10    7.34    1.29
 -12   2 -10    8.48    1.24
 -12   2  10    8.78    1.23
 -12   2  10    9.22    1.22
  12  -2 -10    8.79    1.27
 -12   2 -10   10.13    1.29
  12  -2  10    7.22    1.12
 -11   1  10   13.03    1.38
 -11   1 -10   10.95    1.36
 -11   1  10   13.82    1.35
 -11   1 -10   13.53    1.38
  11  -1 -10   11.80    1.36
  11  -1  10   12.88    1.41
 -10   0  10   41.50    2.27
 -10   0 -10   41.43    2.40
  10   0  10   35.75    2.32
  10   0 -10   39.88    2.37
 -10   0 -10   45.86    2.45
   9   1  10   72.03    3.37
  -9  -1  10   63.81    3.08
  -9  -1 -10   67.50    3.29
  -9  -1 -10   71.81    3.31
   9   1 -10   67.96    3.26
  -8  -2 -10   10.09    1.15
   8   2 -10   12.57    1.21
   8   2  10   10.16    1.22
  -8  -2 -10    8.70    1.17
  -8  -2  10    8.96    1.00
  -8  -2 -10   11.94    1.24
  -7  -3 -10   51.70    2.62
   7   3  10   43.60    2.59
   7   3 -10   52.45    2.62
  -7  -3 -10   53.27    2.64
  -7  -3  10   49.43    2.35
  -7  -3 -10   50.95    2.66
  -6  -4 -10  110.29    4.43
  -6  -4  10  100.05    4.01
   6   4  10   94.22    4.38
  -6  -4 -10  105.44    4.40
   6   4 -10  102.84    4.32
   5   5  10   76.52    3.53
  -5  -5 -10   76.30    3.44
   5   5 -10   76.09    3.40
  -5  -5 -10   73.16    3.45
  -4  -6 -10  309.25   10.99
  -4  -6 -10  297.47   10.86
   4   6 -10  299.30   10.60
   4   6  10  293.73   11.07
   4   6 -10  304.17   10.87
  -3  -7 -10   37.86    2.16
  -3  -7 -10   37.84    2.28
   3   7 -10   39.89    2.13
   3   7 -10   41.15    2.05
   3   7  10   37.28    2.36
  -2  -8 -10   33.49    1.94
   2   8  10   26.83    1.99
   2   8 -10   27.57    1.64
  -2  -8 -10   29.15    1.96
   2   8 -10   27.56    1.74
  -2  -8 -10   29.84    2.03
  -1  -9 -10   26.22    1.89
   1   9 -10   29.82    1.78
  -1  -9 -10   29.89    1.83
   1   9  10   27.95    2.05
   0  10 -10    0.62    0.74
   0  10  10    0.05    0.85
   0 -10 -10    1.04    0.75
   1 -11 -10   24.66    1.81
  -1  11  10   24.91    1.95
  -1  11 -10   23.40    1.66
  -1  11 -10   22.83    1.60
  -2  12 -10   13.68    1.21
   2 -12 -10   13.46    1.35
  -2  12  10    8.76    1.40
  -3  13 -10   11.67    1.18
  -3  13  10   14.84    1.65
   3 -13 -10   16.31    1.46
   4 -14 -10    0.33    0.74
  -4  14  10   -0.09    1.01
  -4  14 -10    0.45    0.76
[truncated: 364,442 more chars]
