# Supplementary material for: Crystal structure of bis­(4-acetyl­anilinium) tetra­chlorido­cobaltate(II)
Source: Acta Crystallogr E Crystallogr Commun. 2015 Nov 18;71(Pt 12):m221–2. doi: 10.1107/S2056989015021404 (PMC4719843; doi:10.1107/S2056989015021404)
Supplement: Supplementary file 2 [file e-71-0m221-Isup2.hkl]

data_I                                                                          
_shelx_title ' shelxl    Cmca'                                                  
_shelx_refln_list_code          4                                               
_shelx_F_calc_maximum      869.07                                               
_exptl_crystal_F_000      1928.00                                               
_reflns_d_resolution_high  0.6915                                               
                                                                                
loop_                                                                           
 _space_group_symop_operation_xyz                                               
 'x, y, z'                                                                      
 '-x, -y+1/2, z+1/2'                                                            
 'x, -y, -z'                                                                    
 '-x, y+1/2, -z+1/2'                                                            
 'x+1/2, y+1/2, z'                                                              
 '-x+1/2, -y+1, z+1/2'                                                          
 'x+1/2, -y+1/2, -z'                                                            
 '-x+1/2, y+1, -z+1/2'                                                          
 '-x, -y, -z'                                                                   
 'x, y-1/2, -z-1/2'                                                             
 '-x, y, z'                                                                     
 'x, -y-1/2, z-1/2'                                                             
 '-x+1/2, -y+1/2, -z'                                                           
 'x+1/2, y, -z-1/2'                                                             
 '-x+1/2, y+1/2, z'                                                             
 'x+1/2, -y, z-1/2'                                                             
                                                                                
_cell_length_a    19.4605                                                       
_cell_length_b    15.5108                                                       
_cell_length_c    13.7374                                                       
_cell_angle_alpha  90.000                                                       
_cell_angle_beta   90.000                                                       
_cell_angle_gamma  90.000                                                       
                                                                                
_shelx_F_squared_multiplier     1.000                                           
                                                                                
loop_                                                                           
 _refln_index_h                                                                 
 _refln_index_k                                                                 
 _refln_index_l                                                                 
 _refln_F_squared_calc                                                          
 _refln_F_squared_meas                                                          
 _refln_F_squared_sigma                                                         
 _refln_observed_status                                                         
   4   0   0      25328.59      33229.58       458.61 o                         
   6   0   0      80406.66      85914.88      1174.04 o                         
   8   0   0      70754.42      71324.81       977.83 o                         
  10   0   0     251828.80     258157.70      4283.11 o                         
  12   0   0      75049.37      79230.87      1574.47 o                         
  14   0   0       8100.86       8263.83       235.91 o                         
  16   0   0       9892.78       9729.30       226.53 o                         
  18   0   0      15314.31      14724.77       328.10 o                         
  20   0   0      26236.75      25546.09       543.08 o                         
  22   0   0       9421.95       9661.81       245.33 o                         
  24   0   0       4594.38       4916.96       197.33 o                         
  26   0   0         48.13         88.21       106.00 o                         
   0   2   0      83158.84      80536.74      3048.84 o                         
   2   2   0     199518.41     205679.78      2312.62 o                         
   4   2   0      29516.11      29790.79       290.71 o                         
   6   2   0      24198.23      23464.62       231.51 o                         
   8   2   0     166369.75     169297.11      1879.48 o                         
  10   2   0      29342.02      25944.75       299.38 o                         
  12   2   0      29952.65      28880.38       379.98 o                         
  14   2   0       5568.24       5672.28        93.63 o                         
  16   2   0      28824.79      26929.84       393.15 o                         
  18   2   0       3244.60       3363.53        77.57 o                         
  20   2   0      10214.31      10118.94       174.82 o                         
  22   2   0       5732.64       5554.78       129.97 o                         
  24   2   0       1688.45       1649.30        72.57 o                         
  26   2   0        926.74        850.98       141.58 o                         
  28   2   0       1377.52       1166.76       168.27 o                         
   0   4   0      15610.88      13735.38       621.55 o                         
   2   4   0      10261.68      12593.66       152.26 o                         
   4   4   0        706.82       1530.90        20.26 o                         
   6   4   0        686.43        573.61        19.18 o                         
   8   4   0      42118.57      47624.11       508.16 o                         
  10   4   0         97.11        203.54        13.19 o                         
  12   4   0        534.18        512.87        38.86 o                         
  14   4   0       6550.79       6528.84       107.03 o                         
  16   4   0       1174.65       1234.90        55.03 o                         
  18   4   0       5236.43       4777.98        96.89 o                         
  20   4   0         52.61        -25.72        28.53 o                         
  22   4   0       1147.27       1164.49        64.81 o                         
  24   4   0       1359.04       1397.29        85.06 o                         
  26   4   0         35.71        -54.56        54.56 o                         
   0   6   0      36630.08      40519.12      1422.87 o                         
   2   6   0        984.66       1197.94        19.24 o                         
   4   6   0        317.21        142.39         7.78 o                         
   6   6   0      33878.83      34186.87       365.74 o                         
   8   6   0        153.58         98.89         9.40 o                         
  10   6   0      16751.34      16990.51       219.02 o                         
  12   6   0       4101.49       4097.05        65.65 o                         
  14   6   0       7913.32       7467.90       115.93 o                         
  16   6   0       6448.02       6437.16       107.33 o                         
  18   6   0         84.83         17.73        29.21 o                         
  20   6   0       1387.24       1518.89        68.26 o                         
  22   6   0        285.93        262.52        61.20 o                         
  24   6   0        782.21        769.63        93.26 o                         
  26   6   0       2680.10       2569.74       318.00 o                         
   0   8   0       1721.02       1842.80        74.87 o                         
   2   8   0       1606.08       1912.85        31.67 o                         
   4   8   0       8891.24       8710.88       116.65 o                         
   6   8   0      20559.29      21799.89       264.00 o                         
   8   8   0         22.57         28.66        10.05 o                         
  10   8   0       5938.40       5923.85        78.57 o                         
  12   8   0       1779.04       1800.08        38.89 o                         
  14   8   0      15392.56      15677.68       237.37 o                         
  16   8   0       4792.47       5227.05       124.78 o                         
  18   8   0         12.31         34.10        29.87 o                         
  20   8   0        105.90         47.68        39.15 o                         
  22   8   0        455.23        538.98        60.73 o                         
  24   8   0       1752.04       1858.45       164.19 o                         
  26   8   0        796.89        873.04       105.92 o                         
   0  10   0      17216.61      18166.96       440.29 o                         
   2  10   0      33620.01      33636.56       463.09 o                         
   4  10   0      18531.54      18500.64       285.82 o                         
   6  10   0      23042.76      22439.89       316.05 o                         
   8  10   0      17337.87      17159.15       228.13 o                         
  10  10   0      10132.22       9770.09       139.02 o                         
  12  10   0       9526.76       9890.39       191.28 o                         
  14  10   0      14129.16      14097.06       284.92 o                         
  16  10   0       3893.06       3996.68       118.45 o                         
  18  10   0       5335.80       5299.06       255.33 o                         
  20  10   0        165.02         36.57        41.98 o                         
  22  10   0       5342.52       5912.90       224.31 o                         
  24  10   0       1782.21       1887.49       225.72 o                         
   0  12   0      42510.26      42912.45      1028.39 o                         
   2  12   0      43858.23      43773.41       661.10 o                         
   4  12   0       3485.51       3855.38        70.86 o                         
   6  12   0      12172.28      12601.32       203.39 o                         
   8  12   0      20104.60      21671.12       377.59 o                         
  10  12   0      19326.16      20063.55       411.19 o                         
  12  12   0      23648.04      20920.80       430.04 o                         
  14  12   0       2971.80       2859.82        95.05 o                         
  16  12   0       2200.18       2238.57        83.21 o                         
  18  12   0       3357.69       3664.95       118.51 o                         
  20  12   0       4931.13       4947.67       150.20 o                         
  22  12   0       4419.34       4421.65       445.13 o                         
   0  14   0      39330.82      39747.93       956.32 o                         
   2  14   0       1298.56       1197.07        36.83 o                         
   4  14   0       4710.58       4847.03       137.84 o                         
   6  14   0       3236.83       3118.17       103.72 o                         
   8  14   0       3664.46       3960.42       133.80 o                         
  10  14   0      13099.72      12667.03       339.63 o                         
  12  14   0       4314.06       4165.13       146.48 o                         
  14  14   0         91.32         -0.25        42.42 o                         
  16  14   0       1881.79       1805.91        74.56 o                         
  18  14   0       1614.80       1943.61        87.36 o                         
  20  14   0       1882.53       1619.03       151.16 o                         
   0  16   0        217.91        295.03        43.73 o                         
   2  16   0        621.87        607.91        39.83 o                         
   4  16   0        706.66        663.10        66.71 o                         
   6  16   0        405.73        381.69        55.22 o                         
   8  16   0       2557.29       2271.00        92.21 o                         
  10  16   0        519.83        517.39        51.58 o                         
  12  16   0         34.23        -14.16        40.32 o                         
  14  16   0          5.17          3.83        45.04 o                         
  16  16   0        658.55        526.01        68.64 o                         
  18  16   0         11.34        -54.25        54.25 o                         
   0  18   0         19.20          5.19        39.29 o                         
   2  18   0        217.54        153.06        31.71 o                         
   4  18   0        490.31        441.43        42.37 o                         
   6  18   0         81.17         90.75        35.54 o                         
   8  18   0        707.01        597.25        67.08 o                         
  10  18   0        897.25        908.99        66.70 o                         
  12  18   0         76.43         77.10        45.57 o                         
  14  18   0        152.60        166.22        57.45 o                         
  16  18   0          7.18          4.45        83.02 o                         
   0  20   0        329.87        322.45        54.11 o                         
   2  20   0        572.81        647.13        47.17 o                         
   4  20   0       1608.96       1710.37        83.02 o                         
   6  20   0        249.24        189.95        44.11 o                         
   8  20   0        592.44        485.15        52.06 o                         
  10  20   0         25.47          1.96        42.25 o                         
  12  20   0        232.04        217.07        51.88 o                         
   4  22   0        994.16       1034.07        89.69 o                         
   1   1   1       2385.30       1168.07        13.93 o                         
   3   1   1       1373.47        773.01        10.55 o                         
   5   1   1      17081.38      15736.41       110.74 o                         
   7   1   1        238.61        424.42         8.54 o                         
   9   1   1        546.94        524.52        12.13 o                         
  11   1   1        604.32        380.92        14.58 o                         
  13   1   1        161.46        125.67        13.57 o                         
  15   1   1       1250.09       1185.65        28.67 o                         
  17   1   1        745.23        644.19        23.99 o                         
  19   1   1         53.93         74.47        19.39 o                         
  21   1   1         57.62         34.36        21.36 o                         
  23   1   1         65.47         79.41        25.47 o                         
  25   1   1         16.87         -9.30        28.73 o                         
  27   1   1         75.34         79.34        84.38 o                         
   0   2   1      10136.55       9599.09       157.41 o                         
   2   2   1       2021.19       2090.81        17.13 o                         
   4   2   1      54915.49      60057.97       410.45 o                         
   6   2   1      27808.68      29954.92       217.22 o                         
   8   2   1       7340.28       7876.60        67.57 o                         
  10   2   1       2346.59       2186.28        28.20 o                         
  12   2   1        374.55        343.72        22.31 o                         
  14   2   1       7832.53       7441.36        84.90 o                         
  16   2   1       3814.50       3637.37        55.08 o                         
  18   2   1        612.47        640.91        25.75 o                         
  20   2   1          7.38         -0.56        19.67 o                         
  22   2   1        141.86        115.95        24.71 o                         
  24   2   1       1242.73       1252.73        47.96 o                         
  26   2   1        353.68        295.51        85.70 o                         
   1   3   1      10024.39       8748.44        90.87 o                         
   3   3   1      25102.90      29238.48       215.44 o                         
   5   3   1      78370.09      86337.48       601.21 o                         
   7   3   1       5770.56       7324.89        60.68 o                         
   9   3   1         72.70        234.05         8.44 o                         
  11   3   1       1977.15       2128.88        51.28 o                         
  13   3   1        736.21        805.12        21.43 o                         
  15   3   1      17118.11      16420.57       168.96 o                         
  17   3   1        102.40        150.54        18.36 o                         
  19   3   1        338.28        303.38        22.34 o                         
  21   3   1        258.96        178.64        24.49 o                         
  23   3   1         20.83         -5.75        25.73 o                         
  25   3   1       1970.80       2161.32        78.14 o                         
  27   3   1         77.00         63.34        79.10 o                         
   0   4   1       2701.40       2971.46        41.22 o                         
   2   4   1        189.34        244.62         6.43 o                         
   4   4   1      33748.63      36520.90       268.51 o                         
   6   4   1      33560.43      36232.61       267.43 o                         
   8   4   1        536.84        692.28        12.62 o                         
  10   4   1        625.66        643.93        14.26 o                         
  12   4   1       3178.98       3055.94        40.45 o                         
  14   4   1        730.56        744.71        24.53 o                         
  16   4   1      15003.27      14398.55       158.10 o                         
  18   4   1         78.75         41.57        17.10 o                         
  20   4   1        102.86        122.30        23.22 o                         
  22   4   1        124.77         80.41        25.81 o                         
  24   4   1        889.76        952.96        54.74 o                         
  26   4   1        153.31         37.93        45.14 o                         
   1   5   1       2864.77       3484.33        40.37 o                         
   3   5   1      15444.20      15003.25       120.89 o                         
   5   5   1         72.97        350.62        10.43 o                         
   7   5   1       9905.95      10509.63        84.10 o                         
   9   5   1       3484.12       3992.00        40.00 o                         
  11   5   1        778.70        810.25        16.80 o                         
  13   5   1       7481.00       7101.94        81.57 o                         
  15   5   1        235.50        201.43        17.09 o                         
  17   5   1        395.66        419.02        22.39 o                         
  19   5   1         57.22        -19.14        19.14 o                         
  21   5   1        330.62        318.23        34.65 o                         
  23   5   1        124.70        108.69        30.48 o                         
  25   5   1        150.08        239.98        44.38 o                         
  27   5   1         45.05         33.61        55.28 o                         
   0   6   1        973.15       1298.41        25.08 o                         
   2   6   1       3469.93       3807.77        40.45 o                         
   4   6   1      10433.05      12079.32       101.53 o                         
   6   6   1        164.34        208.16         7.60 o                         
   8   6   1        724.12        804.34        14.64 o                         
  10   6   1        525.56        548.12        23.20 o                         
  12   6   1        174.17        161.38        11.03 o                         
  14   6   1       1337.42       1247.73        26.71 o                         
  16   6   1        784.89        900.97        25.71 o                         
  18   6   1        216.73        216.17        22.58 o                         
  20   6   1        274.84        291.49        29.22 o                         
  22   6   1        110.17         47.85        26.97 o                         
  24   6   1        102.99         88.00        42.30 o                         
  26   6   1         41.07          4.70        52.26 o                         
   1   7   1       7558.08       7200.29        89.48 o                         
   3   7   1         40.05        165.80         5.73 o                         
   5   7   1         53.03         22.34        11.23 o                         
   7   7   1       6863.74       7089.93        69.84 o                         
   9   7   1        916.32        981.76        18.58 o                         
  11   7   1         56.24         26.48         7.85 o                         
  13   7   1        266.79        170.48        13.44 o                         
  15   7   1        329.68        164.70        17.20 o                         
  17   7   1        404.75        371.95        25.64 o                         
  19   7   1        434.56        425.94        30.74 o                         
  21   7   1          2.20        -15.58        23.89 o                         
  23   7   1         24.40        -13.69        42.94 o                         
  25   7   1        315.14        230.24        56.01 o                         
   0   8   1        132.29         95.27        15.57 o                         
   2   8   1        967.34       1517.94        21.43 o                         
   4   8   1      23045.53      25377.54       230.04 o                         
   6   8   1       6073.03       6117.96        61.71 o                         
   8   8   1        117.82        151.89         8.10 o                         
  10   8   1       1243.63       1148.70        19.22 o                         
  12   8   1       1057.65        900.10        20.50 o                         
  14   8   1       2692.01       2573.66        43.42 o                         
  16   8   1       2590.38       2447.73        55.60 o                         
  18   8   1        190.49        145.75        23.99 o                         
  20   8   1         51.48         16.93        24.90 o                         
  22   8   1          7.86         10.74        31.38 o                         
  24   8   1          1.13        -10.04        48.03 o                         
  26   8   1        371.88        468.77        76.53 o                         
   1   9   1        495.96        394.94        14.30 o                         
   3   9   1       8700.99       9599.88        97.20 o                         
   5   9   1       2501.58       2233.78        26.99 o                         
   7   9   1       7940.35       8098.12        83.51 o                         
   9   9   1        989.60        955.24        18.58 o                         
  11   9   1       6049.00       5687.00        59.28 o                         
  13   9   1       3016.04       3292.45        53.71 o                         
  15   9   1       2643.89       2543.28        55.36 o                         
  17   9   1       1229.64       1106.01        43.36 o                         
  19   9   1         27.64         30.07        26.65 o                         
  21   9   1        775.28        821.18        48.60 o                         
  23   9   1        280.18        332.21        55.29 o                         
  25   9   1        288.09        403.63        63.02 o                         
   0  10   1         98.98         76.61        17.80 o                         
   2  10   1        269.78        316.39        11.58 o                         
   4  10   1       3851.18       3885.20        42.25 o                         
   6  10   1      13343.98      13234.78       135.53 o                         
   8  10   1          9.16         84.29        24.15 o                         
  10  10   1       2055.74       2143.74        29.00 o                         
  12  10   1       5204.40       5106.84        94.60 o                         
  14  10   1         14.54         -6.45        18.39 o                         
  16  10   1       2606.86       2478.52        72.05 o                         
  18  10   1        233.34        224.76        30.84 o                         
  20  10   1        138.06        195.15        34.12 o                         
  22  10   1         12.22         47.25        46.30 o                         
  24  10   1        119.73        136.60        53.18 o                         
   1  11   1       1133.09       1269.83        43.23 o                         
   3  11   1       1515.59       1375.77        26.54 o                         
   5  11   1        182.91        210.57        10.18 o                         
   7  11   1        969.05        862.87        21.10 o                         
   9  11   1        276.50        333.04        16.15 o                         
  11  11   1        718.64        646.81        22.98 o                         
  13  11   1        143.38        142.49        30.11 o                         
  15  11   1       1990.41       2075.71        55.62 o                         
  17  11   1         46.48         28.23        24.05 o                         
  19  11   1       1183.75       1215.80        63.98 o                         
  21  11   1          0.69         14.57        37.17 o                         
  23  11   1         23.51         54.45        51.40 o                         
   0  12   1       3570.11       3752.91       109.02 o                         
   2  12   1        266.43        310.58        23.21 o                         
   4  12   1       5965.98       6448.98        76.88 o                         
   6  12   1         89.00        116.60        12.56 o                         
   8  12   1          9.31        130.51        54.01 o                         
  10  12   1       1914.93       2122.78        51.08 o                         
  12  12   1          0.25         34.02        36.80 o                         
  14  12   1       1107.97       1256.22        41.82 o                         
  16  12   1         63.01         74.79        23.03 o                         
  18  12   1        202.35        260.53        31.27 o                         
  20  12   1         40.26         81.18        32.17 o                         
  22  12   1        113.39        205.93        53.03 o                         
   1  13   1          5.96        -11.52        12.22 o                         
   3  13   1       9796.22       9217.10       105.57 o                         
   5  13   1        199.39        111.41        14.32 o                         
   7  13   1       1120.77        984.55        40.20 o                         
   9  13   1       1336.26       1409.69        47.02 o                         
  11  13   1        489.47        435.57        36.10 o                         
  13  13   1        198.90        131.97        24.64 o                         
  15  13   1         72.16         13.44        19.55 o                         
  17  13   1        216.18        145.84        26.30 o                         
  19  13   1        446.27        424.94        39.01 o                         
  21  13   1        274.70        259.85        52.94 o                         
   0  14   1        209.18        283.12        19.60 o                         
   2  14   1        507.06        491.86        21.20 o                         
   4  14   1         94.46        139.84        16.95 o                         
   6  14   1       3875.70       3754.11        83.45 o                         
   8  14   1        428.53        483.46        35.09 o                         
  10  14   1         26.01         97.05        21.17 o                         
  12  14   1         50.26         11.53        39.60 o                         
  14  14   1        537.50        601.50        43.62 o                         
  16  14   1        578.82        528.17        36.18 o                         
  18  14   1        651.56        669.77        50.67 o                         
  20  14   1         75.69         64.61        34.72 o                         
   1  15   1          0.10         20.73        14.26 o                         
   3  15   1        922.67        958.38        35.28 o                         
   5  15   1       3638.82       3358.68        75.86 o                         
   7  15   1        459.81        379.41        29.56 o                         
   9  15   1         23.73         16.57        25.80 o                         
  11  15   1          5.83        -26.03        26.03 o                         
  13  15   1        681.23        831.85        40.09 o                         
  15  15   1         42.20         62.12        34.44 o                         
  17  15   1        762.10        710.02        53.93 o                         
  19  15   1        132.57        175.44        48.79 o                         
   0  16   1         21.51         54.39        24.58 o                         
   2  16   1        902.41        975.88        35.27 o                         
   4  16   1        661.61        654.44        30.50 o                         
   6  16   1        620.55        544.72        31.96 o                         
   8  16   1       1106.76        901.03        41.59 o                         
  10  16   1          1.31        -24.26        24.26 o                         
  12  16   1         18.59          2.79        29.08 o                         
  14  16   1        358.81        291.92        28.72 o                         
  16  16   1        684.06        582.56        50.03 o                         
  18  16   1        161.03        133.90        47.90 o                         
   1  17   1        441.99        492.82        26.07 o                         
   3  17   1        102.14        125.40        21.36 o                         
   5  17   1        705.51        753.32        35.90 o                         
   7  17   1         41.35         32.20        24.29 o                         
   9  17   1        210.92        265.72        31.62 o                         
  11  17   1         47.28         48.68        29.03 o                         
  13  17   1         19.68         62.11        31.71 o                         
  15  17   1        266.64        394.39        55.21 o                         
  17  17   1        108.88        180.82        45.19 o                         
   0  18   1        194.87         82.26        29.16 o                         
   2  18   1        247.78        291.80        33.17 o                         
   4  18   1        394.40        405.16        30.81 o                         
   6  18   1       1062.77       1096.92        45.50 o                         
   8  18   1         90.69        138.85        28.31 o                         
  10  18   1         23.24         42.25        28.22 o                         
  12  18   1         18.67         45.66        31.28 o                         
  14  18   1        189.65        216.50        38.76 o                         
  16  18   1        590.51        410.64        69.41 o                         
   1  19   1        621.21        632.27        30.91 o                         
   3  19   1          2.49          0.98        21.61 o                         
   5  19   1         61.04         28.25        30.17 o                         
   7  19   1        344.95        343.94        31.69 o                         
   9  19   1        317.60        361.56        35.54 o                         
  11  19   1         28.00          4.76        29.91 o                         
  13  19   1          0.36         -1.72        32.31 o                         
   0  20   1        197.63        122.33        32.23 o                         
   2  20   1        107.24        166.11        27.28 o                         
   4  20   1          0.84         22.78        24.29 o                         
   6  20   1        352.27        353.24        31.94 o                         
   8  20   1         65.29         34.14        32.42 o                         
  10  20   1         50.59         60.59        30.61 o                         
  12  20   1          5.06        -31.35        31.35 o                         
   1  21   1         18.86         11.76        34.85 o                         
   3  21   1        104.37         99.64        40.46 o                         
   5  21   1          0.41         -4.11        30.15 o                         
   7  21   1        320.41        335.27        41.29 o                         
   9  21   1         52.61         45.92        30.73 o                         
   0  22   1         55.54        -11.12        51.15 o                         
   2  22   1         10.46        -36.69        36.69 o                         
   4  22   1         29.58         23.48        39.83 o                         
   2   0   2       5274.97       4026.54        53.57 o                         
   4   0   2        945.84        501.00        10.68 o                         
   6   0   2       1032.85       1483.00        24.15 o                         
   8   0   2         52.66         24.27         7.48 o                         
  10   0   2       3277.92       3048.15        57.40 o                         
  12   0   2       1232.42       1173.48        34.05 o                         
  14   0   2          8.62        -11.18        15.83 o                         
  16   0   2         85.79         97.54        22.01 o                         
  18   0   2        310.24        251.86        28.25 o                         
  20   0   2        583.49        566.49        39.83 o                         
  22   0   2         73.00          5.77        30.62 o                         
  24   0   2          3.17         -4.89        35.97 o                         
  26   0   2         11.88        -14.08        94.14 o                         
   1   1   2      34166.88      36247.08       269.22 o                         
   3   1   2      90786.78      92041.29       640.09 o                         
   5   1   2        548.86        853.85        10.83 o                         
   7   1   2         36.56         90.42         5.96 o                         
   9   1   2      66938.12      67622.38       567.56 o                         
  11   1   2      27644.12      26984.74       242.22 o                         
  13   1   2      10862.66      11477.04       120.78 o                         
  15   1   2         25.96         31.49        13.27 o                         
  17   1   2         76.95         62.83        16.36 o                         
  19   1   2      14389.55      13994.43       159.27 o                         
  21   1   2       5805.84       5816.47        84.11 o                         
  23   1   2        536.18        444.96        30.26 o                         
  25   1   2        161.88        147.18        36.77 o                         
  27   1   2        278.24        193.47       112.67 o                         
   0   2   2       1131.41        412.81         8.38 o                         
   2   2   2       1573.24       2364.21        19.74 o                         
   4   2   2       7159.24       8521.36        62.29 o                         
   6   2   2       1850.33       2558.87        22.82 o                         
   8   2   2        127.27        237.69         8.13 o                         
  10   2   2        737.50        926.75        18.07 o                         
  12   2   2        684.37        799.18        20.75 o                         
  14   2   2        444.33        457.58        18.12 o                         
  16   2   2         56.62         59.02        15.76 o                         
  18   2   2        445.66        432.13        23.02 o                         
  20   2   2        338.06        277.94        23.68 o                         
  22   2   2          1.72        -21.92        21.92 o                         
  24   2   2         21.59         -6.46        27.58 o                         
  26   2   2        110.82         75.76        59.20 o                         
   1   3   2      51626.06      54082.85       430.08 o                         
   3   3   2       8023.58       7082.72        53.69 o                         
   5   3   2      45326.18      47050.49       330.01 o                         
   7   3   2      20374.81      21750.25       168.10 o                         
   9   3   2       1986.23       1409.30        20.78 o                         
  11   3   2      46034.77      47863.41       435.87 o                         
  13   3   2       7445.37       7094.03        85.46 o                         
  15   3   2        972.29        797.05        28.91 o                         
  17   3   2       5646.55       6155.46        80.77 o                         
  19   3   2       7438.25       7195.70        94.05 o                         
  21   3   2       2769.83       3169.28        61.25 o                         
  23   3   2        400.36        323.08        32.94 o                         
  25   3   2       1011.26        968.08        57.92 o                         
  27   3   2        936.90        859.86        86.64 o                         
   0   4   2       2590.78       2510.19        41.09 o                         
   2   4   2       3590.12       3270.93        29.54 o                         
   4   4   2       2836.46       2480.81        21.29 o                         
   6   4   2       1449.85       1246.15        15.48 o                         
   8   4   2        291.74        158.55         7.41 o                         
  10   4   2       1795.31       1665.94        23.96 o                         
  12   4   2       3089.68       3007.01        40.22 o                         
  14   4   2        113.32        106.67        13.43 o                         
  16   4   2         67.74         33.73        17.27 o                         
  18   4   2        489.74        433.75        23.12 o                         
  20   4   2        307.96        238.62        24.13 o                         
  22   4   2        158.37        112.80        34.71 o                         
  24   4   2         25.09         40.69        33.54 o                         
  26   4   2         56.60         70.22        45.92 o                         
   1   5   2        471.80        552.43        11.89 o                         
   3   5   2      86348.86      87233.45       706.23 o                         
   5   5   2     105276.89     110978.25       827.87 o                         
   7   5   2      15285.47      15273.42       119.92 o                         
   9   5   2       6632.47       6852.77        64.72 o                         
  11   5   2       2734.42       2900.99        35.75 o                         
  13   5   2      11996.58      11799.00       119.37 o                         
  15   5   2      13504.59      13296.33       135.47 o                         
  17   5   2      14356.08      13622.34       152.55 o                         
  19   5   2        392.69        493.06        28.03 o                         
  21   5   2       1187.30       1220.44        46.15 o                         
  23   5   2       1301.94       1478.01        53.70 o                         
  25   5   2        757.11        712.32        71.75 o                         
  27   5   2       4386.41       4747.44       151.35 o                         
   0   6   2        310.85        235.70         9.96 o                         
   2   6   2        492.80        703.27        11.95 o                         
   4   6   2       7642.06       8942.51        76.89 o                         
   6   6   2       1790.35       2103.92        24.11 o                         
   8   6   2          2.39         -2.55         6.65 o                         
  10   6   2        250.39        298.76        11.28 o                         
  12   6   2        425.07        495.63        17.87 o                         
  14   6   2        522.40        614.77        19.75 o                         
  16   6   2        628.53        644.30        25.58 o                         
  18   6   2         73.03         59.92        21.20 o                         
  20   6   2         25.34          1.46        23.73 o                         
  22   6   2         54.06         42.49        27.50 o                         
  24   6   2         41.31         88.61        42.63 o                         
  26   6   2         77.08        118.76        55.08 o                         
   1   7   2       1702.30       1857.32        26.17 o                         
   3   7   2      36822.84      37170.05       323.46 o                         
   5   7   2      75782.31      77825.44       650.16 o                         
   7   7   2      23334.82      22621.99       195.41 o                         
   9   7   2        186.08        224.10         9.47 o                         
  11   7   2       7598.04       7218.70        69.34 o                         
  13   7   2       9055.68       9108.63        95.98 o                         
  15   7   2      13548.49      14138.33       154.92 o                         
  17   7   2       7251.48       7041.89       104.74 o                         
  19   7   2       1414.56       1327.50        55.23 o                         
  21   7   2        143.22        128.33        29.81 o                         
  23   7   2       1753.91       2078.93        91.24 o                         
  25   7   2       2682.22       2883.46       114.04 o                         
   0   8   2          8.78         52.57        10.25 o                         
   2   8   2         12.85         62.49         6.74 o                         
   4   8   2        386.89        359.96         9.21 o                         
   6   8   2        166.01        182.73         8.55 o                         
   8   8   2         92.61         81.73         7.16 o                         
  10   8   2          1.23         11.38         7.24 o                         
  12   8   2        255.23        250.92        12.84 o                         
  14   8   2          7.17         24.12        18.28 o                         
  16   8   2          3.99         10.23        20.64 o                         
  18   8   2          1.53          3.00        20.77 o                         
  20   8   2         20.33         11.26        25.44 o                         
  22   8   2          2.37         17.50        37.79 o                         
  24   8   2         18.45         13.96        49.14 o                         
  26   8   2         11.28         59.29        74.69 o                         
   1   9   2       5056.83       5300.15        65.58 o                         
   3   9   2      14697.72      14772.50       147.54 o                         
   5   9   2      39408.23      40683.14       354.65 o                         
   7   9   2       6380.99       6129.43        66.04 o                         
   9   9   2       2478.58       2390.80        29.70 o                         
  11   9   2       2183.98       2085.81        31.42 o                         
  13   9   2      12918.28      13401.98       168.01 o                         
  15   9   2       6817.28       6901.41       106.14 o                         
  17   9   2       1868.24       1780.30        52.20 o                         
  19   9   2        935.16        812.00        43.06 o                         
  21   9   2        960.65        719.88        61.77 o                         
  23   9   2        698.21        610.69        62.31 o                         
  25   9   2       2171.41       2524.45       108.51 o                         
   0  10   2        464.56        455.80        33.73 o                         
   2  10   2        171.64        198.83        10.78 o                         
   4  10   2        118.33        112.83         7.26 o                         
   6  10   2          8.04         23.89         9.19 o                         
   8  10   2        132.82         95.11         9.15 o                         
  10  10   2        218.65        214.48        12.12 o                         
  12  10   2          0.93         20.09        16.92 o                         
  14  10   2         12.24         22.22        19.52 o                         
  16  10   2          5.61         -6.18        22.81 o                         
  18  10   2          0.55          2.29        25.66 o                         
  20  10   2          1.70        -18.25        29.22 o                         
  22  10   2         10.61         13.04        45.24 o                         
  24  10   2          8.56         37.64        48.49 o                         
   1  11   2      13559.81      14338.71       254.53 o                         
   3  11   2       4306.22       4023.87        50.38 o                         
   5  11   2       3197.88       3330.92        38.88 o                         
   7  11   2        459.80        545.46        15.23 o                         
   9  11   2       7409.45       7415.20        96.41 o                         
  11  11   2      11971.51      11117.36       159.64 o                         
  13  11   2       2853.04       2799.87        66.80 o                         
  15  11   2        462.08        394.05        29.52 o                         
  17  11   2         98.72         78.45        25.07 o                         
  19  11   2       1764.96       1655.01        65.18 o                         
  21  11   2       2579.38       2213.44        79.00 o                         
  23  11   2        910.86        824.84        68.88 o                         
   0  12   2         38.47         37.40        24.90 o                         
   2  12   2        341.55        349.29        23.62 o                         
   4  12   2         94.13         74.41        16.15 o                         
   6  12   2         64.74         63.39         9.93 o                         
   8  12   2        114.18        106.39        14.88 o                         
  10  12   2        117.90        161.14        24.70 o                         
  12  12   2         36.34         56.78        23.21 o                         
  14  12   2         32.23         -5.99        19.23 o                         
  16  12   2          1.30        -20.48        20.48 o                         
  18  12   2          1.92        -21.39        24.92 o                         
  20  12   2         65.25         48.73        33.56 o                         
  22  12   2         24.86        -45.49        45.49 o                         
   1  13   2       3440.53       3478.49        78.43 o                         
   3  13   2      14719.41      14428.27       192.68 o                         
   5  13   2       2563.59       2347.17        45.84 o                         
   7  13   2       3446.85       3794.65        67.27 o                         
   9  13   2       6137.26       6189.71       114.02 o                         
  11  13   2       2820.14       2676.49        64.62 o                         
  13  13   2       3070.96       2664.60        68.22 o                         
  15  13   2         48.12         35.73        26.82 o                         
  17  13   2        656.46        684.13        35.59 o                         
  19  13   2       1119.20       1264.61        58.01 o                         
  21  13   2       1764.28       1829.05       122.57 o                         
   0  14   2       1048.28       1132.66        83.76 o                         
   2  14   2        674.34        692.00        34.25 o                         
   4  14   2        344.47        293.98        21.16 o                         
   6  14   2        479.81        455.89        27.48 o                         
   8  14   2        477.91        506.69        35.24 o                         
  10  14   2        494.84        477.54        29.25 o                         
  12  14   2        391.11        381.11        36.45 o                         
  14  14   2        152.26        101.98        25.28 o                         
  16  14   2         53.19         -3.37        26.08 o                         
  18  14   2        232.65        172.57        42.64 o                         
  20  14   2        109.19         34.83        45.86 o                         
   1  15   2       7717.50       8129.90       222.20 o                         
   3  15   2         53.00         49.03        30.90 o                         
   5  15   2        975.24        867.60        36.91 o                         
   7  15   2        391.48        601.60        42.17 o                         
   9  15   2       6047.59       6148.00       131.23 o                         
  11  15   2       1943.51       1969.36        55.52 o                         
  13  15   2        974.67        922.67        41.24 o                         
  15  15   2          6.00         22.13        33.09 o                         
  17  15   2         89.35         46.70        28.95 o                         
  19  15   2       3596.70       4014.90       102.56 o                         
   0  16   2       1130.65       1131.18        88.95 o                         
   2  16   2        753.86        771.03        38.06 o                         
   4  16   2        373.38        336.32        31.50 o                         
   6  16   2        489.44        382.20        28.70 o                         
   8  16   2        465.58        434.70        40.99 o                         
  10  16   2        689.16        695.27        45.57 o                         
  12  16   2        277.81        195.98        39.67 o                         
  14  16   2        182.52        113.03        26.41 o                         
  16  16   2        129.35         17.76        36.37 o                         
  18  16   2        122.51        129.16        44.94 o                         
   1  17   2       1184.62       1378.84        69.71 o                         
   3  17   2        691.81        705.56        39.87 o                         
   5  17   2       3502.64       3327.26        78.20 o                         
   7  17   2       2656.28       2408.79        67.40 o                         
   9  17   2        123.50        101.05        28.35 o                         
  11  17   2       2130.98       2380.25        76.72 o                         
  13  17   2         72.01         69.60        34.12 o                         
  15  17   2       1854.30       1817.95        75.42 o                         
  17  17   2       1654.85       1708.33        89.02 o                         
   0  18   2        196.64        118.60        54.11 o                         
   2  18   2        114.65         94.81        25.63 o                         
   4  18   2         54.10         58.46        21.93 o                         
   6  18   2        119.64        112.31        26.23 o                         
   8  18   2         89.54         47.61        27.45 o                         
  10  18   2        127.33        127.31        31.28 o                         
  12  18   2         32.89         65.71        32.43 o                         
  14  18   2         11.69         -0.19        35.11 o                         
  16  18   2         73.12        -37.06        74.87 o                         
   1  19   2        746.45        763.87        47.96 o                         
   3  19   2        619.43        607.08        39.48 o                         
   5  19   2       2742.18       2645.69        69.51 o                         
   7  19   2        348.48        235.19        30.55 o                         
   9  19   2       1408.36       1297.39        54.19 o                         
  11  19   2         61.55         69.09        31.08 o                         
  13  19   2        423.12        495.53        45.12 o                         
   0  20   2          8.83         51.15        51.89 o                         
   2  20   2         29.08         35.91        27.01 o                         
   4  20   2         16.46         66.24        29.96 o                         
   6  20   2          0.07         22.81        31.29 o                         
   8  20   2          5.07         51.80        27.97 o                         
  10  20   2         23.98         19.09        29.99 o                         
  12  20   2         14.13         -4.44        36.99 o                         
   1  21   2        143.84        132.68        41.12 o                         
   3  21   2       1026.42        973.66        65.26 o                         
   5  21   2        214.32        190.75        66.63 o                         
   7  21   2       2981.07       3102.89        98.22 o                         
   9  21   2        200.81        347.25        43.00 o                         
   0  22   2         40.54         61.53        55.60 o                         
   2  22   2         35.46        -18.79        50.78 o                         
   4  22   2         46.34        -13.05        51.52 o                         
   1   1   3       1510.59       1164.82        12.51 o                         
   3   1   3      27741.27      26327.10       226.38 o                         
   5   1   3        187.93        330.42         7.11 o                         
   7   1   3      12633.64      11806.88        90.43 o                         
   9   1   3       4083.86       3199.10        35.69 o                         
  11   1   3       1085.40       1065.84        21.73 o                         
  13   1   3       1432.97       1269.07        26.88 o                         
  15   1   3        421.18        313.19        18.05 o                         
  17   1   3        147.91        116.06        17.21 o                         
  19   1   3        977.37        901.00        35.70 o                         
  21   1   3        347.87        245.38        25.22 o                         
  23   1   3         25.19         -8.43        22.62 o                         
  25   1   3         69.58         19.38        39.49 o                         
  27   1   3         26.57         28.17       113.41 o                         
   0   2   3         10.16          3.06         4.13 o                         
   2   2   3      37849.57      40495.19       278.42 o                         
   4   2   3        394.77        419.98         7.31 o                         
   6   2   3        538.05        641.11        10.52 o                         
   8   2   3        640.75        563.88        11.96 o                         
  10   2   3      14350.28      13218.23       120.43 o                         
  12   2   3       1683.63       1737.42        29.58 o                         
  14   2   3         16.54         -0.58        11.79 o                         
  16   2   3         30.41         -3.41        14.44 o                         
  18   2   3         79.51         64.35        17.66 o                         
  20   2   3        838.20        775.49        35.08 o                         
  22   2   3       1207.12       1223.19        40.23 o                         
  24   2   3        135.30         89.90        29.93 o                         
  26   2   3          0.13        -41.72        56.51 o                         
   1   3   3     119269.94     128656.04       940.91 o                         
   3   3   3       7975.56       9489.06        68.38 o                         
   5   3   3       6540.55       5784.35        45.40 o                         
   7   3   3       6687.98       6851.78        58.11 o                         
   9   3   3      26347.65      25867.05       211.06 o                         
  11   3   3      31789.59      32493.04       297.27 o                         
  13   3   3       5982.54       5974.09        68.32 o                         
  15   3   3       4149.17       3818.08        53.81 o                         
  17   3   3       2290.72       2072.26        41.78 o                         
  19   3   3       2847.08       3007.36        54.02 o                         
  21   3   3       3634.09       3748.56        67.62 o                         
  23   3   3       1068.07       1181.06        45.94 o                         
  25   3   3        534.84        577.94        50.36 o                         
  27   3   3         50.89         80.91        65.41 o                         
   0   4   3       6907.94       7552.23        85.13 o                         
   2   4   3      17867.28      18707.84       143.22 o                         
   4   4   3        268.27        336.09         6.21 o                         
   6   4   3        548.62        630.12        11.88 o                         
   8   4   3       3699.78       3777.87        37.57 o                         
  10   4   3       7936.90       8042.98        77.84 o                         
  12   4   3        825.16        799.33        19.90 o                         
  14   4   3       2555.26       2526.53        40.81 o                         
  16   4   3       5292.09       5002.72        66.45 o                         
  18   4   3       2500.48       2382.74        46.51 o                         
  20   4   3       1470.77       1497.43        41.15 o                         
  22   4   3         82.98         61.67        26.60 o                         
  24   4   3          4.71         43.44        36.16 o                         
  26   4   3         28.13         86.03        53.59 o                         
   1   5   3      12777.96      12190.41       106.27 o                         
   3   5   3        485.83        665.91        11.27 o                         
   5   5   3       5202.71       5737.88        48.52 o                         
   7   5   3       1092.80       1601.22        19.60 o                         
   9   5   3       8766.36       8440.50        80.40 o                         
  11   5   3       5294.00       5116.00        54.55 o                         
  13   5   3       1456.70       1402.87        27.85 o                         
  15   5   3       1031.84        953.99        26.39 o                         
  17   5   3          2.19        -15.31        17.69 o                         
  19   5   3        624.98        681.05        33.36 o                         
  21   5   3        926.46       1022.32        57.27 o                         
  23   5   3         82.67         70.93        31.02 o                         
  25   5   3          0.11         12.11        44.89 o                         
  27   5   3          2.43        -59.35       114.60 o                         
   0   6   3       4368.24       4718.12        72.68 o                         
   2   6   3       5828.03       6641.22        67.16 o                         
   4   6   3       1322.22       1382.91        18.44 o                         
   6   6   3       1520.53       2060.94        24.00 o                         
   8   6   3        423.68        430.18        12.00 o                         
  10   6   3        465.75        445.00        12.73 o                         
  12   6   3        592.93        516.89        16.98 o                         
  14   6   3        152.19        154.34        15.35 o                         
  16   6   3        223.95        269.64        21.53 o                         
  18   6   3        296.41        273.43        25.91 o                         
  20   6   3        258.38        257.51        29.10 o                         
  22   6   3         24.51        -10.58        26.58 o                         
  24   6   3         43.02        106.73        43.62 o                         
  26   6   3          4.44        143.51        60.00 o                         
   1   7   3       1540.73       1346.03        21.92 o                         
   3   7   3       9033.27       8912.83        79.88 o                         
   5   7   3       5875.28       5457.27        54.30 o                         
   7   7   3       1437.15       1152.27        20.65 o                         
   9   7   3       1748.72       1653.46        24.11 o                         
  11   7   3       1269.87       1235.67        22.19 o                         
  13   7   3       1855.87       1808.60        31.54 o                         
  15   7   3       1354.54       1482.48        36.29 o                         
  17   7   3        536.77        586.30        30.09 o                         
  19   7   3         27.67        -10.63        22.28 o                         
  21   7   3        240.80        185.33        31.97 o                         
  23   7   3        637.05        605.83        53.68 o                         
  25   7   3          4.58        -49.31        53.49 o                         
   0   8   3       3454.35       3099.69        64.32 o                         
   2   8   3      10210.17      11252.39       120.07 o                         
   4   8   3       5995.51       6704.75        62.05 o                         
   6   8   3         37.38         26.47         8.00 o                         
   8   8   3       6746.02       6517.49        63.45 o                         
  10   8   3          2.66         40.09         8.23 o                         
  12   8   3       3578.41       3557.84        45.74 o                         
  14   8   3          1.61          3.70        18.16 o                         
  16   8   3        178.62        111.04        23.76 o                         
  18   8   3         92.27         71.82        25.09 o                         
  20   8   3        441.06        412.01        34.76 o                         
  22   8   3         43.13         28.95        33.26 o                         
  24   8   3        268.70        421.77        60.88 o                         
   1   9   3      29179.51      29497.67       354.68 o                         
   3   9   3        964.13        809.65        15.81 o                         
   5   9   3       1381.29       1605.73        22.52 o                         
   7   9   3       1013.17       1167.33        20.60 o                         
   9   9   3       8458.12       9040.90        85.60 o                         
  11   9   3      21124.14      21085.21       215.62 o                         
  13   9   3        229.12        124.35        18.12 o                         
  15   9   3        218.73        233.38        23.69 o                         
  17   9   3         65.57         92.61        24.54 o                         
  19   9   3       1371.88       1415.17        54.70 o                         
  21   9   3       3646.19       3911.06        96.21 o                         
  23   9   3         95.73         48.30        47.70 o                         
  25   9   3          3.88         15.86        60.04 o                         
   0  10   3       5321.60       5082.69        98.87 o                         
   2  10   3       3225.85       3233.79        49.00 o                         
   4  10   3         30.16         17.39         6.30 o                         
   6  10   3       1998.81       1963.84        27.92 o                         
   8  10   3       3878.75       4063.35        45.25 o                         
  10  10   3       7840.73       7932.61       104.59 o                         
  12  10   3       1379.04       1393.17        36.92 o                         
  14  10   3       2369.03       1964.64        65.69 o                         
  16  10   3        172.65         96.99        25.54 o                         
  18  10   3         42.36         35.52        26.59 o                         
  20  10   3        647.85        720.64        54.97 o                         
  22  10   3        216.20        216.18        50.74 o                         
  24  10   3         28.48        -50.34        50.34 o                         
   1  11   3       6057.19       6021.00        80.78 o                         
   3  11   3        446.71        460.17        12.43 o                         
   5  11   3        391.54        271.93        11.88 o                         
   7  11   3          1.23         -5.52         7.75 o                         
   9  11   3       3192.11       3191.20        51.03 o                         
  11  11   3       1391.08       1355.00        43.66 o                         
  13  11   3        321.52        248.61        23.47 o                         
  15  11   3        507.53        496.36        31.01 o                         
  17  11   3         57.36          1.67        32.60 o                         
  19  11   3       1518.98       1675.92        85.20 o                         
  21  11   3         82.87         96.41        38.62 o                         
  23  11   3         16.88        -49.95        49.95 o                         
   0  12   3       2513.52       2649.00       129.72 o                         
   2  12   3        730.49        740.78        24.92 o                         
   4  12   3       3143.88       3374.58        41.51 o                         
   6  12   3       1317.57       1324.86        23.15 o                         
   8  12   3         87.28         85.34        14.62 o                         
  10  12   3        984.36        964.80        33.08 o                         
  12  12   3          8.89         -7.03        21.62 o                         
  14  12   3        150.75        206.12        22.32 o                         
  16  12   3        127.12         93.98        23.70 o                         
  18  12   3        177.64        173.35        28.99 o                         
  20  12   3          9.57          6.01        33.24 o                         
  22  12   3        192.60        134.11        52.17 o                         
   1  13   3       1460.38       1410.26        67.09 o                         
   3  13   3        331.80        240.17        16.86 o                         
   5  13   3       7174.36       6765.34        90.62 o                         
   7  13   3         34.05         49.20        13.01 o                         
   9  13   3          8.86        -18.84        18.84 o                         
  11  13   3        348.92        351.52        27.85 o                         
  13  13   3        632.94        622.42        35.85 o                         
  15  13   3        477.83        573.87        37.87 o                         
  17  13   3         57.19         66.46        24.48 o                         
  19  13   3          0.10        -26.19        26.19 o                         
  21  13   3          3.13         19.14        46.44 o                         
   0  14   3          0.98         42.25        47.44 o                         
   2  14   3        297.87        192.16        37.41 o                         
   4  14   3       1096.56       1113.87        47.09 o                         
   6  14   3       1261.40        980.45        29.31 o                         
   8  14   3        100.14         96.69        19.84 o                         
  10  14   3        304.63        295.51        22.16 o                         
  12  14   3        853.89        924.77        39.82 o                         
  14  14   3         32.13          8.69        23.47 o                         
  16  14   3         27.61        -21.76        26.04 o                         
  18  14   3         82.15         57.58        32.69 o                         
  20  14   3        418.94        469.30        55.81 o                         
   1  15   3       2121.85       2028.51        85.96 o                         
   3  15   3       1577.03       1446.74        52.66 o                         
   5  15   3         24.65        -12.26        23.62 o                         
   7  15   3        332.71        388.05        28.92 o                         
   9  15   3       1375.49       1501.44        47.22 o                         
  11  15   3       1663.12       1668.99        52.87 o                         
  13  15   3        191.13         82.92        28.77 o                         
  15  15   3        304.83        363.38        40.56 o                         
  17  15   3         94.01         52.52        29.24 o                         
  19  15   3        171.98        295.24        59.60 o                         
   0  16   3       1466.45       1512.19       106.74 o                         
   2  16   3         53.25         81.99        36.95 o                         
   4  16   3        168.05        155.39        27.58 o                         
   6  16   3         26.77         73.54        22.58 o                         
   8  16   3         12.74        -24.65        24.65 o                         
  10  16   3        825.02        830.34        44.38 o                         
  12  16   3        544.44        460.31        32.42 o                         
  14  16   3          7.25         11.62        25.25 o                         
  16  16   3        241.83        252.09        35.53 o                         
  18  16   3         39.98         39.36        43.54 o                         
   1  17   3        443.76        568.09        83.76 o                         
   3  17   3         44.22        104.65        32.64 o                         
   5  17   3        511.60        525.92        30.49 o                         
   7  17   3          5.43         18.45        24.29 o                         
   9  17   3        139.61        205.43        30.92 o                         
  11  17   3        210.40        192.50        34.42 o                         
  13  17   3          3.88        -22.17        30.19 o                         
  15  17   3        632.05        676.31        43.19 o                         
  17  17   3         57.37        -77.09        77.09 o                         
   0  18   3        300.22        369.15        72.64 o                         
   2  18   3        638.21        524.22        86.73 o                         
   4  18   3         11.14          7.44        35.13 o                         
   6  18   3        109.34        165.17        39.16 o                         
   8  18   3        163.09        212.55        35.26 o                         
  10  18   3         46.34          4.77        28.36 o                         
  12  18   3        145.74        145.10        36.03 o                         
  14  18   3          7.33         40.58        36.93 o                         
  16  18   3        174.15        252.03        86.73 o                         
   1  19   3        127.42         45.12        55.22 o                         
   3  19   3        658.79        601.48        39.96 o                         
   5  19   3        625.59        794.33        56.71 o                         
   7  19   3        271.58        255.82        30.53 o                         
   9  19   3         41.97         51.14        28.69 o                         
  11  19   3        126.07         73.62        32.55 o                         
  13  19   3        415.97        389.19        42.92 o                         
   0  20   3        517.47        530.01        74.87 o                         
   2  20   3         10.21         12.20        42.17 o                         
   4  20   3          4.53         -2.88        29.62 o                         
   6  20   3        115.71        113.55        35.09 o                         
   8  20   3        357.79        478.35        46.31 o                         
  10  20   3         41.96        -17.84        30.06 o                         
  12  20   3         33.02          2.97        60.78 o                         
   1  21   3        308.07        260.22        47.10 o                         
   3  21   3        229.34        247.54        49.79 o                         
   5  21   3        311.90        296.14        83.39 o                         
   7  21   3         41.55         36.04        35.97 o                         
   0  22   3         14.23         12.60        59.30 o                         
   2  22   3        165.61        151.38        60.04 o                         
   0   0   4     755281.38     702782.75     15868.32 o                         
   2   0   4     113489.12     124420.54      1313.60 o                         
   4   0   4      17612.61      18050.36       180.63 o                         
   6   0   4       2107.73       2498.31        40.56 o                         
   8   0   4       2458.59       3277.60        54.50 o                         
  10   0   4      33862.02      32775.14       399.32 o                         
  12   0   4       3201.98       3394.28        63.26 o                         
  14   0   4       3562.37       3131.58        67.81 o                         
  16   0   4       1090.93        935.41        39.04 o                         
  18   0   4        191.65        160.64        27.44 o                         
  20   0   4       4150.85       4169.76        95.70 o                         
  22   0   4        522.10        541.56        43.00 o                         
  24   0   4        234.37        204.50        42.54 o                         
  26   0   4        624.48        656.02       134.17 o                         
   1   1   4       5357.02       4805.25        44.61 o                         
   3   1   4      12694.19      12846.29        96.15 o                         
   5   1   4       2148.02       2135.07        20.58 o                         
   7   1   4        838.38        752.36        13.85 o                         
   9   1   4        576.21        519.39        15.74 o                         
  11   1   4          4.31         -9.37         9.37 o                         
  13   1   4        409.44        298.91        15.91 o                         
  15   1   4          1.36        -13.16        13.16 o                         
  17   1   4         98.63         52.98        16.36 o                         
  19   1   4          5.09        -18.19        18.19 o                         
  21   1   4         34.12         18.18        21.67 o                         
  23   1   4         36.14          8.80        23.81 o                         
  25   1   4          4.46        -22.21        41.15 o                         
  27   1   4          0.83         54.11       111.19 o                         
   0   2   4       2486.32       2178.22        32.57 o                         
   2   2   4      31702.82      34401.97       237.84 o                         
   4   2   4         80.85         47.12         5.37 o                         
   6   2   4        840.62        748.16        12.78 o                         
   8   2   4      33890.23      36125.27       290.61 o                         
  10   2   4       2879.95       2704.76        34.85 o                         
  12   2   4       6634.67       7022.20        79.97 o                         
  14   2   4         99.50         46.19        13.22 o                         
  16   2   4       6334.25       5963.03        78.48 o                         
  18   2   4         20.60         -2.30        17.19 o                         
  20   2   4       3211.09       3414.04        69.97 o                         
  22   2   4       1375.54       1488.27        44.28 o                         
  24   2   4        179.49        116.55        35.57 o                         
  26   2   4        115.48        126.17        63.44 o                         
   1   3   4      10476.91       9830.08        79.99 o                         
   3   3   4       1490.48       1563.94        15.87 o                         
   5   3   4         19.79         20.95         5.36 o                         
   7   3   4       4365.05       4461.74        42.22 o                         
   9   3   4       5184.84       5276.10        53.18 o                         
  11   3   4        814.14        795.18        19.85 o                         
  13   3   4        242.00        258.56        15.32 o                         
  15   3   4       1490.91       1545.61        33.44 o                         
  17   3   4        898.32        823.70        27.78 o                         
  19   3   4         68.60         55.45        21.29 o                         
  21   3   4        451.38        475.98        31.32 o                         
  23   3   4        400.57        344.51        34.15 o                         
  25   3   4         28.99         49.66        49.38 o                         
  27   3   4         37.71        107.75        76.11 o                         
   0   4   4      43697.21      40217.66       527.52 o                         
   2   4   4      52014.16      50130.98       377.63 o                         
   4   4   4      46019.15      44520.75       327.91 o                         
   6   4   4      19485.83      18379.33       147.23 o                         
   8   4   4      66923.11      68005.52       539.83 o                         
  10   4   4       9028.67       8891.41        85.44 o                         
  12   4   4      10817.71       9970.04       103.01 o                         
  14   4   4      18527.23      17888.59       182.44 o                         
  16   4   4       6889.19       6780.75        83.33 o                         
  18   4   4      11923.00      11299.21       139.37 o                         
  20   4   4        838.67       1105.94        38.57 o                         
  22   4   4       2894.20       3009.61        69.03 o                         
  24   4   4       2685.85       2842.25        88.88 o                         
  26   4   4        501.22        370.38        74.44 o                         
   1   5   4      11976.33      12256.30       111.53 o                         
   3   5   4       9851.44      10203.15        88.52 o                         
   5   5   4       7875.60       7749.58        65.84 o                         
   7   5   4      15189.44      14925.57       125.07 o                         
   9   5   4       8524.52       8156.33        81.22 o                         
  11   5   4        603.14        587.75        18.00 o                         
  13   5   4       4081.55       4130.38        59.84 o                         
  15   5   4       5206.69       5413.97        69.49 o                         
  17   5   4       1664.99       1649.36        40.48 o                         
  19   5   4        749.77        712.36        38.55 o                         
  21   5   4        317.77        308.90        30.59 o                         
  23   5   4        737.50        800.92        44.23 o                         
  25   5   4        683.98        760.49        61.49 o                         
   0   6   4      10523.35      10412.01       130.68 o                         
   2   6   4      54145.89      57171.21       466.16 o                         
   4   6   4      66792.74      67082.59       545.75 o                         
   6   6   4     121213.82     124122.46      1037.38 o                         
   8   6   4      34618.59      34854.87       289.66 o                         
  10   6   4       3943.64       4084.45        46.61 o                         
  12   6   4       8440.17       8912.13        94.15 o                         
  14   6   4      34192.94      33811.18       315.91 o                         
  16   6   4      24211.51      23701.18       260.14 o                         
  18   6   4       7143.01       7207.57       109.60 o                         
  20   6   4       1100.00       1058.49        42.89 o                         
  22   6   4       1166.18       1271.54        65.47 o                         
  24   6   4       3258.33       3514.60       109.26 o                         
  26   6   4       5151.33       5867.11       172.65 o                         
   1   7   4      10338.32      10590.00        97.10 o                         
   3   7   4       5615.81       5576.53        53.51 o                         
   5   7   4       5943.13       5982.85        57.87 o                         
   7   7   4      11221.40      11958.50       112.61 o                         
   9   7   4       3103.86       3203.42        34.89 o                         
  11   7   4       1720.33       1671.84        27.47 o                         
  13   7   4       3536.09       3601.80        50.47 o                         
  15   7   4       3145.68       3321.57        57.76 o                         
  17   7   4       1339.19       1324.75        40.45 o                         
  19   7   4        524.55        498.59        39.12 o                         
  21   7   4        362.12        308.32        35.01 o                         
  23   7   4        665.22        711.28        56.80 o                         
  25   7   4        555.02        685.26        95.96 o                         
   0   8   4      11662.51      11699.87       169.57 o                         
   2   8   4      14074.63      14205.58       138.12 o                         
   4   8   4      28957.08      27688.19       253.11 o                         
   6   8   4      39296.00      39851.81       362.71 o                         
   8   8   4       3550.94       3532.95        39.74 o                         
  10   8   4      14866.42      14810.66       134.76 o                         
  12   8   4        278.17        301.51        14.79 o                         
  14   8   4      21771.59      21577.44       261.12 o                         
  16   8   4       8692.04       8718.96       130.48 o                         
  18   8   4        980.17        818.00        39.21 o                         
  20   8   4       1079.71        910.21        49.46 o                         
  22   8   4       1108.44       1165.58       100.15 o                         
  24   8   4       2393.09       2814.44       113.04 o                         
   1   9   4        214.94        238.47        11.65 o                         
   3   9   4       2306.44       2449.82        27.83 o                         
   5   9   4       2905.10       3102.50        37.02 o                         
   7   9   4       1056.11       1074.25        19.81 o                         
   9   9   4       1085.02       1131.76        24.44 o                         
  11   9   4         25.63         29.53        14.80 o                         
  13   9   4        403.72        346.62        22.13 o                         
  15   9   4       2718.89       2731.74        94.19 o                         
  17   9   4        262.87        318.77        29.09 o                         
  19   9   4          2.19        -12.93        27.64 o                         
  21   9   4         64.31         42.47        34.18 o                         
  23   9   4        284.45        165.99        53.18 o                         
  25   9   4        129.94        204.59       112.67 o                         
   0  10   4        343.54        516.20        28.36 o                         
   2  10   4       3730.03       4042.78        49.25 o                         
   4  10   4        670.45        726.66        14.08 o                         
   6  10   4       1708.63       1679.46        24.35 o                         
   8  10   4       1075.91       1062.66        22.76 o                         
  10  10   4        604.42        555.25        22.31 o                         
  12  10   4        826.23        865.14        31.53 o                         
  14  10   4       2540.15       2517.32        57.43 o                         
  16  10   4         69.67        108.52        25.78 o                         
  18  10   4       1012.07       1019.49        53.43 o                         
  20  10   4        212.08        367.46        40.70 o                         
  22  10   4       1830.34       1835.55        86.82 o                         
  24  10   4        377.69        311.60        71.69 o                         
   1  11   4        354.69        468.57        17.78 o                         
   3  11   4        387.27        430.05        13.01 o                         
   5  11   4         23.58         29.53         7.35 o                         
   7  11   4        154.38        179.74        12.72 o                         
   9  11   4         63.63         16.50        15.20 o                         
  11  11   4        197.57        121.85        22.63 o                         
  13  11   4          6.64          0.53        20.55 o                         
  15  11   4         39.95         39.65        23.43 o                         
  17  11   4         41.93         31.27        24.40 o                         
  19  11   4          3.27        -27.02        27.17 o                         
  21  11   4         37.75         23.87        44.10 o                         
  23  11   4         68.51         86.87        64.33 o                         
   0  12   4       1893.44       1820.54        49.51 o                         
   2  12   4       3237.93       3125.89        50.46 o                         
   4  12   4       4373.47       4252.18        58.26 o                         
   6  12   4        286.37        231.92        12.85 o                         
   8  12   4        411.07        443.20        22.34 o                         
  10  12   4        814.58        909.05        36.96 o                         
  12  12   4       2769.03       2101.82        60.48 o                         
  14  12   4        447.55        429.64        36.37 o                         
  16  12   4        225.88        163.22        26.33 o                         
  18  12   4         22.02          4.70        25.77 o                         
  20  12   4        602.26        465.73        44.88 o                         
  22  12   4        779.53        700.59        65.37 o                         
   1  13   4         59.32         92.94        13.44 o                         
   3  13   4         78.58         77.58        12.23 o                         
   5  13   4         41.74         27.43        10.57 o                         
   7  13   4          6.15        -14.22        14.22 o                         
   9  13   4          1.46          5.37        17.07 o                         
  11  13   4         18.75        -15.23        22.41 o                         
  13  13   4          1.13          3.40        24.84 o                         
  15  13   4          9.34        -24.98        24.98 o                         
  17  13   4         15.26         12.64        29.88 o                         
  19  13   4          2.23        -29.56        29.56 o                         
  21  13   4         12.04        -46.38        46.38 o                         
   0  14   4      18596.80      18572.52       672.33 o                         
   2  14   4         34.55        -20.95        20.95 o                         
   4  14   4        688.08        725.39        36.51 o                         
   6  14   4        301.67        342.98        25.48 o                         
   8  14   4        556.60        706.69        28.03 o                         
  10  14   4       5151.60       5029.33        91.23 o                         
  12  14   4       1224.87       1183.56        41.74 o                         
  14  14   4        124.03        192.16        29.60 o                         
  16  14   4        434.13        407.61        37.62 o                         
  18  14   4        491.85        602.71        46.08 o                         
  20  14   4        675.03        597.88        61.20 o                         
   1  15   4        851.95        948.44        63.84 o                         
   3  15   4        362.35        365.25        30.15 o                         
   5  15   4         23.26         32.95        19.10 o                         
   7  15   4         59.22         83.19        19.73 o                         
   9  15   4        896.08       1085.92        42.71 o                         
  11  15   4        614.14        598.45        30.63 o                         
  13  15   4         34.62         51.31        21.34 o                         
  15  15   4          6.50        -13.50        25.79 o                         
  17  15   4         42.78         66.91        32.12 o                         
  19  15   4        107.40        237.50        49.56 o                         
   0  16   4       3407.02       3659.65       183.83 o                         
   2  16   4       4362.94       4146.23       141.50 o                         
   4  16   4       4507.96       4310.76       112.01 o                         
   6  16   4        664.66        722.45        35.50 o                         
   8  16   4       6702.24       6446.28       136.54 o                         
  10  16   4       2743.61       3051.79        72.87 o                         
  12  16   4       1162.21       1011.91        51.81 o                         
  14  16   4        712.54        656.03        39.96 o                         
  16  16   4       2071.02       2233.89        84.60 o                         
  18  16   4        345.81        198.66        91.92 o                         
   1  17   4        543.09        584.16        90.81 o                         
   3  17   4        476.82        498.49        35.62 o                         
   5  17   4        578.89        688.04        44.23 o                         
   7  17   4        492.79        564.57        35.74 o                         
   9  17   4        421.76        460.63        39.16 o                         
  11  17   4        210.13        238.77        27.56 o                         
  13  17   4        272.98        351.31        32.75 o                         
  15  17   4        159.37        256.27        44.03 o                         
  17  17   4        113.77         85.25        83.76 o                         
   0  18   4       2897.85       3078.49       168.27 o                         
   2  18   4       1215.62       1286.90       215.71 o                         
   4  18   4       4500.47       4359.83       116.53 o                         
   6  18   4       2781.87       2635.75        71.14 o                         
   8  18   4       4111.83       4014.14       105.82 o                         
  10  18   4        104.57         85.64        30.22 o                         
  12  18   4       1508.88       1910.52        70.66 o                         
  14  18   4       1541.96       1695.73        71.89 o                         
   1  19   4        228.59        220.78        57.45 o                         
   3  19   4        441.05        535.98        38.00 o                         
   5  19   4         91.46         77.35        33.44 o                         
   7  19   4        196.75        185.24        42.30 o                         
   9  19   4        273.58        206.31        37.41 o                         
  11  19   4        123.13         95.55        40.66 o                         
  13  19   4        183.40        120.58        43.62 o                         
   0  20   4         41.58         23.72        64.49 o                         
   2  20   4        838.16        896.72        69.14 o                         
   4  20   4       1664.58       1776.47        95.05 o                         
   6  20   4        416.61        357.13        62.41 o                         
   8  20   4        867.64        860.05        80.24 o                         
  10  20   4          4.18         19.07        38.28 o                         
   1  21   4          4.31        -12.05        42.72 o                         
   3  21   4        117.24        193.17        52.14 o                         
   5  21   4        187.09        161.47        52.63 o                         
   7  21   4         31.07        -35.22        48.96 o                         
   1   1   5       4881.55       4308.13        36.72 o                         
   3   1   5        381.61        485.36        10.96 o                         
   5   1   5       2983.33       3241.56        33.70 o                         
   7   1   5        631.52        492.74        14.32 o                         
   9   1   5        136.07         52.03         9.52 o                         
  11   1   5        736.22        740.10        20.59 o                         
  13   1   5        264.83        262.43        16.07 o                         
  15   1   5        389.06        401.58        20.36 o                         
  17   1   5        211.62        197.39        19.19 o                         
  19   1   5        436.94        370.15        25.22 o                         
  21   1   5         11.45         -6.94        22.77 o                         
  23   1   5         13.95         29.25        27.10 o                         
  25   1   5          1.53        -30.06        46.21 o                         
  27   1   5         61.83        116.38       121.57 o                         
   0   2   5      20156.93      19728.63       197.59 o                         
   2   2   5      18936.01      19682.58       148.86 o                         
   4   2   5       5156.78       5155.42        50.97 o                         
   6   2   5          0.64         -6.02         6.02 o                         
   8   2   5       1241.66       1214.69        20.37 o                         
  10   2   5      13081.77      12442.78       123.61 o                         
  12   2   5       3989.18       3830.76        51.39 o                         
  14   2   5        877.42        917.72        24.91 o                         
  16   2   5         37.33          4.92        15.36 o                         
  18   2   5        516.79        439.77        25.39 o                         
  20   2   5        951.54        920.74        35.38 o                         
  22   2   5       1107.93       1043.35        43.39 o                         
  24   2   5        141.53        165.63        37.41 o                         
  26   2   5         26.17         47.72        69.76 o                         
   1   3   5       6758.80       7729.72        65.59 o                         
   3   3   5        233.65        197.19         7.43 o                         
   5   3   5       4053.41       3579.63        35.31 o                         
   7   3   5        500.99        566.28        13.01 o                         
   9   3   5         85.06         52.81         9.38 o                         
  11   3   5       2766.32       2945.52        40.87 o                         
  13   3   5        279.60        315.70        16.86 o                         
  15   3   5       2502.03       2337.30        41.26 o                         
  17   3   5        634.67        668.83        26.68 o                         
  19   3   5        176.71        182.94        23.71 o                         
  21   3   5        446.46        299.42        28.88 o                         
  23   3   5        302.96        277.48        33.08 o                         
  25   3   5        448.84        446.09        60.62 o                         
   0   4   5      11425.39      12092.66       135.35 o                         
   2   4   5       9810.83      10528.81        84.36 o                         
   4   4   5        712.60        599.74        12.10 o                         
   6   4   5       2409.20       2644.11        29.95 o                         
   8   4   5       6462.25       6015.80        60.85 o                         
  10   4   5      11310.61      11557.42       111.89 o                         
  12   4   5         31.73         24.45        11.66 o                         
  14   4   5        472.17        492.25        20.68 o                         
  16   4   5       1974.90       2132.00        42.51 o                         
  18   4   5       1328.42       1189.55        36.28 o                         
  20   4   5       1206.71       1236.83        43.57 o                         
  22   4   5        429.09        388.88        33.55 o                         
  24   4   5        180.87        244.27        42.77 o                         
  26   4   5          0.64         -4.48        61.70 o                         
   1   5   5       2432.78       2176.17        26.74 o                         
   3   5   5       5351.12       6001.27        55.99 o                         
   5   5   5        308.36        335.90        10.28 o                         
   7   5   5       4994.48       5544.77        52.97 o                         
   9   5   5       2548.81       2633.78        34.92 o                         
  11   5   5       1061.23        949.38        20.91 o                         
  13   5   5       3342.95       3401.28        48.70 o                         
  15   5   5        374.65        374.04        20.88 o                         
  17   5   5        210.59        195.99        21.85 o                         
  19   5   5        113.85         66.52        23.78 o                         
  21   5   5        373.78        362.51        33.98 o                         
  23   5   5          0.83         28.22        39.57 o                         
  25   5   5        110.01        110.98        52.45 o                         
   0   6   5       1158.85        868.02        20.76 o                         
   2   6   5       1493.69       1582.63        19.99 o                         
   4   6   5      10898.62      10851.78        98.59 o                         
   6   6   5         36.20        142.08        10.53 o                         
   8   6   5         40.22         29.10         8.71 o                         
  10   6   5        738.71        695.99        16.60 o                         
  12   6   5         37.54         33.90        10.38 o                         
  14   6   5       1201.82       1209.71        32.45 o                         
  16   6   5        289.85        381.25        25.33 o                         
  18   6   5        117.27         65.29        23.21 o                         
  20   6   5        195.54        238.11        29.64 o                         
  22   6   5         72.83          5.19        30.92 o                         
  24   6   5         18.09          8.88        43.94 o                         
  26   6   5         93.94        146.03        59.56 o                         
   1   7   5        115.92        126.74         7.20 o                         
   3   7   5       1774.63       2007.43        26.08 o                         
   5   7   5        564.53        595.64        14.43 o                         
   7   7   5       1168.02       1345.33        23.43 o                         
   9   7   5       1021.85        805.33        16.02 o                         
  11   7   5       1726.16       1655.43        28.02 o                         
  13   7   5         35.53         69.62        14.31 o                         
  15   7   5          0.04         -0.18        17.93 o                         
  17   7   5          3.40        -20.08        20.08 o                         
  19   7   5          3.34        -24.19        24.19 o                         
  21   7   5        246.98        205.46        33.82 o                         
  23   7   5        165.53        157.33        45.25 o                         
  25   7   5        179.49        118.83        56.22 o                         
   0   8   5       4135.36       3896.38        56.38 o                         
   2   8   5       9421.11       9568.90        84.86 o                         
   4   8   5        633.88        862.04        21.99 o                         
   6   8   5         34.22         73.54         9.11 o                         
   8   8   5       1777.77       1858.87        29.14 o                         
  10   8   5       1729.78       1641.14        27.29 o                         
  12   8   5       7486.95       7090.54        82.03 o                         
  14   8   5        235.05        287.63        22.90 o                         
  16   8   5        100.32         51.23        24.11 o                         
  18   8   5        259.55        230.06        29.72 o                         
  20   8   5        962.29        898.25        44.95 o                         
  22   8   5        296.48        223.50        50.33 o                         
  24   8   5         78.27         77.24        52.59 o                         
   1   9   5       2208.24       2127.68        26.05 o                         
   3   9   5        804.72        824.02        17.17 o                         
   5   9   5        263.34        437.47        13.42 o                         
   7   9   5        671.92        623.83        16.58 o                         
   9   9   5        122.88        105.63        11.99 o                         
  11   9   5       7018.52       6847.29        99.12 o                         
  13   9   5        411.60        427.06        25.52 o                         
  15   9   5        291.21        193.23        25.53 o                         
  17   9   5          9.55          0.20        24.09 o                         
  19   9   5          1.97          3.72        29.26 o                         
  21   9   5        720.82        694.53        51.12 o                         
  23   9   5         37.57         73.60        50.29 o                         
   0  10   5       5201.94       4877.61        76.20 o                         
   2  10   5       1809.53       1841.38        24.85 o                         
   4  10   5        540.49        556.80        13.61 o                         
   6  10   5        947.19        985.33        23.17 o                         
   8  10   5       1064.33       1100.11        23.94 o                         
  10  10   5       7721.27       7820.90       111.51 o                         
  12  10   5          9.95         29.04        22.10 o                         
  14  10   5        764.09        624.56        31.66 o                         
  16  10   5        477.99        453.49        33.43 o                         
  18  10   5        254.71        319.13        37.29 o                         
  20  10   5       1270.22       1328.84        61.32 o                         
  22  10   5         79.62         79.15        51.85 o                         
  24  10   5          4.39         77.09       104.52 o                         
   1  11   5         62.13         41.62         7.02 o                         
   3  11   5       1862.83       2003.37        26.90 o                         
   5  11   5         34.58         28.36         7.58 o                         
   7  11   5       1387.31       1218.39        29.78 o                         
   9  11   5         38.23         12.15        15.15 o                         
  11  11   5        112.49         68.46        22.20 o                         
  13  11   5         46.56         28.70        25.19 o                         
  15  11   5       1732.61       1665.11        51.88 o                         
  17  11   5        181.16        193.82        29.36 o                         
  19  11   5        410.84        467.22        39.06 o                         
  21  11   5         20.54        -36.42        45.08 o                         
  23  11   5         34.22        -80.06        89.69 o                         
   0  12   5       2456.34       2495.81        77.91 o                         
   2  12   5        374.24        412.33        15.24 o                         
   4  12   5       2343.97       2453.50        39.43 o                         
   6  12   5          0.01        -11.13        11.13 o                         
   8  12   5         63.91         43.30        16.72 o                         
  10  12   5       2321.59       2324.36        62.34 o                         
  12  12   5        217.99        198.40        28.93 o                         
  14  12   5        992.05       1088.59        48.34 o                         
  16  12   5        240.00        237.74        35.19 o                         
  18  12   5        315.11        309.85        32.96 o                         
  20  12   5        239.87        250.52        40.38 o                         
  22  12   5         47.70         94.14       105.26 o                         
   1  13   5       3744.29       3743.67        68.60 o                         
   3  13   5       1563.43       1540.18        32.88 o                         
   5  13   5       1708.55       1595.78        35.74 o                         
   7  13   5        201.01        155.92        19.21 o                         
   9  13   5        197.43        146.53        21.63 o                         
  11  13   5        404.47        346.18        28.00 o                         
  13  13   5        231.20        277.35        31.16 o                         
  15  13   5         99.61        130.75        31.03 o                         
  17  13   5         56.27          0.87        30.94 o                         
  19  13   5          5.79         42.83        43.59 o                         
  21  13   5          1.43        -44.48        94.14 o                         
   0  14   5       2096.95       2276.54        92.66 o                         
   2  14   5         27.63         17.96        38.30 o                         
   4  14   5         64.99         25.96        17.06 o                         
   6  14   5        160.93        120.84        17.71 o                         
   8  14   5        126.03        166.75        21.09 o                         
  10  14   5        334.95        368.50        26.83 o                         
  12  14   5        453.39        429.30        30.98 o                         
  14  14   5          1.77        -25.83        25.83 o                         
  16  14   5          4.38        -28.29        28.29 o                         
  18  14   5        109.84         94.03        43.03 o                         
  20  14   5        150.61        195.17        73.23 o                         
   1  15   5       1000.52       1007.75        67.62 o                         
   3  15   5         13.51         -4.24        19.10 o                         
   5  15   5        332.22        287.59        22.56 o                         
   7  15   5        131.59        158.64        19.34 o                         
   9  15   5        295.06        281.38        24.81 o                         
  11  15   5        358.31        342.65        30.91 o                         
  13  15   5         73.06         67.66        23.05 o                         
  15  15   5        108.42         60.86        25.76 o                         
  17  15   5         24.06        -11.97        39.64 o                         
   0  16   5       1202.89       1208.27       106.74 o                         
   2  16   5          0.52          6.13        40.87 o                         
   4  16   5         58.20         42.71        29.29 o                         
   6  16   5          1.74          9.64        18.36 o                         
   8  16   5          2.24          4.10        25.61 o                         
  10  16   5        386.29        460.02        33.08 o                         
  12  16   5         40.96         38.09        20.61 o                         
  14  16   5         12.82         39.10        28.73 o                         
  16  16   5          4.26         10.13        31.48 o                         
   1  17   5         29.73        -40.72        40.72 o                         
   3  17   5        189.77        237.46        31.86 o                         
   5  17   5        646.04        555.27        54.70 o                         
   7  17   5          0.27         -0.71        25.62 o                         
   9  17   5         25.43          7.78        21.76 o                         
  11  17   5         11.38         25.98        23.78 o                         
  13  17   5        112.17        144.71        34.34 o                         
  15  17   5        118.62        109.18        40.09 o                         
   0  18   5          3.25          0.00        64.49 o                         
   2  18   5        140.96        158.12        48.74 o                         
   4  18   5        640.96        732.22        50.63 o                         
   6  18   5       1011.42       1080.75        57.78 o                         
   8  18   5        232.61        384.95        40.76 o                         
  10  18   5         29.65         38.26        34.24 o                         
  12  18   5          0.11        -32.21        32.21 o                         
  14  18   5        134.54        153.77        48.82 o                         
   1  19   5          7.02          6.31        44.02 o                         
   3  19   5        630.47        707.58        65.74 o                         
   5  19   5         91.87         88.62        33.08 o                         
   7  19   5          0.75         11.23        34.54 o                         
   9  19   5         32.26          7.96        28.59 o                         
  11  19   5        216.55        200.49        36.36 o                         
  13  19   5        113.19        -24.25        42.72 o                         
   0  20   5        344.32        378.79        81.54 o                         
   2  20   5          5.86        -31.01        72.64 o                         
   4  20   5        383.74        510.61        62.89 o                         
   6  20   5         38.62         -0.42        33.93 o                         
   8  20   5        111.03         99.21        39.21 o                         
  10  20   5         53.30         -5.93        55.60 o                         
   1  21   5         72.64         36.97        47.43 o                         
   3  21   5         13.98         51.58        68.57 o                         
   5  21   5         93.72        116.60        53.71 o                         
   0   0   6       9855.60       8244.04       296.48 o                         
   2   0   6      30405.97      30176.50       644.30 o                         
   4   0   6      11220.23      11914.52       157.34 o                         
   6   0   6        495.89        544.86        19.12 o                         
   8   0   6       6874.84       7264.83       108.97 o                         
  10   0   6      20974.14      20799.63       319.37 o                         
  12   0   6       8026.91       7947.03       133.08 o                         
  14   0   6       1168.06       1106.55        47.90 o                         
  16   0   6         85.59         99.14        24.83 o                         
  18   0   6       3193.84       3325.09        81.47 o                         
  20   0   6       3956.78       4415.21       101.33 o                         
  22   0   6        842.44       1002.13        59.40 o                         
  24   0   6         30.67         60.04        53.65 o                         
  26   0   6        182.82        385.46       123.79 o                         
   1   1   6      44095.59      42512.11       375.31 o                         
   3   1   6      40119.67      42157.32       337.85 o                         
   5   1   6       1228.63       1112.52        21.19 o                         
   7   1   6       5412.54       4874.16        54.25 o                         
   9   1   6      46942.73      47140.10       430.31 o                         
  11   1   6      18652.49      17637.88       177.91 o                         
  13   1   6       9134.83       9079.69       106.06 o                         
  15   1   6       1353.86       1496.39        35.00 o                         
  17   1   6        635.28        705.84        27.38 o                         
  19   1   6       8992.23       9294.15       117.22 o                         
  21   1   6       4477.28       4687.16        87.95 o                         
  23   1   6       1017.15        959.46        44.89 o                         
  25   1   6        297.52        260.98        67.49 o                         
   0   2   6        891.30        563.85        19.61 o                         
   2   2   6      10085.15       8936.26       110.18 o                         
   4   2   6      14192.91      14380.39       124.82 o                         
   6   2   6       4879.33       4385.92        46.56 o                         
   8   2   6       2614.53       2289.76        33.14 o                         
  10   2   6       5777.70       5552.20        69.23 o                         
  12   2   6       3254.93       3272.39        51.17 o                         
  14   2   6       2367.07       2139.21        40.30 o                         
  16   2   6        376.83        399.16        22.11 o                         
  18   2   6       2244.81       2356.75        48.12 o                         
  20   2   6       1900.53       2054.68        52.09 o                         
  22   2   6         35.48         41.99        26.64 o                         
  24   2   6        155.16        120.12        44.08 o                         
  26   2   6        546.85        612.05        95.61 o                         
   1   3   6      25251.00      25357.81       201.38 o                         
   3   3   6       3731.63       3663.72        49.30 o                         
   5   3   6      16282.51      16530.12       148.75 o                         
   7   3   6      15118.50      15532.38       135.50 o                         
   9   3   6       2244.47       1844.97        28.97 o                         
  11   3   6      18251.57      18488.59       185.86 o                         
  13   3   6       3532.64       3438.44        49.92 o                         
  15   3   6       1319.45       1178.23        31.41 o                         
  17   3   6       3373.45       3671.94        62.91 o                         
  19   3   6       3154.66       3233.30        61.59 o                         
  21   3   6       1534.59       1647.49        48.27 o                         
  23   3   6        409.04        383.48        39.04 o                         
  25   3   6        611.34        591.67        65.44 o                         
   0   4   6       1576.04       1855.54        31.52 o                         
   2   4   6       2181.09       2357.23        29.24 o                         
   4   4   6       1431.34       1498.86        22.91 o                         
   6   4   6       1312.75       1406.52        23.54 o                         
   8   4   6         25.63         -0.43         8.33 o                         
  10   4   6       1680.13       1695.79        28.30 o                         
  12   4   6       5461.92       5607.09        68.48 o                         
  14   4   6         17.74         -1.68        14.01 o                         
  16   4   6          7.04         -3.25        18.18 o                         
  18   4   6        974.47        972.97        35.97 o                         
  20   4   6        453.08        482.21        32.97 o                         
  22   4   6        300.45        359.23        34.10 o                         
  24   4   6         15.94         22.04        43.76 o                         
  26   4   6        128.55        126.07        66.89 o                         
   1   5   6        363.13        303.18         8.32 o                         
   3   5   6      15875.46      15971.91       133.34 o                         
   5   5   6      22595.10      22440.66       209.52 o                         
   7   5   6       4222.58       4292.26        46.80 o                         
   9   5   6       1511.31       1715.29        27.78 o                         
  11   5   6         15.20         -1.06         9.95 o                         
  13   5   6       2927.70       2835.78        44.32 o                         
  15   5   6       4296.19       4131.21        64.87 o                         
  17   5   6       5300.50       5045.16        80.85 o                         
  19   5   6          9.21        -22.68        22.68 o                         
  21   5   6        227.04        188.44        31.27 o                         
  23   5   6        498.82        546.07        53.59 o                         
  25   5   6        153.70         71.03        65.75 o                         
   0   6   6       1874.98       2119.94        38.57 o                         
   2   6   6         29.59         -6.83         6.83 o                         
   4   6   6      11004.51      11338.78       106.91 o                         
   6   6   6       1566.74       1466.63        27.15 o                         
   8   6   6        366.03        411.84        13.49 o                         
  10   6   6        126.78         90.76        10.31 o                         
  12   6   6        260.80        203.73        14.76 o                         
  14   6   6        661.21        697.67        35.48 o                         
  16   6   6       1493.04       1494.17        40.11 o                         
  18   6   6         22.12          6.83        22.28 o                         
  20   6   6          2.63        -27.29        27.29 o                         
  22   6   6        110.20         34.27        40.46 o                         
  24   6   6         80.41        106.10        61.74 o                         
   1   7   6         62.95         77.21        10.66 o                         
   3   7   6       4423.62       4268.27        48.59 o                         
   5   7   6      17687.90      17832.67       163.52 o                         
   7   7   6       5608.92       5481.11        63.28 o                         
   9   7   6        665.22        693.61        21.15 o                         
  11   7   6        563.36        574.44        19.62 o                         
  13   7   6       1075.56       1070.13        31.51 o                         
  15   7   6       4657.13       4801.01        75.21 o                         
  17   7   6       1950.55       1898.97        52.52 o                         
  19   7   6         90.35         82.82        28.49 o                         
  21   7   6         38.42         31.13        31.95 o                         
  23   7   6        462.95        487.57        54.74 o                         
  25   7   6       1104.13       1190.72        99.65 o                         
   0   8   6       1373.59       1610.28        33.48 o                         
   2   8   6        916.14        956.01        17.11 o                         
   4   8   6       5115.33       5330.64        58.61 o                         
   6   8   6       3827.16       4099.97        48.42 o                         
   8   8   6        201.32        271.94        12.32 o                         
  10   8   6        643.18        609.94        31.13 o                         
  12   8   6       2866.36       2638.55        48.13 o                         
  14   8   6        649.34        611.43        33.13 o                         
  16   8   6        582.35        527.41        33.67 o                         
  18   8   6        257.86        188.61        29.96 o                         
  20   8   6        411.17        370.00        36.84 o                         
  22   8   6        136.94         27.54        46.71 o                         
  24   8   6        283.25        275.84        58.83 o                         
   1   9   6       1541.16       1585.22        22.37 o                         
   3   9   6       3435.73       3483.41        40.43 o                         
   5   9   6      11166.36      10950.01       109.04 o                         
   7   9   6       1630.11       1499.23        30.82 o                         
   9   9   6       1198.93       1189.75        28.55 o                         
  11   9   6        298.56        264.75        21.88 o                         
  13   9   6       4340.78       4642.35       100.07 o                         
  15   9   6       2388.56       2742.44        88.45 o                         
  17   9   6        508.24        534.06        34.60 o                         
  19   9   6        258.56        211.99        34.83 o                         
  21   9   6        450.98        413.16        55.35 o                         
  23   9   6        260.61        318.73        59.13 o                         
   0  10   6       1815.19       1945.75        38.96 o                         
   2  10   6       2658.82       2747.68        32.75 o                         
   4  10   6       8573.95       8353.38        89.14 o                         
   6  10   6       5398.31       5580.46        67.27 o                         
   8  10   6       1838.00       1944.25        35.30 o                         
  10  10   6        713.66        685.84        33.22 o                         
  12  10   6       2529.49       2439.33        78.12 o                         
  14  10   6       2417.27       2171.34        62.87 o                         
  16  10   6        865.84        804.80        41.02 o                         
  18  10   6        918.34        994.09        62.65 o                         
  20  10   6        429.20        407.62        44.32 o                         
  22  10   6        122.95         89.57        49.97 o                         
   1  11   6      10072.02      10003.17        97.91 o                         
   3  11   6       3144.72       2997.66        40.45 o                         
   5  11   6       2577.21       2601.89        42.07 o                         
   7  11   6       1053.53       1153.00        35.19 o                         
   9  11   6       5040.67       5016.44        78.95 o                         
  11  11   6       7403.54       7087.74       125.20 o                         
  13  11   6       2133.69       2191.36        86.15 o                         
  15  11   6        623.63        762.26        52.88 o                         
  17  11   6        265.09        271.99        38.34 o                         
  19  11   6       1174.59       1203.78        57.31 o                         
  21  11   6       1523.93       1427.63       125.93 o                         
   0  12   6        540.98        696.45        34.99 o                         
   2  12   6       6007.22       5970.19        78.59 o                         
   4  12   6       3021.06       2992.70        54.57 o                         
   6  12   6        214.76        217.70        21.20 o                         
   8  12   6       3078.89       3169.73        66.78 o                         
  10  12   6       2530.47       2549.25        61.79 o                         
  12  12   6       1239.91       1205.60        49.66 o                         
  14  12   6       1057.61       1015.45        48.00 o                         
  16  12   6        376.17        388.46        46.12 o                         
  18  12   6        261.72        249.22        45.34 o                         
  20  12   6        841.84        902.53        77.25 o                         
   1  13   6       5190.25       5129.39        73.79 o                         
   3  13   6      12161.70      12213.63       169.35 o                         
   5  13   6        333.07        320.15        22.47 o                         
   7  13   6       4360.96       4524.98        83.92 o                         
   9  13   6       6202.37       6150.07       108.79 o                         
  11  13   6       3569.40       3321.42        73.73 o                         
  13  13   6       3161.16       2907.69        78.45 o                         
  15  13   6         33.50         21.77        29.86 o                         
  17  13   6        886.88        928.77        52.99 o                         
  19  13   6       1119.73       1267.10        73.41 o                         
   0  14   6       1422.94       1676.04        79.58 o                         
   2  14   6        563.17        704.86        31.65 o                         
   4  14   6         80.45         36.56        17.03 o                         
   6  14   6        337.53        281.36        22.60 o                         
   8  14   6        400.44        451.98        28.03 o                         
  10  14   6        583.79        608.23        32.99 o                         
  12  14   6        517.33        531.03        33.28 o                         
  14  14   6         84.08         39.59        25.13 o                         
  16  14   6          1.49         38.56        31.76 o                         
  18  14   6        478.69        568.26        56.77 o                         
   1  15   6       5264.62       5211.95       113.06 o                         
   3  15   6        372.92        367.42        25.28 o                         
   5  15   6       1913.14       1680.21        60.74 o                         
   7  15   6        599.98        644.09        29.95 o                         
   9  15   6       4416.79       4340.12        84.56 o                         
  11  15   6       1379.10       1271.65        44.33 o                         
  13  15   6       1013.21        885.64        39.90 o                         
  15  15   6        160.88        102.94        32.14 o                         
  17  15   6        165.10        128.27        45.11 o                         
   0  16   6        322.78        330.47        48.55 o                         
   2  16   6         41.71         53.34        22.25 o                         
   4  16   6         90.50        101.31        24.18 o                         
   6  16   6          1.46        -11.86        20.48 o                         
   8  16   6          3.74         16.18        19.21 o                         
  10  16   6        333.09        363.13        27.28 o                         
  12  16   6          3.00        -21.37        21.37 o                         
  14  16   6          0.82        -22.29        26.33 o                         
  16  16   6          0.87         30.52        40.78 o                         
   1  17   6        400.26        409.41        58.30 o                         
   3  17   6        297.08        271.34        37.40 o                         
   5  17   6       1433.48       1355.12        94.89 o                         
   7  17   6       1174.86       1084.34        41.72 o                         
   9  17   6          7.32          7.00        31.40 o                         
  11  17   6       1171.22       1198.99        49.09 o                         
  13  17   6         64.75         80.24        37.49 o                         
  15  17   6        803.09        763.57        63.66 o                         
   0  18   6        104.81         10.38        65.97 o                         
   2  18   6         16.82         24.98        45.57 o                         
   4  18   6          2.00        -11.18        30.48 o                         
   6  18   6         63.66        111.16        27.09 o                         
   8  18   6         12.20         63.88        28.67 o                         
  10  18   6        115.10         92.68        32.13 o                         
  12  18   6          2.14         -8.64        33.12 o                         
  14  18   6         10.53        -17.19        47.96 o                         
   1  19   6         16.38         54.35        48.15 o                         
   3  19   6         78.71        134.59        52.35 o                         
   5  19   6       1073.94       1108.05        59.78 o                         
   7  19   6          5.85        -34.13        34.13 o                         
   9  19   6        280.64        247.10        35.09 o                         
  11  19   6         30.08         26.74        36.72 o                         
   0  20   6        220.23        195.70        77.09 o                         
   2  20   6         95.10        132.69        53.46 o                         
   4  20   6        164.15        293.81        60.41 o                         
   6  20   6        380.67        376.58        65.49 o                         
   8  20   6        154.36        111.99        47.99 o                         
   1  21   6          2.82        -43.10        49.24 o                         
   3  21   6        348.37        347.85        62.89 o                         
   1   1   7       7720.92       7650.53        99.43 o                         
   3   1   7        108.97        308.79        18.70 o                         
   5   1   7      20514.26      19415.98       269.50 o                         
   7   1   7       1371.39       1100.97        23.60 o                         
   9   1   7        760.95        825.05        21.60 o                         
  11   1   7       1578.93       1459.05        31.16 o                         
  13   1   7       1270.55       1167.17        30.00 o                         
  15   1   7        955.30       1032.05        29.72 o                         
  17   1   7       1252.17       1294.78        35.26 o                         
  19   1   7        150.13        105.50        24.40 o                         
  21   1   7         17.32         69.78        28.72 o                         
  23   1   7        356.96        476.26        40.40 o                         
  25   1   7        106.02        104.18        64.60 o                         
   0   2   7       2257.33       2212.03        43.13 o                         
   2   2   7       5800.54       6721.36        69.33 o                         
   4   2   7        325.98        351.60        13.46 o                         
   6   2   7        637.76        724.70        16.89 o                         
   8   2   7          1.54         -7.78        10.96 o                         
  10   2   7       2290.44       2060.47        35.63 o                         
  12   2   7         20.22         28.55        13.74 o                         
  14   2   7          0.18         21.92        15.30 o                         
  16   2   7         72.07         95.52        18.72 o                         
  18   2   7         31.77         28.86        21.55 o                         
  20   2   7         66.60         58.20        25.73 o                         
  22   2   7        394.79        363.54        34.78 o                         
  24   2   7         71.97          6.33        45.08 o                         
  26   2   7          0.22        104.52       117.12 o                         
   1   3   7       1289.82       1318.96        21.07 o                         
   3   3   7      20677.09      20613.70       247.71 o                         
   5   3   7      50642.13      49425.18       426.57 o                         
   7   3   7      14700.88      14351.41       135.96 o                         
   9   3   7       1570.76       1738.11        31.48 o                         
  11   3   7        251.51        246.14        16.01 o                         
  13   3   7       2722.10       2732.79        48.15 o                         
  15   3   7      20912.41      20521.37       219.35 o                         
  17   3   7       1862.88       1965.72        46.57 o                         
  19   3   7        174.70        163.72        25.85 o                         
  21   3   7         54.31         48.26        27.70 o                         
  23   3   7        219.71        202.59        42.70 o                         
  25   3   7       2035.03       2185.30       213.87 o                         
   0   4   7        437.39        364.68        17.83 o                         
   2   4   7       2037.26       1923.36        29.76 o                         
   4   4   7       1254.25       1132.90        22.86 o                         
   6   4   7        701.54        591.89        15.43 o                         
   8   4   7         77.48         87.46        10.71 o                         
  10   4   7        872.21        837.58        21.92 o                         
  12   4   7          2.92        -12.84        12.84 o                         
  14   4   7       1227.56       1242.31        31.54 o                         
  16   4   7       4162.40       3882.66        64.31 o                         
  18   4   7        612.20        613.49        33.42 o                         
  20   4   7        211.36        154.29        29.02 o                         
  22   4   7          0.15        -33.77        33.77 o                         
  24   4   7          0.22          3.98        57.31 o                         
   1   5   7        185.23        225.62         9.68 o                         
   3   5   7       8039.33       7463.27        77.19 o                         
   5   5   7       2860.22       2410.07        34.54 o                         
   7   5   7       8738.87       8842.80        91.10 o                         
   9   5   7          7.45         -6.61         7.75 o                         
  11   5   7          8.20         -9.91        11.54 o                         
  13   5   7       4203.11       4029.29        61.77 o                         
  15   5   7        826.15        846.65        32.20 o                         
  17   5   7       1499.13       1508.47        46.03 o                         
  19   5   7          7.74        -19.34        23.50 o                         
  21   5   7          5.29        -14.74        29.30 o                         
  23   5   7        821.93        894.08        61.62 o                         
  25   5   7         79.17         50.33        67.67 o                         
   0   6   7       5683.63       5888.05        89.69 o                         
   2   6   7       1185.20       1295.39        22.64 o                         
   4   6   7        436.15        561.23        15.92 o                         
   6   6   7        721.08        808.98        17.61 o                         
   8   6   7        454.17        402.89        14.90 o                         
  10   6   7         32.61         -5.40         9.80 o                         
  12   6   7          3.77        -13.76        13.76 o                         
  14   6   7          8.18        -13.86        17.11 o                         
  16   6   7         30.01         26.06        20.10 o                         
  18   6   7         10.71         -7.04        24.84 o                         
  20   6   7          3.24        -28.22        28.22 o                         
  22   6   7         14.90        -37.68        37.68 o                         
  24   6   7         19.55         45.14        51.63 o                         
   1   7   7       2209.68       2127.52        28.85 o                         
   3   7   7       1295.96       1145.94        23.73 o                         
   5   7   7       2121.84       2139.55        33.36 o                         
   7   7   7        934.38        901.85        21.49 o                         
   9   7   7       1189.58       1141.75        23.98 o                         
  11   7   7       1684.76       1666.98        34.58 o                         
  13   7   7        214.19        204.30        19.03 o                         
  15   7   7        225.93        177.31        23.88 o                         
  17   7   7        266.18        260.83        31.38 o                         
  19   7   7        580.77        550.43        48.75 o                         
  21   7   7        172.95        267.95        45.51 o                         
  23   7   7         16.39        -42.47        42.51 o                         
   0   8   7          0.30         -8.67        10.62 o                         
   2   8   7       2479.34       2803.78        36.61 o                         
   4   8   7       2362.37       2506.99        37.84 o                         
   6   8   7        108.51        135.00        11.94 o                         
   8   8   7       1764.29       1560.35        34.55 o                         
  10   8   7        511.05        565.43        22.18 o                         
  12   8   7        908.31        987.23        32.25 o                         
  14   8   7          7.63          3.75        20.88 o                         
  16   8   7        168.35        208.26        28.80 o                         
  18   8   7          0.58         21.73        27.67 o                         
  20   8   7         92.76         67.79        31.10 o                         
  22   8   7         20.73         21.89        48.44 o                         
  24   8   7         93.12          6.09        62.56 o                         
   1   9   7        171.28        169.10        12.21 o                         
   3   9   7      10576.46      10917.44       113.09 o                         
   5   9   7      12544.57      12379.55       132.91 o                         
   7   9   7       6224.75       6021.33        70.42 o                         
   9   9   7        529.36        441.16        20.37 o                         
  11   9   7          0.16         16.12        20.13 o                         
  13   9   7       4388.11       4706.26        97.16 o                         
  15   9   7       1994.73       2112.06        57.84 o                         
  17   9   7       2619.90       2514.49        66.13 o                         
  19   9   7        237.24        246.64        41.55 o                         
  21   9   7         91.35          4.07        45.89 o                         
  23   9   7        331.88        416.83        63.15 o                         
   0  10   7        161.42        114.45        14.85 o                         
   2  10   7        122.17        117.88        10.73 o                         
   4  10   7        209.61        217.72        13.51 o                         
   6  10   7       2926.14       2859.71        47.17 o                         
   8  10   7        222.06        253.23        20.19 o                         
  10  10   7       1910.90       1859.81        53.83 o                         
  12  10   7       2046.65       2017.58        60.23 o                         
  14  10   7        585.54        586.45        38.81 o                         
  16  10   7        628.75        557.98        44.24 o                         
  18  10   7         34.26         36.57        29.66 o                         
  20  10   7         70.48         31.02        37.81 o                         
  22  10   7         12.92         16.89        51.77 o                         
   1  11   7        519.71        591.48        20.06 o                         
   3  11   7       4009.06       4005.40        57.70 o                         
   5  11   7       1269.81       1268.11        46.60 o                         
   7  11   7       1220.66       1181.80        40.39 o                         
   9  11   7        456.17        510.95        29.41 o                         
  11  11   7         78.62         93.72        26.34 o                         
  13  11   7        309.44        458.40        39.22 o                         
  15  11   7        982.57       1025.66        59.05 o                         
  17  11   7        141.40        120.84        36.28 o                         
  19  11   7         92.21         89.53        45.82 o                         
  21  11   7         15.51         43.06        63.13 o                         
   0  12   7        314.31        376.10        35.58 o                         
   2  12   7          0.44         25.25        18.90 o                         
   4  12   7       1756.48       1824.73        47.35 o                         
   6  12   7        425.22        437.22        27.20 o                         
   8  12   7        276.90        247.11        31.00 o                         
  10  12   7         64.58         85.02        25.65 o                         
  12  12   7        298.16        354.90        39.48 o                         
  14  12   7        113.76         98.96        32.81 o                         
  16  12   7         25.48         27.66        32.41 o                         
  18  12   7          0.10        -16.72        41.47 o                         
  20  12   7        274.86        224.28        53.43 o                         
   1  13   7       1289.82       1357.59        40.56 o                         
   3  13   7       2575.14       2590.94        57.78 o                         
   5  13   7        391.40        380.26        25.79 o                         
   7  13   7       2789.44       2792.66        63.61 o                         
   9  13   7       1435.09       1619.60        50.49 o                         
  11  13   7        415.79        427.86        37.16 o                         
  13  13   7        102.37         75.69        27.16 o                         
  15  13   7        172.50        168.17        34.88 o                         
  17  13   7        351.84        405.57        51.08 o                         
  19  13   7        194.58        249.43        52.79 o                         
   0  14   7         14.77         88.78        28.52 o                         
   2  14   7        267.73        233.91        22.53 o                         
   4  14   7        666.95        727.57        30.95 o                         
   6  14   7        661.63        606.73        30.54 o                         
   8  14   7        290.99        300.97        27.28 o                         
  10  14   7         86.87         91.06        28.42 o                         
  12  14   7        364.73        376.14        32.19 o                         
  14  14   7         13.37        -14.79        25.16 o                         
  16  14   7          7.80        -13.61        37.44 o                         
  18  14   7         27.80         50.04        64.20 o                         
   1  15   7       1382.72       1479.82        36.94 o                         
   3  15   7        482.52        543.23        27.96 o                         
   5  15   7       4060.11       3867.47        75.75 o                         
   7  15   7       2292.65       2197.95        55.39 o                         
   9  15   7        526.80        522.33        32.19 o                         
  11  15   7        111.51         91.93        25.29 o                         
  13  15   7        695.55        783.67        39.90 o                         
  15  15   7        537.61        540.24        51.10 o                         
  17  15   7       1519.01       1475.25        75.61 o                         
   0  16   7        493.10        411.17        33.59 o                         
   2  16   7         11.47         -8.42        17.20 o                         
   4  16   7         11.67         25.33        18.42 o                         
   6  16   7         67.58         44.93        20.17 o                         
   8  16   7         39.59         24.77        21.52 o                         
  10  16   7        202.61        220.89        26.48 o                         
  12  16   7         88.26         55.85        24.97 o                         
  14  16   7          2.47        -28.22        35.85 o                         
  16  16   7        341.91        358.27        86.36 o                         
   1  17   7          0.26          6.88        24.01 o                         
   3  17   7        334.75        346.63        56.06 o                         
   5  17   7        759.91        745.08        34.24 o                         
   7  17   7        229.35        161.86        32.21 o                         
   9  17   7         45.18         -0.44        20.45 o                         
  11  17   7         24.46         23.40        23.05 o                         
  13  17   7          5.60         16.39        36.60 o                         
  15  17   7       1177.56       1228.28       120.09 o                         
   0  18   7        851.35        868.77       106.74 o                         
   2  18   7         77.44         30.87        32.04 o                         
   4  18   7          0.09         17.38        32.83 o                         
   6  18   7         35.04          0.25        28.78 o                         
   8  18   7          2.39        -20.92        22.81 o                         
  10  18   7         65.23         31.22        26.56 o                         
  12  18   7          1.16        -35.00        38.58 o                         
   1  19   7        139.30        155.56        55.73 o                         
   3  19   7        127.78        201.29        57.40 o                         
   5  19   7          5.14         51.04        36.72 o                         
   7  19   7         11.51         25.13        37.58 o                         
   9  19   7        222.20        221.41        45.96 o                         
  11  19   7        168.02        199.61        53.37 o                         
   0  20   7        223.95        159.37        81.54 o                         
   2  20   7         15.94         -8.81        50.64 o                         
   4  20   7          0.24         15.45        53.72 o                         
   6  20   7         93.81        129.72        89.69 o                         
   0   0   8     213465.72     211221.81      4067.80 o                         
   2   0   8        120.14        172.70        31.47 o                         
   4   0   8      14596.10      15247.90       227.06 o                         
   6   0   8       9514.25       9577.50       213.38 o                         
   8   0   8       4690.65       4091.08        97.79 o                         
  10   0   8      35058.06      33527.70       479.69 o                         
  12   0   8      12426.90      12263.45       195.53 o                         
  14   0   8       1329.65       1297.83        46.91 o                         
  16   0   8        915.78        948.07        43.60 o                         
  18   0   8       2945.04       3007.96        80.73 o                         
  20   0   8       5632.07       5906.26       137.10 o                         
  22   0   8       1300.47       1224.90        73.10 o                         
  24   0   8       1005.56       1135.63       162.34 o                         
   1   1   8      44009.99      43754.34       400.50 o                         
   3   1   8       4734.32       4374.77        48.89 o                         
   5   1   8      12553.37      12785.61       179.23 o                         
   7   1   8      20304.01      19826.96       257.38 o                         
   9   1   8      16756.09      16083.82       164.99 o                         
  11   1   8      11038.26      10949.19       119.51 o                         
  13   1   8       4003.04       4040.38        66.11 o                         
  15   1   8       4201.65       3988.94        61.91 o                         
  17   1   8       4567.57       4372.04        68.33 o                         
  19   1   8       2572.46       2630.04        57.26 o                         
  21   1   8       2014.93       2314.83        62.51 o                         
  23   1   8       1229.29       1299.88        69.90 o                         
  25   1   8        384.66        279.30        87.26 o                         
   0   2   8       7977.08       6348.87        98.01 o                         
   2   2   8      26893.80      27035.10       228.74 o                         
   4   2   8       4457.91       4087.82        51.18 o                         
   6   2   8        757.72        740.18        21.62 o                         
   8   2   8      16821.50      16771.49       177.51 o                         
  10   2   8       6623.52       6475.52        77.36 o                         
  12   2   8      10614.30      10578.40       117.04 o                         
  14   2   8        191.88        173.34        19.17 o                         
  16   2   8       3951.62       3973.41        63.08 o                         
  18   2   8        373.06        406.03        32.74 o                         
  20   2   8       3669.05       3835.20        74.66 o                         
  22   2   8       1119.15       1088.02        54.70 o                         
  24   2   8        253.69        210.59        56.07 o                         
   1   3   8       9153.99       8705.97        83.92 o                         
   3   3   8       4068.84       4077.35        55.13 o                         
   5   3   8        516.11        519.21        15.91 o                         
   7   3   8       5294.17       5455.20        63.15 o                         
   9   3   8       6213.53       6231.71        83.86 o                         
  11   3   8       2145.89       2088.84        37.59 o                         
  13   3   8        659.63        734.97        24.89 o                         
  15   3   8       2088.01       2217.14        47.80 o                         
  17   3   8       1633.52       1598.67        44.75 o                         
  19   3   8        199.47        205.38        27.23 o                         
  21   3   8        852.71        862.73        42.39 o                         
  23   3   8        709.07        716.93        67.88 o                         
  25   3   8         78.40         50.26       101.55 o                         
   0   4   8        135.40        153.15        17.43 o                         
   2   4   8       1464.42       1486.19        29.31 o                         
   4   4   8       5792.02       5740.54        90.41 o                         
   6   4   8        944.62       1039.78        22.75 o                         
   8   4   8       4646.35       4820.78        60.10 o                         
  10   4   8          8.42        -11.95        11.95 o                         
  12   4   8        563.00        510.88        20.96 o                         
  14   4   8       1939.28       1953.05        43.44 o                         
  16   4   8        309.61        337.79        26.12 o                         
  18   4   8       2430.92       2330.53        54.80 o                         
  20   4   8         25.19        -23.94        25.87 o                         
  22   4   8        196.45        136.54        44.10 o                         
  24   4   8        383.03        503.62        76.36 o                         
   1   5   8         74.48         43.34         8.31 o                         
   3   5   8        117.61        132.79        10.17 o                         
   5   5   8         17.55         20.18         8.31 o                         
   7   5   8        992.75        887.52        22.01 o                         
   9   5   8        270.28        261.69        15.56 o                         
  11   5   8       1780.92       1616.48        32.60 o                         
  13   5   8        326.40        415.00        24.81 o                         
  15   5   8        997.15       1030.64        35.14 o                         
  17   5   8         13.66        -20.82        20.82 o                         
  19   5   8          7.34        -25.37        25.37 o                         
  21   5   8         29.26          3.83        35.57 o                         
  23   5   8        126.75        222.97        63.95 o                         
   0   6   8       4143.33       4591.82        65.19 o                         
   2   6   8        609.31        694.33        16.01 o                         
   4   6   8       1907.61       1820.60        40.25 o                         
   6   6   8       7129.87       7035.68        75.97 o                         
   8   6   8         94.81         97.47        11.96 o                         
  10   6   8        887.75        818.93        24.58 o                         
  12   6   8         31.87         -8.39        16.06 o                         
  14   6   8       2075.63       2062.35        47.04 o                         
  16   6   8       1472.37       1478.68        44.65 o                         
  18   6   8        214.47        141.58        29.37 o                         
  20   6   8         26.86         -8.66        29.18 o                         
  22   6   8          5.68        -25.13        39.78 o                         
  24   6   8        123.85         97.22        65.67 o                         
   1   7   8         71.71         79.51        12.15 o                         
   3   7   8          8.34         10.73        10.29 o                         
   5   7   8         46.09         56.73        10.48 o                         
   7   7   8       1424.81       1530.63        28.45 o                         
   9   7   8        178.71        128.99        16.15 o                         
  11   7   8        140.97        129.57        18.12 o                         
  13   7   8        372.25        418.80        24.70 o                         
  15   7   8        414.27        424.93        30.84 o                         
  17   7   8         50.35         10.61        27.31 o                         
  19   7   8          2.52        -29.22        29.22 o                         
  21   7   8          4.75        -37.70        37.70 o                         
  23   7   8        153.58        123.91        54.32 o                         
   0   8   8        188.91        198.63        17.34 o                         
   2   8   8        983.08       1054.53        22.64 o                         
   4   8   8       4714.41       4661.85        60.29 o                         
   6   8   8       7494.76       7611.92        93.86 o                         
   8   8   8         29.91         36.21        12.90 o                         
  10   8   8       2379.13       2533.93        50.90 o                         
  12   8   8        220.52        163.37        29.42 o                         
  14   8   8       4684.13       4780.31       101.82 o                         
  16   8   8       1471.01       1524.75        51.73 o                         
  18   8   8        114.38          5.08        28.81 o                         
  20   8   8        144.00         53.03        39.46 o                         
  22   8   8         47.66         19.82        49.35 o                         
   1   9   8        422.80        352.66        14.00 o                         
   3   9   8       4340.88       4426.69        53.28 o                         
   5   9   8       5217.95       5250.01        73.57 o                         
   7   9   8       1529.23       1518.74        35.47 o                         
   9   9   8       2252.98       2310.19        61.28 o                         
  11   9   8          6.16         -4.64        23.75 o                         
  13   9   8        777.63        723.93        41.26 o                         
  15   9   8       4514.29       4722.05       103.38 o                         
  17   9   8        466.06        542.03        57.49 o                         
  19   9   8         15.82         35.83        35.75 o                         
  21   9   8        180.06        165.66        52.15 o                         
  23   9   8        515.02        538.54        96.14 o                         
   0  10   8       4387.20       4210.54        78.95 o                         
   2  10   8       7330.90       7616.77        93.03 o                         
   4  10   8       3526.86       3644.32        63.32 o                         
   6  10   8       3774.20       3752.40        70.72 o                         
   8  10   8       3045.90       2922.68        67.14 o                         
  10  10   8       3557.69       3534.35        79.58 o                         
  12  10   8       2768.90       2904.79        74.45 o                         
  14  10   8       2945.37       3052.92        79.13 o                         
  16  10   8        329.49        475.35        51.28 o                         
  18  10   8       1867.01       1956.87        84.67 o                         
  20  10   8         64.16         42.65        47.23 o                         
  22  10   8       1536.04       1677.46       130.20 o                         
   1  11   8       8665.71       8570.39       129.14 o                         
   3  11   8       2224.38       2245.78        68.91 o                         
   5  11   8       3958.50       3787.10        76.90 o                         
   7  11   8       6013.45       5980.20       108.31 o                         
   9  11   8       1759.77       1989.80        53.90 o                         
  11  11   8       4794.33       4713.15        95.97 o                         
  13  11   8       2182.45       2218.96        72.36 o                         
  15  11   8        787.23        785.55        56.61 o                         
  17  11   8       1717.97       1867.30        80.65 o                         
  19  11   8        508.59        555.63        70.05 o                         
  21  11   8        724.83        785.72       101.06 o                         
   0  12   8       5540.47       5465.92       139.64 o                         
   2  12   8      10068.17      10251.37       163.76 o                         
   4  12   8        334.79        367.30        27.07 o                         
   6  12   8       1811.23       1838.48        53.81 o                         
   8  12   8       4002.75       4086.61        84.63 o                         
  10  12   8       3806.94       3935.00        85.12 o                         
  12  12   8       5080.72       5034.14       135.31 o                         
  14  12   8        372.13        397.54        40.26 o                         
  16  12   8        423.89        453.82        44.80 o                         
  18  12   8        650.64        794.12        62.51 o                         
  20  12   8       1245.32       1227.88       115.41 o                         
   1  13   8       4123.85       4315.34        76.26 o                         
   3  13   8       1519.25       1471.83        64.92 o                         
   5  13   8       3131.13       3083.32        68.00 o                         
   7  13   8       2262.25       2244.36        59.13 o                         
   9  13   8       1910.42       2055.14        58.14 o                         
  11  13   8       1975.67       2133.48        62.13 o                         
  13  13   8       1047.76        972.68        45.18 o                         
  15  13   8        915.05        880.49        50.80 o                         
  17  13   8        765.33        820.75        95.16 o                         
  19  13   8        445.24        443.32        71.68 o                         
   0  14   8      10128.19      10015.02       227.13 o                         
   2  14   8         34.55         19.23        20.94 o                         
   4  14   8        805.07        799.11        34.52 o                         
   6  14   8        389.92        471.39        36.20 o                         
   8  14   8        564.34        615.08        41.55 o                         
  10  14   8       2728.80       2685.08        68.10 o                         
  12  14   8        983.39        972.64        43.94 o                         
  14  14   8          2.74          6.47        31.39 o                         
  16  14   8        290.49        338.69        49.99 o                         
  18  14   8        400.35        491.04        82.10 o                         
   1  15   8       1235.04       1316.43        42.22 o                         
   3  15   8        556.55        518.79        29.48 o                         
   5  15   8         30.69         21.68        22.01 o                         
   7  15   8        112.87         69.91        23.27 o                         
   9  15   8       1383.56       1368.79        48.18 o                         
  11  15   8        894.59        934.84        42.61 o                         
  13  15   8         50.39         78.63        32.43 o                         
  15  15   8         26.89         35.37        40.94 o                         
  17  15   8        101.01         54.11        85.25 o                         
   0  16   8         24.70         47.30        23.92 o                         
   2  16   8         94.82         83.49        21.01 o                         
   4  16   8        224.19        180.21        26.75 o                         
   6  16   8         74.10         80.11        22.83 o                         
   8  16   8        717.01        700.33        44.07 o                         
  10  16   8         61.14         61.21        24.87 o                         
  12  16   8          3.07        -23.99        29.33 o                         
  14  16   8          1.70        -28.78        38.06 o                         
   1  17   8         29.96         39.39        19.30 o                         
   3  17   8          2.86        -13.56        22.93 o                         
   5  17   8         25.96          8.26        25.69 o                         
   7  17   8         35.88         14.41        21.58 o                         
   9  17   8         48.17         27.18        22.72 o                         
  11  17   8          1.63        -23.09        26.92 o                         
  13  17   8         33.84        -12.50        42.09 o                         
   0  18   8         63.56        125.27        81.54 o                         
   2  18   8         80.83         71.30        34.38 o                         
   4  18   8        327.84        283.28        33.81 o                         
   6  18   8         86.65         62.97        34.77 o                         
   8  18   8        316.93        261.59        31.50 o                         
  10  18   8        264.69        257.56        39.93 o                         
  12  18   8         27.01         46.88        48.38 o                         
   1  19   8         13.70        -29.64        52.35 o                         
   3  19   8        170.99        149.92        66.71 o                         
   5  19   8          5.08         33.94        70.72 o                         
   7  19   8         48.67         29.14        41.01 o                         
   9  19   8         99.62        121.57        63.01 o                         
   0  20   8         21.59         -0.74        78.57 o                         
   2  20   8        276.31        337.28        94.88 o                         
   1   1   9       1285.84       1442.66        29.62 o                         
   3   1   9        577.25        533.35        16.95 o                         
   5   1   9        412.93        363.70        16.66 o                         
   7   1   9         11.56        -13.43        13.43 o                         
   9   1   9          1.06        -14.04        14.04 o                         
  11   1   9        455.49        457.81        21.83 o                         
  13   1   9         80.44         92.47        17.86 o                         
  15   1   9        245.98        233.42        21.70 o                         
  17   1   9        189.32        138.09        23.93 o                         
  19   1   9        212.26        169.24        30.42 o                         
  21   1   9          3.10         20.03        31.13 o                         
  23   1   9         12.63        -20.81        48.02 o                         
  25   1   9          0.37         66.50        81.44 o                         
   0   2   9       1972.58       1878.82        47.43 o                         
   2   2   9        253.09        228.17        13.88 o                         
   4   2   9       7421.13       7761.46        87.10 o                         
   6   2   9        529.16        412.78        18.38 o                         
   8   2   9        196.37        213.82        17.27 o                         
  10   2   9        746.81        678.06        24.27 o                         
  12   2   9        479.47        483.07        22.75 o                         
  14   2   9       2267.45       2137.66        44.04 o                         
  16   2   9        454.00        372.14        26.64 o                         
  18   2   9          9.51        -13.85        22.88 o                         
  20   2   9         17.26         -7.13        27.31 o                         
  22   2   9        153.54        141.69        44.82 o                         
  24   2   9        183.30        276.85        69.31 o                         
   1   3   9        332.13        366.93        14.35 o                         
   3   3   9          2.34         -2.68        10.09 o                         
   5   3   9         76.69         77.26        12.34 o                         
   7   3   9        216.89        171.37        15.29 o                         
   9   3   9        134.05        172.03        16.82 o                         
  11   3   9        462.99        471.15        21.87 o                         
  13   3   9        189.87        161.06        19.17 o                         
  15   3   9        336.79        323.48        24.86 o                         
  17   3   9        456.61        468.63        30.53 o                         
  19   3   9        319.46        286.18        29.60 o                         
  21   3   9        101.96         14.73        34.38 o                         
  23   3   9        149.34         72.13        74.17 o                         
   0   4   9       1191.78       1098.49        30.53 o                         
   2   4   9        176.94        176.66        14.42 o                         
   4   4   9       2012.44       1977.25        33.22 o                         
   6   4   9       4439.62       4372.96        59.82 o                         
   8   4   9        303.05        295.71        17.27 o                         
  10   4   9       2223.82       2270.84        39.97 o                         
  12   4   9        532.55        484.17        26.24 o                         
  14   4   9         52.94         -2.86        20.35 o                         
  16   4   9       1254.45       1265.15        40.72 o                         
  18   4   9         25.32         20.51        24.63 o                         
  20   4   9         89.41         90.06        31.63 o                         
  22   4   9        178.51        185.45        64.54 o                         
  24   4   9        329.66        319.88        90.57 o                         
   1   5   9       1156.99       1376.76        23.17 o                         
   3   5   9        248.74        267.18        13.64 o                         
   5   5   9       1040.51       1105.70        25.11 o                         
   7   5   9        868.79        827.49        25.03 o                         
   9   5   9       1169.51       1334.21        31.67 o                         
  11   5   9       1069.25       1040.31        32.76 o                         
  13   5   9        389.29        402.92        27.84 o                         
  15   5   9        375.37        374.14        27.24 o                         
  17   5   9         12.26        -10.06        24.60 o                         
  19   5   9          7.11        -22.57        29.49 o                         
  21   5   9        263.91        171.79        45.21 o                         
  23   5   9         60.04        -36.83        61.23 o                         
   0   6   9       1367.81       1364.80        30.98 o                         
   2   6   9        505.86        545.86        15.60 o                         
   4   6   9       2779.30       2838.34        39.32 o                         
   6   6   9        396.93        390.74        18.73 o                         
   8   6   9          4.08          6.59        19.77 o                         
  10   6   9        458.27        490.09        26.22 o                         
  12   6   9         45.60         31.81        18.90 o                         
  14   6   9        310.80        360.72        26.22 o                         
  16   6   9          0.06          6.29        25.15 o                         
  18   6   9         44.49         25.85        30.23 o                         
  20   6   9         95.84         82.68        44.51 o                         
  22   6   9         24.84         -8.91        49.62 o                         
   1   7   9          8.09        -10.16        10.16 o                         
   3   7   9        161.29        171.31        14.08 o                         
   5   7   9        379.65        451.89        19.05 o                         
   7   7   9       1746.16       1990.61        43.25 o                         
   9   7   9        122.11         63.22        26.97 o                         
  11   7   9        125.45        133.18        20.94 o                         
  13   7   9        257.66        219.16        28.15 o                         
  15   7   9        177.94        117.43        29.83 o                         
  17   7   9        154.57        169.58        32.05 o                         
  19   7   9         36.72          8.89        30.77 o                         
  21   7   9         25.53         -8.80        44.10 o                         
  23   7   9         27.64        -17.81        59.71 o                         
   0   8   9          1.07        -12.48        14.03 o                         
   2   8   9        319.30        278.09        15.60 o                         
   4   8   9       1480.56       1586.94        36.42 o                         
   6   8   9        373.65        358.62        24.65 o                         
   8   8   9        293.16        262.84        22.30 o                         
  10   8   9         53.46         48.78        20.00 o                         
  12   8   9       1355.88       1299.00        46.38 o                         
  14   8   9       1355.86       1411.29        55.31 o                         
  16   8   9        245.56        184.05        52.01 o                         
  18   8   9          8.38        -32.28        32.28 o                         
  20   8   9         88.10         17.35        41.22 o                         
  22   8   9         18.65         55.51        51.49 o                         
   1   9   9        172.37        125.99        14.38 o                         
   3   9   9        704.47        746.02        25.56 o                         
   5   9   9         29.11         40.45        18.08 o                         
   7   9   9        123.76         79.37        19.30 o                         
   9   9   9        508.48        608.75        32.61 o                         
  11   9   9       1315.64       1319.05        49.80 o                         
  13   9   9        331.83        332.79        35.76 o                         
  15   9   9         59.85        103.45        33.11 o                         
  17   9   9          0.84          7.04        32.62 o                         
  19   9   9         94.29        111.39        48.65 o                         
  21   9   9        114.77         94.80        50.81 o                         
   0  10   9       1372.30       1432.67        48.22 o                         
   2  10   9          2.87         -5.51        16.23 o                         
   4  10   9          3.97         -2.89        20.25 o                         
   6  10   9       1140.70       1172.54        42.91 o                         
   8  10   9         13.13         20.53        23.38 o                         
  10  10   9       2282.57       2247.79        59.03 o                         
  12  10   9         20.59         25.57        28.34 o                         
  14  10   9          1.85         40.79        30.57 o                         
  16  10   9        821.35        809.15        57.86 o                         
  18  10   9         33.52         53.34        44.26 o                         
  20  10   9        487.46        553.41        61.41 o                         
   1  11   9        355.79        388.19        28.75 o                         
   3  11   9        251.95        263.94        25.91 o                         
   5  11   9        424.40        455.36        30.06 o                         
   7  11   9         57.34         48.34        23.50 o                         
   9  11   9         27.76         46.95        23.87 o                         
  11  11   9         85.95         80.59        28.79 o                         
  13  11   9        215.55        196.86        36.67 o                         
  15  11   9        153.09        143.63        36.52 o                         
  17  11   9         10.10         -1.13        41.79 o                         
  19  11   9        143.34        213.65        53.41 o                         
   0  12   9       1100.27       1152.65        50.74 o                         
   2  12   9        464.99        493.60        30.89 o                         
   4  12   9        132.76        107.95        24.26 o                         
   6  12   9         67.64         51.93        23.33 o                         
   8  12   9          4.37        -16.30        23.40 o                         
  10  12   9       1351.14       1396.40        50.56 o                         
  12  12   9        435.57        431.96        35.90 o                         
  14  12   9        213.30        300.77        34.72 o                         
  16  12   9         70.84         85.60        43.17 o                         
  18  12   9        284.65        310.73        53.23 o                         
  20  12   9        229.46        347.66       115.64 o                         
   1  13   9        432.05        392.76        29.64 o                         
   3  13   9       1742.00       1739.23        51.53 o                         
   5  13   9          0.14        -22.43        22.43 o                         
   7  13   9        191.44        238.26        28.61 o                         
   9  13   9          2.91        -23.43        24.12 o                         
  11  13   9         25.40         68.31        27.76 o                         
  13  13   9          4.32         31.34        27.73 o                         
  15  13   9        121.45         94.85        43.43 o                         
  17  13   9         22.21         -2.04        42.54 o                         
   0  14   9        670.90        638.64        40.13 o                         
   2  14   9        515.58        539.24        36.85 o                         
   4  14   9        324.33        293.04        28.00 o                         
   6  14   9        207.84        206.93        26.94 o                         
   8  14   9         74.53         43.75        24.71 o                         
  10  14   9         13.50         21.91        25.52 o                         
  12  14   9          4.40         45.57        31.64 o                         
  14  14   9         62.20         58.46        40.59 o                         
  16  14   9         39.78          0.78        44.44 o                         
   1  15   9        207.63        239.87        26.41 o                         
   3  15   9         59.41         42.76        22.38 o                         
   5  15   9         96.27         62.93        23.74 o                         
   7  15   9         10.99        -23.13        23.13 o                         
   9  15   9         15.66          8.97        24.57 o                         
  11  15   9        190.49        172.72        34.50 o                         
  13  15   9         95.94         29.24        38.65 o                         
  15  15   9          9.28        -42.17        42.17 o                         
   0  16   9        518.93        507.27        44.97 o                         
   2  16   9          2.31        -12.25        21.60 o                         
   4  16   9        297.92        301.68        38.40 o                         
   6  16   9         34.83         19.04        23.93 o                         
   8  16   9          2.32          0.29        24.36 o                         
  10  16   9        150.10        217.61        39.52 o                         
  12  16   9          1.74         -0.53        38.08 o                         
  14  16   9         70.42        -13.82        52.68 o                         
   1  17   9        175.82        121.85        22.49 o                         
   3  17   9         90.01         81.21        23.96 o                         
   5  17   9          4.14        -11.17        22.70 o                         
   7  17   9        109.39         64.66        25.25 o                         
   9  17   9        163.01        142.33        37.51 o                         
  11  17   9         72.64         93.41        40.12 o                         
  13  17   9          5.71          5.93        74.13 o                         
   0  18   9        199.11        264.65        56.60 o                         
   2  18   9        168.34        224.76        27.26 o                         
   4  18   9        115.42        160.74        27.22 o                         
   6  18   9        202.81        163.55        36.56 o                         
   8  18   9        435.59        477.60        47.46 o                         
  10  18   9         55.69          2.47       126.02 o                         
   1  19   9        164.52         48.42        62.64 o                         
   3  19   9          4.45         14.68        58.53 o                         
   5  19   9        229.48        238.48        53.97 o                         
   7  19   9        207.20        194.21        70.42 o                         
   0   0  10         25.06         35.51        26.78 o                         
   2   0  10       1987.30       1943.39        50.34 o                         
   4   0  10          6.82         -8.07        14.77 o                         
   6   0  10       1329.31       1337.94        40.85 o                         
   8   0  10        222.97        282.25        32.15 o                         
  10   0  10       3027.10       3042.10        89.85 o                         
  12   0  10        313.80        265.79        28.68 o                         
  14   0  10         37.38         19.15        26.27 o                         
  16   0  10        411.97        336.95        40.77 o                         
  18   0  10        497.54        384.96        44.56 o                         
  20   0  10        884.87        978.31        68.39 o                         
  22   0  10        123.14        104.50        59.64 o                         
  24   0  10         25.11         44.48       122.31 o                         
   1   1  10       4130.21       4027.31        60.64 o                         
   3   1  10        821.71        846.00        24.83 o                         
   5   1  10        413.76        366.19        16.99 o                         
   7   1  10         51.49         22.75        14.28 o                         
   9   1  10       4998.36       5190.42        73.95 o                         
  11   1  10        986.20        940.98        30.31 o                         
  13   1  10        448.49        381.62        22.96 o                         
  15   1  10         44.72         -6.35        20.05 o                         
  17   1  10         34.82        -12.89        23.78 o                         
  19   1  10        805.98        862.47        42.01 o                         
  21   1  10        535.11        532.24        49.26 o                         
  23   1  10        189.09        187.42        65.72 o                         
   0   2  10        301.25        182.68        21.55 o                         
   2   2  10       2712.59       2627.73        42.48 o                         
   4   2  10       2121.38       2422.65        37.90 o                         
   6   2  10        582.07        569.90        24.05 o                         
   8   2  10        833.44        800.59        34.14 o                         
  10   2  10       1972.01       2002.08        42.29 o                         
  12   2  10        596.35        623.36        26.55 o                         
  14   2  10        997.67        886.36        32.73 o                         
  16   2  10         19.24          0.13        22.28 o                         
  18   2  10        795.49        786.02        38.30 o                         
  20   2  10       1101.73       1163.80        55.58 o                         
  22   2  10          7.16          0.81       101.85 o                         
  24   2  10         76.39         53.45        78.08 o                         
   1   3  10       3113.77       3196.07        47.74 o                         
   3   3  10        334.87        297.54        16.23 o                         
   5   3  10       1688.89       1530.67        32.79 o                         
   7   3  10       3793.35       3810.33        62.15 o                         
   9   3  10        141.83         92.93        16.60 o                         
  11   3  10       2130.29       2276.37        46.01 o                         
  13   3  10        366.46        409.83        26.89 o                         
  15   3  10        528.10        584.01        37.58 o                         
  17   3  10        674.39        761.91        36.10 o                         
  19   3  10        266.98        332.36        32.16 o                         
  21   3  10        289.06        299.21        57.55 o                         
  23   3  10        149.09         13.85        77.01 o                         
   0   4  10       8975.29       9333.34       153.30 o                         
   2   4  10       8118.08       7936.50        89.26 o                         
   4   4  10       6252.00       5950.27        75.20 o                         
   6   4  10       8034.87       7863.38       111.75 o                         
   8   4  10       3152.59       2924.49        48.01 o                         
  10   4  10       4262.16       4244.36        69.04 o                         
  12   4  10       8941.36       9269.26       131.92 o                         
  14   4  10        913.45       1031.24        39.61 o                         
  16   4  10       1112.88       1211.05        41.23 o                         
  18   4  10       2379.41       2361.05        61.87 o                         
  20   4  10        965.93       1065.93        58.71 o                         
  22   4  10        965.11       1074.43        89.49 o                         
   1   5  10        733.79        587.14        22.20 o                         
   3   5  10       4870.90       4584.90        69.62 o                         
   5   5  10       5883.29       5694.61        80.86 o                         
   7   5  10       3200.66       3232.40        53.36 o                         
   9   5  10       1977.07       2017.05        50.86 o                         
  11   5  10          8.04         18.58        19.33 o                         
  13   5  10       1829.66       1882.11        47.88 o                         
  15   5  10       1886.99       1989.14        57.44 o                         
  17   5  10       2304.41       2419.45        65.74 o                         
  19   5  10         23.09         42.22        32.09 o                         
  21   5  10        166.65        167.90        69.28 o                         
  23   5  10        404.55        365.66        72.55 o                         
   0   6  10       4010.54       3907.33        70.66 o                         
   2   6  10       6805.23       6752.95        78.29 o                         
   4   6  10      22433.81      22415.91       243.54 o                         
   6   6  10      10695.62      10307.96       138.34 o                         
   8   6  10       3195.89       3167.00        63.67 o                         
  10   6  10       5037.73       5266.93        90.71 o                         
  12   6  10       3780.26       3903.13        80.30 o                         
  14   6  10       4175.77       4578.05        96.42 o                         
  16   6  10       5376.05       5761.55       122.02 o                         
  18   6  10       1004.84       1232.32        59.30 o                         
  20   6  10        612.58        656.07        56.60 o                         
  22   6  10       1032.34       1029.23        90.16 o                         
   1   7  10       1086.99       1083.83        26.73 o                         
   3   7  10       3020.63       2919.26        51.82 o                         
   5   7  10       9222.71       9338.04       127.09 o                         
   7   7  10       5640.78       5440.44        97.98 o                         
   9   7  10         89.17         38.54        25.59 o                         
  11   7  10        903.94        969.55        38.00 o                         
  13   7  10        876.96        889.65        42.78 o                         
  15   7  10       3616.92       3973.62        96.83 o                         
  17   7  10       1437.21       1575.37        90.28 o                         
  19   7  10        211.40        223.83        46.01 o                         
  21   7  10         14.93         39.61        54.14 o                         
   0   8  10       3524.03       3450.28        95.25 o                         
   2   8  10       2343.66       2184.66        40.20 o                         
   4   8  10       6644.46       6405.55        94.98 o                         
   6   8  10       6097.05       6206.96        99.32 o                         
   8   8  10       1221.27       1223.90        39.64 o                         
  10   8  10       1291.18       1236.46        76.58 o                         
  12   8  10       3705.25       3765.61        98.02 o                         
  14   8  10       1392.07       1524.42        59.32 o                         
  16   8  10       1475.00       1667.37        78.36 o                         
  18   8  10        540.81        619.78        53.66 o                         
  20   8  10        660.78        702.18        73.51 o                         
  22   8  10        283.57        440.94        96.98 o                         
   1   9  10       2006.48       2072.19        45.69 o                         
   3   9  10       1634.20       1763.94        66.72 o                         
   5   9  10       3093.11       3060.10        61.51 o                         
   7   9  10        942.67        897.01        40.25 o                         
   9   9  10       2008.10       1949.23        59.75 o                         
  11   9  10        305.75        266.53        32.95 o                         
  13   9  10       1662.69       1725.63        73.97 o                         
  15   9  10       1058.62       1144.34        67.74 o                         
  17   9  10        302.18        286.84        44.64 o                         
  19   9  10        185.66        159.10        51.91 o                         
  21   9  10        375.33        376.48        88.58 o                         
   0  10  10         61.20         43.84        33.19 o                         
   2  10  10         53.72         32.53        22.72 o                         
   4  10  10       1701.50       1588.60        50.98 o                         
   6  10  10        839.92        862.12        39.48 o                         
   8  10  10        131.58        132.10        27.76 o                         
  10  10  10          8.89         19.20        26.41 o                         
  12  10  10        447.20        403.44        37.03 o                         
  14  10  10        604.31        530.53        64.32 o                         
  16  10  10         81.56         75.94        44.22 o                         
  18  10  10        221.78        242.02        52.07 o                         
  20  10  10         92.08         90.78        62.94 o                         
   1  11  10       1758.69       1744.52        48.79 o                         
   3  11  10        165.98        159.06        25.29 o                         
   5  11  10        259.15        314.24        31.54 o                         
   7  11  10        159.37        142.06        27.93 o                         
   9  11  10        603.02        648.14        38.88 o                         
  11  11  10       1252.64       1243.04        50.19 o                         
  13  11  10        249.21        287.43        35.65 o                         
  15  11  10         81.13         99.65        41.81 o                         
  17  11  10         50.82         54.84        44.92 o                         
  19  11  10        153.61        149.16        63.57 o                         
   0  12  10        655.57        678.82        50.89 o                         
   2  12  10        938.91        908.65        44.81 o                         
   4  12  10         82.11         49.06        23.50 o                         
   6  12  10        688.67        602.75        36.30 o                         
   8  12  10        384.67        413.98        33.84 o                         
  10  12  10        200.97        171.75        30.62 o                         
  12  12  10         14.65         41.04        28.21 o                         
  14  12  10         66.54         61.47        40.20 o                         
  16  12  10          2.35         19.24        42.18 o                         
  18  12  10          2.61         80.34        47.96 o                         
   1  13  10        291.32        252.45        26.19 o                         
   3  13  10        988.17       1020.38        50.00 o                         
   5  13  10       1608.04       1583.48        52.16 o                         
   7  13  10        214.79        197.50        29.19 o                         
   9  13  10        511.29        493.44        36.37 o                         
  11  13  10        295.57        309.54        34.08 o                         
  13  13  10        224.25        156.60        43.65 o                         
  15  13  10        191.44        187.74        47.20 o                         
  17  13  10         30.91         -0.89        56.72 o                         
   0  14  10       1166.13       1301.15        67.80 o                         
   2  14  10        396.85        433.09        32.33 o                         
   4  14  10         42.43         10.26        24.43 o                         
   6  14  10        250.93        211.55        29.61 o                         
   8  14  10        271.27        319.53        32.28 o                         
  10  14  10        451.71        442.38        36.30 o                         
  12  14  10        471.56        423.02        59.77 o                         
  14  14  10         81.14         63.84        44.44 o                         
  16  14  10          6.04          4.68        62.21 o                         
   1  15  10        259.01        257.61        27.02 o                         
   3  15  10         40.84         71.55        25.33 o                         
   5  15  10        253.08        250.75        30.21 o                         
   7  15  10         22.77        -19.39        25.75 o                         
   9  15  10        473.16        583.27        48.41 o                         
  11  15  10          5.08        -44.08        44.08 o                         
  13  15  10         47.58         28.97        43.02 o                         
  15  15  10         12.60         -5.93        80.80 o                         
   0  16  10       1862.87       1985.83        83.12 o                         
   2  16  10       1233.45       1299.40        69.78 o                         
   4  16  10        408.14        450.10        33.39 o                         
   6  16  10        690.15        672.00        42.89 o                         
   8  16  10        588.94        523.34        47.49 o                         
  10  16  10       1585.82       1524.96        72.33 o                         
  12  16  10        400.56        338.88        49.15 o                         
   1  17  10        100.50        108.58        38.68 o                         
   3  17  10        136.48        131.52        27.54 o                         
   5  17  10        335.37        378.94        41.41 o                         
   7  17  10        405.50        302.28        42.16 o                         
   9  17  10          6.73         30.77        38.97 o                         
  11  17  10        474.29        472.63        73.39 o                         
   0  18  10        995.14       1130.65       247.95 o                         
   2  18  10        685.88        723.18        48.38 o                         
   4  18  10        541.60        599.75        46.73 o                         
   6  18  10        924.67        825.73        86.56 o                         
   8  18  10        388.43        310.92        55.82 o                         
   1   1  11        516.92        435.74        20.20 o                         
   3   1  11       6599.95       6369.63        80.74 o                         
   5   1  11        681.83        701.53        22.39 o                         
   7   1  11       1146.51       1123.15        29.99 o                         
   9   1  11       1754.94       1781.63        42.67 o                         
  11   1  11        700.89        737.12        30.45 o                         
  13   1  11        224.22        160.73        24.75 o                         
  15   1  11        318.21        233.00        26.23 o                         
  17   1  11          8.10        -24.97        24.97 o                         
  19   1  11        164.79        195.52        34.47 o                         
  21   1  11        464.29        505.76        66.96 o                         
  23   1  11          0.18        -30.43        60.55 o                         
   0   2  11       4953.66       4778.59        98.29 o                         
   2   2  11          1.03        -12.27        14.08 o                         
   4   2  11       1743.99       1784.61        35.13 o                         
   6   2  11       1774.57       1958.25        39.08 o                         
   8   2  11        833.62        851.43        32.97 o                         
  10   2  11        125.62        107.81        19.36 o                         
  12   2  11        695.87        703.76        40.54 o                         
  14   2  11        149.55         88.82        24.55 o                         
  16   2  11        355.20        284.35        28.98 o                         
  18   2  11        359.96        322.53        34.20 o                         
  20   2  11        118.91        164.51        41.42 o                         
  22   2  11          5.80        -42.89        60.98 o                         
   1   3  11       9658.93       9356.79       109.07 o                         
   3   3  11       2877.80       2697.44        48.61 o                         
   5   3  11        125.13        150.37        17.01 o                         
   7   3  11       1934.77       1975.34        39.86 o                         
   9   3  11       5544.63       5266.24        81.27 o                         
  11   3  11       4306.86       4219.13       101.30 o                         
  13   3  11       2630.12       2594.70        60.07 o                         
  15   3  11        302.52        313.19        29.97 o                         
  17   3  11        741.87        704.59        36.99 o                         
  19   3  11       1335.25       1496.26        66.04 o                         
  21   3  11        537.09        673.80        76.55 o                         
  23   3  11        307.74        208.28       136.76 o                         
   0   4  11        573.88        494.41        29.43 o                         
   2   4  11        195.59        227.62        17.56 o                         
   4   4  11       1844.05       1856.63        36.16 o                         
   6   4  11        877.25        918.15        30.77 o                         
   8   4  11        595.53        587.20        31.35 o                         
  10   4  11        156.58        122.38        23.38 o                         
  12   4  11        569.60        593.67        32.40 o                         
  14   4  11        148.04        137.75        27.26 o                         
  16   4  11       2323.97       2422.92        66.73 o                         
  18   4  11          1.86         27.37        34.25 o                         
  20   4  11         34.66        -29.53        47.90 o                         
  22   4  11         40.73         57.30        83.76 o                         
   1   5  11       2413.64       2253.62        46.17 o                         
   3   5  11        189.34        213.78        19.78 o                         
   5   5  11        228.58        236.03        21.78 o                         
   7   5  11          5.74        -10.68        19.40 o                         
   9   5  11       1636.85       1648.68        48.77 o                         
  11   5  11       1701.10       1634.23        46.81 o                         
  13   5  11         13.54         34.70        24.30 o                         
  15   5  11         60.91         87.18        28.07 o                         
  17   5  11         22.50         99.49        34.88 o                         
  19   5  11        667.32        678.31        57.92 o                         
  21   5  11        313.25        340.15        71.14 o                         
   0   6  11       1336.83       1285.83        49.59 o                         
   2   6  11        857.43        867.85        28.51 o                         
   4   6  11          0.47         39.97        18.51 o                         
   6   6  11        789.23        850.47        33.07 o                         
   8   6  11          2.15         -3.14        20.40 o                         
  10   6  11          4.86        -24.09        24.09 o                         
  12   6  11          2.42         -0.87        26.42 o                         
  14   6  11        113.98        100.88        32.09 o                         
  16   6  11         69.12         96.25        34.49 o                         
  18   6  11          1.15         54.44        37.89 o                         
  20   6  11          0.09         45.02        50.96 o                         
  22   6  11          6.89         53.09        80.39 o                         
   1   7  11       1146.49       1054.41        32.21 o                         
   3   7  11        760.18        713.12        30.42 o                         
   5   7  11        188.85        194.44        24.93 o                         
   7   7  11       1189.06       1224.01        41.09 o                         
   9   7  11        561.11        543.21        34.39 o                         
  11   7  11        144.00         93.46        28.54 o                         
  13   7  11        676.88        795.33        50.00 o                         
  15   7  11        161.05        223.73        39.20 o                         
  17   7  11        138.50        137.58        38.80 o                         
  19   7  11         48.00         92.05        46.09 o                         
  21   7  11         30.82         22.11        62.88 o                         
   0   8  11       2380.90       2365.85        98.30 o                         
   2   8  11         32.47         11.07        18.99 o                         
   4   8  11       2392.48       2475.46        57.58 o                         
   6   8  11       1290.80       1294.81        51.38 o                         
   8   8  11         71.70         54.15        23.17 o                         
  10   8  11       1615.75       1619.18        53.38 o                         
  12   8  11         18.00          5.75        33.28 o                         
  14   8  11        387.98        436.55        41.33 o                         
  16   8  11        491.41        619.31        50.94 o                         
  18   8  11        180.51        154.92        46.98 o                         
  20   8  11         10.39         14.73        51.18 o                         
   1   9  11       5427.48       5480.84        86.12 o                         
   3   9  11       1195.96       1150.96        41.72 o                         
   5   9  11        127.58        155.99        25.33 o                         
   7   9  11       1205.86       1287.85        48.68 o                         
   9   9  11       3360.33       3574.07        84.78 o                         
  11   9  11       2415.06       2452.32        71.97 o                         
  13   9  11        201.85        282.96        40.71 o                         
  15   9  11        606.47        716.04        48.28 o                         
  17   9  11         19.73         -9.40        45.74 o                         
  19   9  11        469.36        481.87        62.90 o                         
   0  10  11        362.90        323.29        48.59 o                         
   2  10  11        261.29        264.01        27.40 o                         
   4  10  11        354.47        346.07        31.31 o                         
   6  10  11       1928.39       1923.80        59.32 o                         
   8  10  11        274.00        245.48        31.97 o                         
  10  10  11        105.22        117.13        36.69 o                         
  12  10  11       1348.95       1403.41        56.94 o                         
  14  10  11         20.00         16.88        31.71 o                         
  16  10  11        729.83        739.87        62.01 o                         
  18  10  11         72.51          4.83        46.96 o                         
   1  11  11       2152.00       2245.15        57.63 o                         
   3  11  11         34.90         16.72        24.46 o                         
   5  11  11         52.82         40.25        25.56 o                         
   7  11  11         10.00         13.15        25.43 o                         
   9  11  11       1936.74       1972.66        62.92 o                         
  11  11  11        187.42        181.85        33.20 o                         
  13  11  11         59.92         -0.41        33.20 o                         
  15  11  11          0.93        -31.90        40.76 o                         
  17  11  11         32.65         35.51        49.32 o                         
   0  12  11        596.19        601.81        52.11 o                         
   2  12  11        118.48        100.27        24.95 o                         
   4  12  11         41.20          3.02        24.40 o                         
   6  12  11        490.10        488.86        35.17 o                         
   8  12  11         83.56         74.08        28.28 o                         
  10  12  11         31.60         42.18        28.27 o                         
  12  12  11         12.62         39.50        39.78 o                         
  14  12  11          2.18        -28.43        40.10 o                         
  16  12  11         37.69        -54.31        54.78 o                         
   1  13  11        114.16         89.38        27.71 o                         
   3  13  11         53.86         43.16        26.58 o                         
   5  13  11       1774.03       1791.28        58.21 o                         
   7  13  11         73.70          2.38        26.94 o                         
   9  13  11         89.16         49.92        29.51 o                         
  11  13  11        130.03        105.04        42.12 o                         
  13  13  11        228.19        182.31        46.70 o                         
  15  13  11         55.91        -42.67        42.67 o                         
   0  14  11        229.60        208.34        43.43 o                         
   2  14  11         25.11         28.63        24.60 o                         
   4  14  11         10.07          9.09        26.21 o                         
   6  14  11        814.10        818.91        43.04 o                         
   8  14  11         21.56        -34.30        34.30 o                         
  10  14  11         93.80        190.55        43.06 o                         
  12  14  11          1.16         27.59        43.71 o                         
  14  14  11        111.29         83.17        47.16 o                         
   1  15  11        371.51        385.59        35.26 o                         
   3  15  11       1387.48       1510.10        54.30 o                         
   5  15  11          3.90        -41.49        41.49 o                         
   7  15  11        105.47        100.62        39.92 o                         
   9  15  11        530.30        511.50        51.49 o                         
  11  15  11        632.39        667.68        89.66 o                         
  13  15  11        139.98         47.37        57.84 o                         
   0  16  11        158.56        164.51       155.30 o                         
   2  16  11         21.09         48.74        37.88 o                         
   4  16  11         51.00         48.37        37.10 o                         
   6  16  11         59.31         25.29        37.86 o                         
   8  16  11          1.24         -8.95        50.29 o                         
  10  16  11         26.32        -12.35        41.66 o                         
  12  16  11          0.08          6.67        80.80 o                         
   1  17  11        171.49        190.18        41.85 o                         
   3  17  11          2.66        -24.73        32.82 o                         
   5  17  11          2.49         41.88        38.86 o                         
   7  17  11          3.23        -39.45        39.45 o                         
   9  17  11         20.05         62.24        53.98 o                         
   0  18  11         91.59        -12.60        68.94 o                         
   2  18  11        171.38         50.11        83.02 o                         
   4  18  11         72.54        140.99        41.18 o                         
   6  18  11         94.66        130.00        52.63 o                         
   0   0  12      15771.72      16022.15       476.73 o                         
   2   0  12       1613.97       1481.37        58.34 o                         
   4   0  12       1995.12       1999.08        57.29 o                         
   6   0  12         30.90        -19.96        19.96 o                         
   8   0  12         22.21        -10.17        23.54 o                         
  10   0  12       2814.69       2852.71        81.53 o                         
  12   0  12        639.41        740.89        53.14 o                         
  14   0  12         32.97         17.40        37.11 o                         
  16   0  12         22.63         -9.21        44.32 o                         
  18   0  12        149.95         97.85        57.35 o                         
  20   0  12        599.61        692.72        75.86 o                         
  22   0  12         29.17        -46.70       113.41 o                         
   1   1  12       2593.71       2429.52        44.53 o                         
   3   1  12        433.84        445.53        22.52 o                         
   5   1  12         83.25         74.68        16.06 o                         
   7   1  12        344.50        319.93        20.30 o                         
   9   1  12        651.19        675.64        28.50 o                         
  11   1  12        789.51        808.46        35.35 o                         
  13   1  12          6.34        -10.35        24.27 o                         
  15   1  12         21.72        -14.38        28.87 o                         
  17   1  12        274.94        289.20        39.84 o                         
  19   1  12        207.04        280.79        44.58 o                         
  21   1  12        196.36        275.25        70.45 o                         
   0   2  12        102.20        134.75        24.86 o                         
   2   2  12       3204.81       3331.10        57.55 o                         
   4   2  12        211.09        167.09        18.38 o                         
   6   2  12         65.58         32.39        16.16 o                         
   8   2  12       1241.10       1311.30        38.09 o                         
  10   2  12        542.20        637.60        32.48 o                         
  12   2  12       2253.06       2388.84        58.07 o                         
  14   2  12        101.12         88.69        28.15 o                         
  16   2  12        261.73        258.15        36.75 o                         
  18   2  12          1.47         66.13        37.12 o                         
  20   2  12        903.69       1046.80        87.19 o                         
  22   2  12         81.41         26.84        63.23 o                         
   1   3  12       3788.05       3861.95        58.58 o                         
   3   3  12       3204.50       3229.88        52.69 o                         
   5   3  12        892.14        804.92        26.80 o                         
   7   3  12       2838.00       2873.23        60.12 o                         
   9   3  12       2982.54       2918.20        78.54 o                         
  11   3  12       1951.19       2055.67        54.97 o                         
  13   3  12        584.95        631.31        38.70 o                         
  15   3  12       1075.17       1190.20        48.35 o                         
  17   3  12       1256.73       1272.38        55.39 o                         
  19   3  12        239.58        339.41        67.16 o                         
  21   3  12        583.38        760.50       120.83 o                         
   0   4  12        124.66        122.70        28.36 o                         
   2   4  12        408.79        373.48        24.71 o                         
   4   4  12       3227.72       3167.26        55.72 o                         
   6   4  12       1004.29       1016.11        34.29 o                         
   8   4  12        837.19        772.72        33.92 o                         
  10   4  12         33.66         20.88        24.56 o                         
  12   4  12        491.14        438.52        32.05 o                         
  14   4  12        693.13        786.44        41.39 o                         
  16   4  12        118.25        158.83        30.63 o                         
  18   4  12       1039.47       1104.20        70.50 o                         
  20   4  12          2.23        -69.09        69.09 o                         
   1   5  12       5350.78       5489.73        83.09 o                         
   3   5  12       8545.72       8535.36       109.93 o                         
   5   5  12       5530.66       5515.23        80.45 o                         
   7   5  12       6427.73       6262.92        98.66 o                         
   9   5  12       5874.89       5974.34        97.08 o                         
  11   5  12        884.58        973.44        44.27 o                         
  13   5  12       4133.21       4389.40        88.24 o                         
  15   5  12       3563.10       3927.64        99.10 o                         
  17   5  12       1126.51       1122.44        54.30 o                         
  19   5  12       1213.46       1243.02       111.10 o                         
  21   5  12        405.89        468.79       151.96 o                         
   0   6  12        204.40        211.59        31.37 o                         
   2   6  12       1243.62       1272.38        41.19 o                         
   4   6  12       1423.18       1565.95        44.74 o                         
   6   6  12       2217.31       2263.77        57.66 o                         
   8   6  12        211.85        209.69        27.73 o                         
  10   6  12         80.62         16.52        24.70 o                         
  12   6  12        201.34        228.20        33.56 o                         
  14   6  12        617.19        774.58        48.75 o                         
  16   6  12        497.22        523.42        51.40 o                         
  18   6  12        205.11        243.20        48.59 o                         
  20   6  12         48.31         35.69        62.33 o                         
   1   7  12       4191.85       4338.59        80.72 o                         
   3   7  12       4665.85       4472.53        77.59 o                         
   5   7  12       4838.79       4869.82        88.12 o                         
   7   7  12       6925.82       6912.07       113.07 o                         
   9   7  12       1441.55       1427.07        46.80 o                         
  11   7  12       1621.06       1618.72        55.27 o                         
  13   7  12       2997.49       3090.49        93.91 o                         
  15   7  12       2206.17       2331.18        84.61 o                         
  17   7  12       1230.09       1195.40        67.95 o                         
  19   7  12        690.03        594.20        66.20 o                         
   0   8  12          1.62         52.89        31.27 o                         
   2   8  12        129.41        112.76        22.71 o                         
   4   8  12        844.11        838.91        36.34 o                         
   6   8  12       1685.51       1782.25        56.15 o                         
   8   8  12        130.34        206.54        29.22 o                         
  10   8  12        593.58        552.25        40.68 o                         
  12   8  12         78.86         93.78        33.18 o                         
  14   8  12        812.62        994.52        59.68 o                         
  16   8  12        208.15        241.02        52.29 o                         
  18   8  12         51.27         27.42        44.65 o                         
  20   8  12         49.63         58.79        80.67 o                         
   1   9  12        224.06        163.78        28.80 o                         
   3   9  12       2100.13       2126.80        58.46 o                         
   5   9  12       2167.89       2256.75        65.57 o                         
   7   9  12        365.45        379.50        42.43 o                         
   9   9  12       1562.82       1625.11        59.27 o                         
  11   9  12         16.25        -16.91        30.01 o                         
  13   9  12        350.18        247.44        37.85 o                         
  15   9  12       2154.43       2442.33        98.63 o                         
  17   9  12        191.26        205.23        52.26 o                         
  19   9  12         49.30         -9.73        77.09 o                         
   0  10  12        123.12         70.25        39.13 o                         
   2  10  12        265.79        208.24        27.67 o                         
   4  10  12          9.56        -19.20        24.97 o                         
   6  10  12          5.87        -15.48        26.26 o                         
   8  10  12         17.40         -8.14        27.67 o                         
  10  10  12        258.03        248.28        35.24 o                         
  12  10  12        126.28        137.34        34.31 o                         
  14  10  12        122.91        136.14        46.94 o                         
  16  10  12        106.02        143.67        50.33 o                         
  18  10  12        256.08        179.41       127.87 o                         
   1  11  12        452.21        391.00        34.41 o                         
   3  11  12         59.54         73.22        25.72 o                         
   5  11  12         78.86         39.92        28.67 o                         
   7  11  12        471.07        475.10        41.04 o                         
   9  11  12         71.85         36.93        30.11 o                         
  11  11  12        503.88        373.76        42.63 o                         
  13  11  12         77.92         35.63        43.48 o                         
  15  11  12          6.59        -12.98        45.88 o                         
  17  11  12        277.28        302.33       140.84 o                         
   0  12  12          3.15         -6.46        38.31 o                         
   2  12  12       1072.46       1102.35        43.66 o                         
   4  12  12        123.68        106.09        29.11 o                         
   6  12  12          1.44         -5.22        27.48 o                         
   8  12  12        194.47        148.12        32.17 o                         
  10  12  12        158.24        121.61        42.69 o                         
  12  12  12        375.72        389.53        52.52 o                         
  14  12  12          9.79        -19.50        45.73 o                         
  16  12  12          2.67        -66.43        66.43 o                         
   1  13  12        509.70        570.24        39.11 o                         
   3  13  12          3.74        -22.99        25.81 o                         
   5  13  12        185.09        131.62        31.81 o                         
   7  13  12         88.19         63.21        34.53 o                         
   9  13  12        172.62        206.23        44.90 o                         
  11  13  12        277.10        248.25        49.77 o                         
  13  13  12         51.74         37.71        46.15 o                         
  15  13  12         56.57         87.47       108.97 o                         
   0  14  12       2474.87       2625.97       104.00 o                         
   2  14  12          6.51         -5.73        33.59 o                         
   4  14  12        220.34        227.03        52.96 o                         
   6  14  12         56.89         61.86        39.91 o                         
   8  14  12         96.79         93.49        42.27 o                         
  10  14  12        508.89        490.04        54.68 o                         
  12  14  12        243.90        186.61        62.70 o                         
   1  15  12       1036.38       1051.96        73.43 o                         
   3  15  12        686.62        661.04        47.38 o                         
   5  15  12         50.09         15.32        38.99 o                         
   7  15  12        292.95        290.21        47.96 o                         
   9  15  12       1083.68       1093.16        67.72 o                         
  11  15  12        700.88        849.64       108.36 o                         
   0  16  12        162.25        197.77        62.30 o                         
   2  16  12        222.52        159.22        47.93 o                         
   4  16  12        406.07        432.60        43.54 o                         
   6  16  12         91.00        118.51        42.48 o                         
   8  16  12        470.19        408.48        91.92 o                         
  10  16  12        103.48        197.92        85.25 o                         
   1  17  12        795.87        854.06        58.07 o                         
   3  17  12        467.58        425.16        64.77 o                         
   5  17  12        542.80        545.85        76.35 o                         
   1   1  13        410.57        439.50        24.57 o                         
   3   1  13        129.26        106.06        18.53 o                         
   5   1  13          1.34        -16.88        16.88 o                         
   7   1  13          5.17        -18.25        18.25 o                         
   9   1  13          0.38        -21.09        21.09 o                         
  11   1  13        232.76        226.09        28.00 o                         
  13   1  13         36.00          0.73        29.89 o                         
  15   1  13         25.45         11.71        33.61 o                         
  17   1  13         43.04         19.00        36.93 o                         
  19   1  13         86.41         40.10        52.96 o                         
  21   1  13          0.52        -15.12        62.63 o                         
   0   2  13        598.78        605.36        44.12 o                         
   2   2  13         30.40         49.15        17.78 o                         
   4   2  13       1640.99       1589.43        40.05 o                         
   6   2  13          2.27        -18.88        18.88 o                         
   8   2  13         72.45         43.50        22.62 o                         
  10   2  13         48.69         19.54        24.36 o                         
  12   2  13        370.06        332.93        30.75 o                         
  14   2  13        719.63        750.94        42.23 o                         
  16   2  13         60.93         22.00        40.62 o                         
  18   2  13         15.06          5.77        42.39 o                         
  20   2  13          0.43         16.92        62.80 o                         
   1   3  13         14.87         41.72        19.82 o                         
   3   3  13        134.54        122.66        21.81 o                         
   5   3  13         86.02         28.50        19.79 o                         
   7   3  13        138.89        102.13        21.83 o                         
   9   3  13         55.73          3.08        23.68 o                         
  11   3  13         96.16        109.41        25.97 o                         
  13   3  13        137.15        101.74        29.80 o                         
  15   3  13          8.24        -30.85        30.85 o                         
  17   3  13        201.90        242.26        42.97 o                         
  19   3  13        123.54         67.33        63.76 o                         
   0   4  13        269.60        304.48        34.79 o                         
   2   4  13          2.73         -9.76        19.15 o                         
   4   4  13        380.62        455.70        27.93 o                         
   6   4  13       1512.37       1518.61        48.22 o                         
   8   4  13          5.80        -18.11        22.32 o                         
  10   4  13        610.22        625.47        36.96 o                         
  12   4  13        269.36        197.84        33.74 o                         
  14   4  13         44.12         68.21        30.86 o                         
  16   4  13        242.25        186.46        46.72 o                         
  18   4  13          3.38         16.87        59.32 o                         
  20   4  13          0.57         -1.35        80.09 o                         
   1   5  13         81.84         53.89        22.05 o                         
   3   5  13         56.76         55.54        23.73 o                         
   5   5  13        339.96        323.44        27.83 o                         
   7   5  13        335.18        304.85        30.05 o                         
   9   5  13         76.31         78.35        26.50 o                         
  11   5  13        218.07        168.08        29.79 o                         
  13   5  13         61.53         95.01        33.24 o                         
  15   5  13         49.90         -3.48        38.14 o                         
  17   5  13          9.07         33.81        57.76 o                         
  19   5  13          2.16         84.13        77.99 o                         
   0   6  13         41.54         20.79        31.64 o                         
   2   6  13          8.43        -21.84        21.84 o                         
   4   6  13       1082.44       1131.70        39.45 o                         
   6   6  13         69.14         66.88        23.71 o                         
   8   6  13        164.62        165.41        28.42 o                         
  10   6  13          1.74        -24.77        24.77 o                         
  12   6  13          6.92        -14.17        29.11 o                         
  14   6  13        226.63        118.35        41.84 o                         
  16   6  13          0.04          6.65        47.33 o                         
  18   6  13          7.92         27.77        58.95 o                         
   1   7  13        218.59        189.25        26.12 o                         
   3   7  13         16.37          1.82        22.58 o                         
   5   7  13         15.16         18.54        22.05 o                         
   7   7  13        126.49        125.31        26.53 o                         
   9   7  13        268.49        229.65        31.94 o                         
  11   7  13         99.07         71.77        33.98 o                         
  13   7  13         22.22        -19.13        33.20 o                         
  15   7  13          0.78         -9.50        45.96 o                         
  17   7  13          6.64         19.97        50.73 o                         
  19   7  13          0.04         31.87       114.16 o                         
   0   8  13         21.71        -14.55        31.41 o                         
   2   8  13         98.98         48.09        23.93 o                         
   4   8  13        146.77        106.83        25.61 o                         
   6   8  13         12.65        -23.69        27.52 o                         
   8   8  13        133.86         85.66        34.03 o                         
  10   8  13         65.23          8.30        30.97 o                         
  12   8  13        484.63        363.05        41.31 o                         
  14   8  13        425.78        406.86        54.74 o                         
  16   8  13          3.10         -3.49        48.38 o                         
  18   8  13          2.90        -68.90        72.82 o                         
   1   9  13         76.98         40.95        28.08 o                         
   3   9  13         96.02         75.29        26.61 o                         
   5   9  13         32.88          4.36        25.51 o                         
   7   9  13         31.35         -8.28        28.85 o                         
   9   9  13        134.99         84.62        32.14 o                         
  11   9  13        229.64        123.83        36.01 o                         
  13   9  13         55.36         24.35        44.26 o                         
  15   9  13          3.58         -6.36        47.11 o                         
  17   9  13         20.47         58.24        60.00 o                         
   0  10  13        394.94        390.58        59.07 o                         
   2  10  13        162.25        108.50        29.76 o                         
   4  10  13         93.51        109.59        28.63 o                         
   6  10  13        499.05        503.80        40.45 o                         
   8  10  13        159.54        131.16        33.09 o                         
  10  10  13        381.38        360.48        40.59 o                         
  12  10  13         25.78        -14.36        41.23 o                         
  14  10  13         32.40         14.13        47.30 o                         
  16  10  13        418.31        550.83       102.30 o                         
   1  11  13          1.03        -27.82        28.41 o                         
   3  11  13        320.95        340.13        33.49 o                         
   5  11  13         15.12          3.66        29.80 o                         
   7  11  13         80.19         38.89        31.57 o                         
   9  11  13          8.05         -5.98        39.55 o                         
  11  11  13         62.47        105.31        46.36 o                         
  13  11  13          3.24         24.15        45.67 o                         
  15  11  13         27.17        -20.82        59.43 o                         
   0  12  13          9.53         13.21        41.69 o                         
   2  12  13         35.79          1.25        30.54 o                         
   4  12  13        237.32        243.09        32.84 o                         
   6  12  13         37.28         32.63        31.48 o                         
   8  12  13        232.98        157.91        45.52 o                         
  10  12  13          9.54         -9.64        42.39 o                         
  12  12  13          1.04        -41.24        44.56 o                         
  14  12  13        181.38         41.78        86.73 o                         
   1  13  13        511.75        586.90        75.86 o                         
   3  13  13          6.34         50.50        40.96 o                         
   5  13  13        130.44        139.64        44.36 o                         
   7  13  13          0.77        -32.92        40.95 o                         
   9  13  13        179.67         96.37        47.25 o                         
  11  13  13        217.43        271.98        53.30 o                         
  13  13  13         70.13         74.87       103.04 o                         
   0  14  13        785.21        707.32        79.97 o                         
   2  14  13        102.07        106.32        44.76 o                         
   4  14  13          7.73          5.78        36.26 o                         
   6  14  13         31.34        -13.63        41.97 o                         
   8  14  13          1.56        -42.58        42.58 o                         
  10  14  13         13.06        -62.25        62.25 o                         
   1  15  13        168.98        186.72        62.91 o                         
   3  15  13         16.24         47.38        44.15 o                         
   5  15  13         36.68          7.40        38.08 o                         
   7  15  13         51.79        -26.71        44.57 o                         
   9  15  13         17.17        -84.88        84.88 o                         
   0  16  13         70.24          3.84        63.70 o                         
   2  16  13         10.38        -43.40        80.90 o                         
   4  16  13        281.19        339.32        57.53 o                         
   6  16  13         74.57        115.77        58.95 o                         
   0   0  14       7054.40       6517.16       270.14 o                         
   2   0  14       9794.25      10242.31       177.71 o                         
   4   0  14       5066.03       5162.10       138.57 o                         
   6   0  14       3338.48       3412.99        94.17 o                         
   8   0  14       5959.25       6669.14       163.29 o                         
  10   0  14       6990.44       7457.76       159.98 o                         
  12   0  14       3158.93       3246.95       109.64 o                         
  14   0  14       2170.70       2231.31       134.73 o                         
  16   0  14        925.81        922.26        81.55 o                         
  18   0  14       1960.80       2387.99       182.84 o                         
   1   1  14        661.39        738.63        33.95 o                         
   3   1  14          6.26        -13.47        22.53 o                         
   5   1  14         46.46         33.70        23.13 o                         
   7   1  14          3.48         -4.74        22.99 o                         
   9   1  14        552.57        653.37        34.59 o                         
  11   1  14         60.08        100.86        29.89 o                         
  13   1  14         22.25         55.98        33.01 o                         
  15   1  14         22.54         17.26        33.96 o                         
  17   1  14          8.87        -34.46        41.94 o                         
  19   1  14         42.22         64.56        54.84 o                         
   0   2  14       3094.72       3256.09        90.02 o                         
   2   2  14       5114.14       4901.63        81.21 o                         
   4   2  14       3230.01       3369.71        65.67 o                         
   6   2  14       2264.57       2274.66        54.26 o                         
   8   2  14       3191.36       3338.35        63.88 o                         
  10   2  14       3271.87       3453.92        73.91 o                         
  12   2  14       1277.45       1358.35        51.39 o                         
  14   2  14       2170.15       2367.39        80.51 o                         
  16   2  14        502.23        580.35        51.19 o                         
  18   2  14        884.19       1072.93        88.68 o                         
   1   3  14        347.79        350.50        27.28 o                         
   3   3  14         78.32         48.53        22.64 o                         
   5   3  14         62.96         60.53        22.90 o                         
   7   3  14        794.11        847.30        36.16 o                         
   9   3  14          9.82        -12.45        24.99 o                         
  11   3  14        192.20        157.68        31.66 o                         
  13   3  14         10.24        -30.85        30.85 o                         
  15   3  14        202.52        156.35        41.11 o                         
  17   3  14        110.91        146.28        61.71 o                         
  19   3  14          0.92         14.09        79.00 o                         
   0   4  14        688.67        817.37        54.67 o                         
   2   4  14        336.51        327.42        30.34 o                         
   4   4  14        137.77        198.19        31.81 o                         
   6   4  14        906.93        892.19        39.10 o                         
   8   4  14        123.29         88.59        26.43 o                         
  10   4  14         80.32         47.75        28.48 o                         
  12   4  14       1173.00       1183.86        49.82 o                         
  14   4  14         14.75          7.46        37.05 o                         
  16   4  14        135.20        131.68        59.06 o                         
  18   4  14        348.74        171.61        79.12 o                         
   1   5  14        105.34         51.31        24.97 o                         
   3   5  14        380.01        313.27        30.43 o                         
   5   5  14        371.86        389.68        33.19 o                         
   7   5  14        427.27        466.22        33.03 o                         
   9   5  14        426.47        359.27        33.63 o                         
  11   5  14        101.83         44.25        29.50 o                         
  13   5  14        308.40        339.70        39.16 o                         
  15   5  14        152.99        187.68        60.13 o                         
  17   5  14        316.73        241.61       111.19 o                         
   0   6  14        139.29         75.36        35.28 o                         
   2   6  14        159.17        123.94        26.32 o                         
   4   6  14        550.56        470.50        33.39 o                         
   6   6  14         37.60          9.59        23.64 o                         
   8   6  14        134.29         68.58        28.10 o                         
  10   6  14          5.69          7.11        30.83 o                         
  12   6  14         14.00        -28.09        30.14 o                         
  14   6  14         27.96         24.75        41.57 o                         
  16   6  14        355.40        290.06        67.65 o                         
  18   6  14         17.97        -65.23       100.81 o                         
   1   7  14         13.11          1.28        23.94 o                         
   3   7  14         29.85         28.84        24.66 o                         
   5   7  14        490.00        551.40        33.22 o                         
   7   7  14        562.58        558.08        36.78 o                         
   9   7  14         52.44         52.23        32.88 o                         
  11   7  14          9.17        -16.50        33.28 o                         
  13   7  14          0.47        -21.09        43.39 o                         
  15   7  14        438.69        488.30        61.34 o                         
  17   7  14         75.26        -12.52        74.13 o                         
   0   8  14        226.63        152.21        44.88 o                         
   2   8  14         23.80          1.69        28.42 o                         
   4   8  14        564.89        578.27        49.73 o                         
   6   8  14        762.75        838.50        60.65 o                         
   8   8  14         25.71        -25.15        31.04 o                         
  10   8  14          9.78        -31.52        31.52 o                         
  12   8  14        411.75        331.04        53.06 o                         
  14   8  14        107.02        140.55        51.30 o                         
  16   8  14        307.17        268.64        59.58 o                         
   1   9  14         33.45        -16.26        28.87 o                         
   3   9  14          3.42        -26.14        29.03 o                         
   5   9  14          4.01         30.63        29.76 o                         
   7   9  14         28.70         50.98        32.76 o                         
   9   9  14        219.66        214.89        38.30 o                         
  11   9  14         48.10         30.03        45.37 o                         
  13   9  14         20.22         22.26        47.87 o                         
  15   9  14         18.26        -33.22        50.11 o                         
   0  10  14       1610.71       1660.91        87.06 o                         
   2  10  14        956.06        831.87        48.38 o                         
   4  10  14       2347.77       2386.27        75.59 o                         
   6  10  14       1644.60       1855.37        62.04 o                         
   8  10  14       1120.96       1226.75        71.48 o                         
  10  10  14        480.95        480.99        55.64 o                         
  12  10  14        987.06        877.54        94.80 o                         
  14  10  14        987.13       1137.53        78.76 o                         
   1  11  14        115.91        134.13        36.07 o                         
   3  11  14         55.49          2.09        33.21 o                         
   5  11  14          0.85        -36.13        36.13 o                         
   7  11  14          1.65         58.57        44.23 o                         
   9  11  14          0.48         26.65        58.62 o                         
  11  11  14         89.28        130.95        49.35 o                         
  13  11  14          0.34          0.65        49.90 o                         
   0  12  14        486.84        506.42        78.20 o                         
   2  12  14       3861.82       3971.07       122.46 o                         
   4  12  14       1979.35       1956.30        85.94 o                         
   6  12  14        432.62        461.73        47.80 o                         
   8  12  14       2472.76       2724.26       104.64 o                         
  10  12  14       1483.14       1647.09        84.26 o                         
  12  12  14        794.63        828.83       117.49 o                         
   1  13  14        161.98        223.29        50.29 o                         
   3  13  14        220.64        186.29        50.01 o                         
   5  13  14        234.18        215.22        44.91 o                         
   7  13  14        128.94        151.84        47.74 o                         
   9  13  14        121.06        124.04        52.96 o                         
  11  13  14        120.14         56.89        81.12 o                         
   0  14  14       1431.31       1435.87       111.93 o                         
   2  14  14        739.89        751.27        62.81 o                         
   4  14  14        359.57        239.96        53.44 o                         
   6  14  14        608.35        498.32        51.60 o                         
   8  14  14        524.58        620.80        78.10 o                         
   1  15  14        148.39        162.88        48.71 o                         
   3  15  14         30.61          7.55        50.39 o                         
   5  15  14        353.32        333.04        56.56 o                         
   1   1  15        295.72        249.30        28.50 o                         
   3   1  15        378.01        314.75        31.26 o                         
   5   1  15       2018.80       2022.92        60.22 o                         
   7   1  15         29.36        -22.91        28.89 o                         
   9   1  15          2.41         -4.24        32.26 o                         
  11   1  15         16.97         -8.73        30.27 o                         
  13   1  15        120.82         96.23        39.74 o                         
  15   1  15          7.25         29.71        36.08 o                         
  17   1  15        135.08        114.11        51.00 o                         
   0   2  15        166.19        223.59        39.49 o                         
   2   2  15       2168.83       2447.26        57.57 o                         
   4   2  15        646.50        623.56        34.48 o                         
   6   2  15        660.59        667.85        40.26 o                         
   8   2  15        657.48        665.53        48.00 o                         
  10   2  15        721.32        771.92        47.07 o                         
  12   2  15        284.66        338.01        40.64 o                         
  14   2  15        524.13        504.52        49.81 o                         
  16   2  15        207.92        169.13        48.86 o                         
  18   2  15         83.40        108.50        82.58 o                         
   1   3  15        110.64         52.66        28.10 o                         
   3   3  15        451.80        529.37        36.15 o                         
   5   3  15       1101.26       1162.92        47.14 o                         
   7   3  15        442.12        384.51        35.49 o                         
   9   3  15         25.92        -23.95        29.15 o                         
  11   3  15        183.76        179.18        35.95 o                         
  13   3  15          0.67        -14.50        36.56 o                         
  15   3  15        897.42        741.08        80.84 o                         
  17   3  15         60.05         36.71        65.48 o                         
   0   4  15        920.57       1059.45        63.25 o                         
   2   4  15       1021.38       1003.84        44.02 o                         
   4   4  15        512.15        497.08        36.24 o                         
   6   4  15        927.32        846.06        42.41 o                         
   8   4  15        470.46        463.15        34.78 o                         
  10   4  15        580.84        620.71        41.36 o                         
  12   4  15        159.97        120.71        36.47 o                         
  14   4  15       1063.91       1113.88        77.94 o                         
  16   4  15          0.21        -71.90        71.90 o                         
   1   5  15          0.58        -14.78        25.26 o                         
   3   5  15        147.24        104.67        28.70 o                         
   5   5  15        294.67        344.52        33.74 o                         
   7   5  15        188.95        156.70        29.75 o                         
   9   5  15          0.38         15.56        27.39 o                         
  11   5  15          7.03        -31.69        31.69 o                         
  13   5  15         62.13        -13.18        46.52 o                         
  15   5  15         48.04         41.87        73.36 o                         
  17   5  15        211.56        189.77       113.41 o                         
   0   6  15        473.56        433.36        48.92 o                         
   2   6  15        190.08        165.17        29.58 o                         
   4   6  15         35.52         -3.29        28.79 o                         
   6   6  15         92.90         65.35        29.23 o                         
   8   6  15          0.43        -23.85        27.28 o                         
  10   6  15         13.93         -0.96        31.94 o                         
  12   6  15         14.59          1.42        41.52 o                         
  14   6  15         28.03        -24.54        56.13 o                         
  16   6  15         25.82        120.09       100.07 o                         
   1   7  15         29.01         12.71        26.77 o                         
   3   7  15         88.16         71.76        30.45 o                         
   5   7  15        396.41        399.07        41.20 o                         
   7   7  15          7.67         -9.46        30.64 o                         
   9   7  15         40.39         17.00        32.47 o                         
  11   7  15         91.50         50.45        48.06 o                         
  13   7  15          0.32        -33.54        48.71 o                         
  15   7  15        107.68         99.94       111.09 o                         
   0   8  15         23.32         54.50        46.89 o                         
   2   8  15       1124.48       1140.54        54.50 o                         
   4   8  15        214.74        224.95        37.52 o                         
   6   8  15        160.90        116.12        33.77 o                         
   8   8  15        519.94        531.38        42.17 o                         
  10   8  15         55.69         60.52        48.11 o                         
  12   8  15        449.73        468.79        61.33 o                         
  14   8  15         91.97         78.92        54.20 o                         
   1   9  15         75.08         84.45        35.37 o                         
   3   9  15        186.22        229.35        38.87 o                         
   5   9  15        927.00        989.61        55.13 o                         
   7   9  15        214.63        205.45        44.49 o                         
   9   9  15          4.70        -34.99        43.87 o                         
  11   9  15         59.94         19.00        49.81 o                         
  13   9  15        231.93        249.71        57.80 o                         
   0  10  15        152.25        134.49        52.94 o                         
   2  10  15        158.16        204.76        54.99 o                         
   4  10  15        340.36        403.46        54.31 o                         
   6  10  15         38.58         29.61        41.02 o                         
   8  10  15         34.47         29.93        42.28 o                         
  10  10  15        433.02        420.53        60.50 o                         
  12  10  15          0.01        -11.09        61.86 o                         
   1  11  15         28.04         18.48        46.04 o                         
   3  11  15        241.07        257.61        51.77 o                         
   5  11  15         69.60         89.50        50.02 o                         
   7  11  15        252.17        294.31        48.77 o                         
   9  11  15        135.72        154.78        56.81 o                         
  11  11  15         29.68          5.63        79.47 o                         
   0  12  15        737.55        621.12        86.93 o                         
   2  12  15          3.18         26.38        62.04 o                         
   4  12  15         37.51        -42.07        46.92 o                         
   6  12  15         13.96        -44.72        44.72 o                         
   8  12  15        142.35        150.34        47.51 o                         
  10  12  15         75.09         79.94        80.31 o                         
   1  13  15         40.39         41.27        49.57 o                         
   3  13  15         89.97         19.71        50.26 o                         
   5  13  15         44.86          3.91        49.54 o                         
   7  13  15        313.21        257.20        66.70 o                         
   0  14  15        272.64        348.23        81.82 o                         
   2  14  15        318.40        336.81        57.13 o                         
   4  14  15        224.74        222.61        64.99 o                         
   0   0  16        696.34        729.03        84.64 o                         
   2   0  16        837.65        670.41        62.38 o                         
   4   0  16        341.28        259.72        49.25 o                         
   6   0  16        165.22         92.18        44.94 o                         
   8   0  16        111.30         10.97        65.03 o                         
  10   0  16         82.95        122.03        56.00 o                         
  12   0  16          7.98         60.00        71.51 o                         
  14   0  16          4.28        -11.20        57.90 o                         
  16   0  16         80.91        -15.13        89.91 o                         
   1   1  16       2868.99       2910.80        73.03 o                         
   3   1  16        647.21        755.10        47.96 o                         
   5   1  16       1649.04       1761.29        72.63 o                         
   7   1  16       1072.71       1075.89        56.96 o                         
   9   1  16       1328.43       1406.77        64.74 o                         
  11   1  16       1679.16       1956.30        82.45 o                         
  13   1  16        519.38        470.97        51.62 o                         
  15   1  16        356.77        287.42        50.02 o                         
   0   2  16        162.78        168.80        53.74 o                         
   2   2  16        192.91        163.23        37.56 o                         
   4   2  16         24.91        -33.03        33.03 o                         
   6   2  16        135.86         89.27        37.03 o                         
   8   2  16         12.07        -36.02        36.02 o                         
  10   2  16          6.77        -25.44        36.39 o                         
  12   2  16        246.10        269.91        47.55 o                         
  14   2  16        137.87        163.18        50.29 o                         
  16   2  16          0.01          7.50        54.54 o                         
   1   3  16        681.05        663.09        41.00 o                         
   3   3  16        987.81       1041.85        49.92 o                         
   5   3  16        334.44        283.52        41.61 o                         
   7   3  16        675.64        617.74        56.28 o                         
   9   3  16        504.51        580.91        49.19 o                         
  11   3  16        724.35        697.06        49.47 o                         
  13   3  16        209.00        286.09        47.33 o                         
  15   3  16        221.03        157.55        58.81 o                         
   0   4  16          3.97         40.69        40.79 o                         
   2   4  16         24.92        -28.16        28.85 o                         
   4   4  16        295.61        265.67        34.23 o                         
   6   4  16         60.73         67.75        32.42 o                         
   8   4  16          0.11         -9.90        35.74 o                         
  10   4  16         25.21        -26.10        39.42 o                         
  12   4  16         23.33        -14.64        44.42 o                         
  14   4  16         27.11         70.01       101.06 o                         
   1   5  16         62.32         53.83        29.80 o                         
   3   5  16        628.59        600.52        39.95 o                         
   5   5  16        156.13         92.46        31.93 o                         
   7   5  16        153.77        130.54        34.24 o                         
   9   5  16        457.10        448.85        43.53 o                         
  11   5  16          8.82         53.33        49.00 o                         
  13   5  16        382.33        395.33        72.62 o                         
   0   6  16         92.66        126.11        44.63 o                         
   2   6  16        129.63         88.83        31.02 o                         
   4   6  16         85.84         71.43        33.92 o                         
   6   6  16        137.33        159.78        36.35 o                         
   8   6  16          0.32          4.71        33.77 o                         
  10   6  16         25.47         -7.72        48.01 o                         
  12   6  16         16.21        -43.61        55.91 o                         
  14   6  16         10.78        190.51       110.45 o                         
   1   7  16        150.58        133.02        37.48 o                         
   3   7  16        363.81        373.32        43.43 o                         
   5   7  16        379.21        445.29        46.69 o                         
   7   7  16        746.07        599.09        55.00 o                         
   9   7  16          7.23        -41.15        41.15 o                         
  11   7  16        127.78        142.02        53.45 o                         
  13   7  16        328.19        429.64        89.28 o                         
   0   8  16          0.31        -20.62        47.81 o                         
   2   8  16         13.20         11.89        33.92 o                         
   4   8  16         76.52        136.94        47.82 o                         
   6   8  16        325.33        316.20        54.56 o                         
   8   8  16         71.64         27.46        44.75 o                         
  10   8  16        125.26        117.47        49.01 o                         
  12   8  16          9.86        -60.78       118.60 o                         
   1   9  16        323.59        356.89        64.51 o                         
   3   9  16       1119.48       1132.55        75.86 o                         
   5   9  16       1007.44        992.05        71.29 o                         
   7   9  16        173.54        197.44        53.72 o                         
   9   9  16       1077.47       1111.09        67.87 o                         
  11   9  16        111.19        176.75        83.59 o                         
   0  10  16         39.63         49.18        67.23 o                         
   2  10  16         39.86         76.30        46.98 o                         
   4  10  16          1.95        -34.63        69.01 o                         
   6  10  16          1.43        -45.36        45.36 o                         
   8  10  16          3.30          0.62        45.08 o                         
  10  10  16         61.40         59.71        79.63 o                         
   1  11  16       1028.66       1014.69        72.25 o                         
   3  11  16        352.94        316.51        57.88 o                         
   5  11  16        721.17        722.52        85.32 o                         
   7  11  16       1081.06       1114.65        82.92 o                         
   9  11  16        108.33         76.79        81.67 o                         
   0  12  16        125.70         15.43        70.85 o                         
   2  12  16        225.55        212.43        61.74 o                         
   4  12  16         40.94        -20.00        49.85 o                         
   6  12  16         18.60        -26.51        76.01 o                         
   1  13  16        594.96        594.49       100.62 o                         
   3  13  16        116.89        -66.24        73.41 o                         
   1   1  17          0.39        -21.20        44.81 o                         
   3   1  17        172.27        151.68        39.55 o                         
   5   1  17          4.94        -27.01        35.99 o                         
   7   1  17         33.62        -41.78        41.78 o                         
   9   1  17         61.17         53.90        45.24 o                         
  11   1  17          0.47        -16.43        50.88 o                         
  13   1  17          7.94        -33.03        53.32 o                         
   0   2  17        220.96        134.29        55.45 o                         
   2   2  17         30.09        -28.61        36.15 o                         
   4   2  17        153.61        153.92        40.11 o                         
   6   2  17        123.94         81.90        38.81 o                         
   8   2  17          6.36        -30.42        38.63 o                         
  10   2  17          7.41        -43.37        43.37 o                         
  12   2  17        240.56        158.09        57.51 o                         
  14   2  17        110.24         18.17        57.81 o                         
   1   3  17        227.95        159.51        50.78 o                         
   3   3  17         30.95         10.23        35.79 o                         
   5   3  17         97.24         70.15        38.36 o                         
   7   3  17         60.36         63.76        40.69 o                         
   9   3  17        184.95        163.55        43.70 o                         
  11   3  17         55.00         72.16        55.53 o                         
  13   3  17          6.74        -53.32        53.32 o                         
   0   4  17        247.45        256.12        60.66 o                         
   2   4  17         21.43         49.99        37.43 o                         
   4   4  17         36.69          6.66        37.20 o                         
   6   4  17         64.58         72.84        40.34 o                         
   8   4  17         37.65         52.13        40.47 o                         
  10   4  17        327.48        325.12        70.55 o                         
  12   4  17          2.47        -61.11        61.11 o                         
   1   5  17         10.92         46.58        37.51 o                         
   3   5  17         75.05         24.70        38.74 o                         
   5   5  17         39.13         -8.08        37.75 o                         
   7   5  17        131.15        184.40        61.26 o                         
   9   5  17         13.61         51.69        76.25 o                         
  11   5  17          3.05        -52.18        60.17 o                         
   0   6  17         83.04        155.53        55.90 o                         
   2   6  17         42.43         94.31        39.45 o                         
   4   6  17         15.65          8.34        38.34 o                         
   6   6  17        227.28        170.87        68.23 o                         
   8   6  17          6.23        -23.38       101.18 o                         
  10   6  17         41.10        -15.32        61.89 o                         
   1   7  17          1.28        -37.55        46.25 o                         
   3   7  17        152.02        133.07        65.37 o                         
   5   7  17         70.41         82.73        53.07 o                         
   7   7  17        115.34        128.95        63.96 o                         
   9   7  17          0.26          1.55        75.43 o                         
   0   8  17          3.73        -43.79        74.87 o                         
   2   8  17          1.80         32.14        49.90 o                         
   4   8  17         64.64        -10.21        51.19 o                         
   6   8  17         25.74         19.34        50.83 o                         
   8   8  17         76.71         91.56        56.58 o                         
  10   8  17          6.71        -40.03       123.05 o                         
   1   9  17         78.86         26.89        50.95 o                         
   3   9  17        239.05        196.88        77.02 o                         
   5   9  17        121.94        118.11        54.82 o                         
   7   9  17         29.54        -72.53        72.53 o                         
   9   9  17        229.12        168.33        85.48 o                         
   0  10  17        434.50        537.12        90.61 o                         
   2  10  17          3.84         34.35        51.05 o                         
   4  10  17          5.26        -57.98        57.98 o                         
   6  10  17          0.69        -55.31        71.48 o                         
   1  11  17         20.99         37.98        78.49 o                         
   3  11  17        121.22        -20.20        79.65 o                         
   0   0  18          4.32        -48.92        99.33 o                         
   2   0  18         23.46        -17.78        66.57 o                         
   4   0  18         26.45         90.15        75.34 o                         
   6   0  18         11.99        -33.25        73.11 o                         
   8   0  18         20.49         -0.03        70.85 o                         
  10   0  18         45.24         28.66        77.28 o                         
   1   1  18        278.97        287.83        57.50 o                         
   3   1  18          3.89         -9.76        49.15 o                         
   5   1  18         82.34         25.51        52.31 o                         
   7   1  18         40.40         -7.80        52.97 o                         
   9   1  18        118.38        122.94        57.49 o                         
  11   1  18         63.13         18.96        56.78 o                         
   0   2  18         60.19         82.38        57.69 o                         
   2   2  18        259.51        256.67        45.44 o                         
   4   2  18         28.11         11.46        41.57 o                         
   6   2  18         13.41         28.60        46.52 o                         
   8   2  18        185.44        132.50        51.81 o                         
  10   2  18        196.74         99.61        72.86 o                         
   1   3  18         11.66        -14.32        39.34 o                         
   3   3  18          0.83          6.98        39.82 o                         
   5   3  18         58.84         13.39        41.87 o                         
   7   3  18         13.26         65.99        49.62 o                         
   9   3  18         31.65        -12.36        53.85 o                         
  11   3  18          0.56         10.91        78.20 o                         
   0   4  18       1028.29       1073.54        88.47 o                         
   2   4  18        682.15        705.47        56.17 o                         
   4   4  18        468.91        434.55        57.99 o                         
   6   4  18       1127.80       1147.97        79.94 o                         
   8   4  18        526.49        516.46        78.97 o                         
  10   4  18        239.75        180.87       120.83 o                         
   1   5  18        211.69        274.01        85.03 o                         
   3   5  18        142.34        159.91        83.92 o                         
   5   5  18        162.41        175.05        82.77 o                         
   7   5  18         97.28         74.81        86.19 o                         
   0   6  18       1302.53       1300.93       169.01 o                         
   2   6  18        822.54        833.33       103.12 o                         
   4   6  18       1655.96       1855.00       160.48 o                         
   6   6  18       1086.92        828.98       108.49 o                         
   1   7  18        119.70        221.47        84.12 o                         
   3   7  18        101.34        251.06       112.30 o                         
   5   7  18         72.66         78.95       102.67 o                         
   0   8  18        693.47        557.43       138.62 o                         
   1   9  18         13.45        -39.35        74.90 o                         
   3   9  18          0.01        -34.13       164.56 o                         
   1   1  19         15.42         18.79        89.77 o                         
   3   1  19        276.46        253.44        86.68 o                         
   5   1  19        303.69        193.42        60.39 o                         
   7   1  19         18.52        -13.63        57.66 o                         
   0   2  19        461.92        563.72        98.54 o                         
   2   2  19         73.93         63.71        66.01 o                         
   4   2  19        266.46        272.29        78.10 o                         
   6   2  19        149.44        226.48        64.45 o                         
   1   3  19          9.70         44.18        54.56 o                         
   3   3  19          1.66         22.83        57.37 o                         
   5   3  19          3.44        -36.82        55.15 o                         
   7   3  19          0.21         69.68       117.12 o                         
   0   4  19        127.93        165.30       120.09 o                         
   2   4  19        162.96        112.82        85.84 o                         
   4   4  19        179.49        310.23        94.61 o                         
                                                                                
